# Supplementary material for: Invasive alien plants are phylogenetically distinct from other alien species across spatial and taxonomic scales in China
Source: Front Plant Sci. 2023 Sep 7;14:1075344. doi: 10.3389/fpls.2023.1075344 (PMC10513447; doi:10.3389/fpls.2023.1075344)
Supplement: Supplementary Data Sheet 1 — Species details and occurrence data. [file DataSheet_1.zip]

Archive with 8 entries (7 files):
- Data and code/
- Data and code/.Rhistory
- Data and code/Banerjee_2022_alienPhylogeny.R
- Data and code/ecoregions.csv
- Data and code/mht.csv
- Data and code/occ.csv
- Data and code/province.csv
- Data and code/tnc.csv
