# Supplementary material for: Invasive alien plants are phylogenetically distinct from other alien species across spatial and taxonomic scales in China
Source: Front Plant Sci. 2023 Sep 7;14:1075344. doi: 10.3389/fpls.2023.1075344 (PMC10513447; doi:10.3389/fpls.2023.1075344)
Supplement: Supplementary Data Sheet 1 — Species details and occurrence data. [file DataSheet_1.zip › Data and code/Banerjee_2022_alienPhylogeny.R]

##Ecoregions (ECOs)##
##Set working directory##
data<-read.csv("eco.csv")#file having ECOs name for each occurrence record#
unique_species = unique(data$Species)#identifying unique species#
unique_eco = as.character(unique(data$ECO_NAME))#identifying unique ecoregions#
#Arranging unique species in rows and unique ecoregions in columns#
m = matrix(data = NA, nrow = length(unique_species), 
           ncol = length(unique_eco))
colnames(m) = unique_eco
rownames(m) = unique_species
#filling up the matrix#
for (i in 1:length(unique_species)) {
  ind = which(data$Species == unique_species[i])
  tmp_data = data[ind,]
  tmp_eco = as.character(tmp_data$ECO_NAME)
  for(j in 1:length(unique_eco)){
    if(sum(unique_eco[j] == tmp_eco)>0)
      m[i,j] = 1
    else
      m[i,j] = 0
  }
}
#writing the output#
write.csv(m, file = "eco_name.csv")
#####END#####

##Major habitat types (MHTs)##
##Set working directory##
data<-read.csv("mht.csv")#file having MHT name for each occurrence record#
unique_species = unique(data$Species)#identifying unique species#
unique_mht = as.character(unique(data$WWF_MHTNAM))#identifying unique MHTs#
#Arranging unique species in rows and unique MHTs in columns#
m = matrix(data = NA, nrow = length(unique_species), 
           ncol = length(unique_mht))
colnames(m) = unique_mht
rownames(m) = unique_species
#filling up the matrix#
for (i in 1:length(unique_species)) {
  ind = which(data$Species == unique_species[i])
  tmp_data = data[ind,]
  tmp_mht = as.character(tmp_data$WWF_MHTNAM)
  for(j in 1:length(unique_mht)){
    if(sum(unique_mht[j] == tmp_mht)>0)
      m[i,j] = 1
    else
      m[i,j] = 0
  }
}
#writing the output#
write.csv(m, file = "mht_name.csv")
#####END#####

##Provinces in China (PROs)##
##Set working directory##
data<-read.csv("province.csv")#file having province name for each occurrence record#
unique_species = unique(data$Species)#identifying unique species#
unique_province = as.character(unique(data$PROVINCE))#identifying unique provinces#
#Arranging unique species in rows and unique provinces in columns#
m = matrix(data = NA, nrow = length(unique_species), 
           ncol = length(unique_province))
colnames(m) = unique_province
rownames(m) = unique_species
#filling up the matrix#
for (i in 1:length(unique_species)) {
  ind = which(data$Species == unique_species[i])
  tmp_data = data[ind,]
  tmp_province = as.character(tmp_data$PROVINCE)
  for(j in 1:length(unique_province)){
    if(sum(unique_province[j] == tmp_province)>0)
      m[i,j] = 1
    else
      m[i,j] = 0
  }
}
#writing the output#
write.csv(m, file = "province_name.csv")
#####END#####

##Koppen-Geiger climate class (KGCs)##
data = read.csv(file = "occ.csv", header = TRUE)#file containing occurrence data##
names(data)#check the column names#
data = data[,c("Species", "Latitude", "Longitude")]
data = data[complete.cases(data),]
#data formatting#
species = data$Species
Longitude = as.numeric(data$Longitude)
Latitude = as.numeric(data$Latitude)
data = data.frame(species, Longitude, Latitude)
data = data[complete.cases(data),]
#check formatted data#
head(data)
View(data)
sum(!complete.cases(data))#verifying no missing values are there#
data = data[complete.cases(data),]
#install and load package#
install.packages(kgc)
library(kgc)
#making the data frame to use with the package#
data = data.frame(data, rndCoord.lon = RoundCoordinates(data$Longitude),
                  rndCoord.lat = RoundCoordinates(data$Latitude))
head(data)
#processing data (may take some time)#
data = data.frame(data, ClimateZ = LookupCZ(data = data))
head(data)
sum(!complete.cases(data))#checking for missing classes#
#write the output#
write.csv(data, file = "KGC.csv", row.names = FALSE)#file having climate class for each occurrence record#
#checking data for missing climate class#
unique(data$ClimateZ)#identifying unique climate classes#
missing_ind = which(data$ClimateZ == "Climate Zone info missing")
data = data[-missing_ind,]# Climate records with missing classification removed#
dim(data)
#Identifying unique species and climate classes#
unique_species = unique(data$species)#identifying unique species#
unique_ClimateZ = as.character(unique(data$ClimateZ))#identifying unique climate classes#
#Arranging unique species in rows and unique provinces in columns#
m = matrix(data = NA, nrow = length(unique_species), ncol = length(unique_ClimateZ))
colnames(m) = unique_ClimateZ
rownames(m) = unique_species
#filling up the matrix#
for (i in 1:length(unique_species)) {
  ind = which(data$species == unique_species[i])
  tmp_data = data[ind,]
  tmp_kgc = as.character(tmp_data$ClimateZ)
  for(j in 1:length(unique_ClimateZ)){
    if(sum(unique_ClimateZ[j] == tmp_kgc)>0)
      m[i,j] = 1
    else
      m[i,j] = 0
  }
}
#writing final output#
write.csv(m, file = "climate.csv")
#####END#####
