# Supplementary material for: Invasive alien plants are phylogenetically distinct from other alien species across spatial and taxonomic scales in China
Source: Front Plant Sci. 2023 Sep 7;14:1075344. doi: 10.3389/fpls.2023.1075344 (PMC10513447; doi:10.3389/fpls.2023.1075344)
Supplement: Supplementary Data Sheet 1 — Species details and occurrence data. [file DataSheet_1.zip › Data and code/ecoregions.csv]

FID_occ	Species	Latitude	Longitude	Source	ECO_NAME
24747	Celosia argentea	18.200254	109.485283	NSII	South China-Vietnam Subtropical Evergreen Forests
29955	Coccinia grandis	18.201278	109.482894	NSII	South China-Vietnam Subtropical Evergreen Forests
10693	Andrographis paniculata	18.201559	109.48391	NSII	South China-Vietnam Subtropical Evergreen Forests
72986	Mimosa pudica	18.20251	109.48348	NSII	South China-Vietnam Subtropical Evergreen Forests
89322	Praxelis clematidea	18.203319	109.483614	NSII	South China-Vietnam Subtropical Evergreen Forests
29967	Coccinia grandis	18.203516	109.483566	NSII	South China-Vietnam Subtropical Evergreen Forests
64210	Lantana camara	18.203552	109.483051	NSII	South China-Vietnam Subtropical Evergreen Forests
49824	Euphorbia cyathophora	18.207313	109.479303	NSII	South China-Vietnam Subtropical Evergreen Forests
64169	Lantana camara	18.211655	109.501305	GBIF	South China-Vietnam Subtropical Evergreen Forests
29962	Coccinia grandis	18.212105	109.501792	NSII	South China-Vietnam Subtropical Evergreen Forests
29963	Coccinia grandis	18.21218	109.50183	NSII	South China-Vietnam Subtropical Evergreen Forests
67189	Macroptilium atropurpureum	18.2124	109.501725	GBIF	South China-Vietnam Subtropical Evergreen Forests
60834	Ipomoea cairica	18.212503	109.5017	NSII	South China-Vietnam Subtropical Evergreen Forests
105507	Sphagneticola trilobata	18.214961	109.496946	GBIF	South China-Vietnam Subtropical Evergreen Forests
18356	Caesalpinia pulcherrima	18.221197	109.50412	NSII	South China-Vietnam Subtropical Evergreen Forests
72957	Mimosa pudica	18.232356	109.634619	NSII	South China-Vietnam Subtropical Evergreen Forests
94835	Ruellia simplex	18.237537	109.649997	NSII	South China-Vietnam Subtropical Evergreen Forests
105171	Sorghum halepense	18.249731	109.507051	NSII	South China-Vietnam Subtropical Evergreen Forests
2052	Achyranthes aspera	18.249731	109.507052	NSII	South China-Vietnam Subtropical Evergreen Forests
3412	Ageratum conyzoides	18.249731	109.507052	NSII	South China-Vietnam Subtropical Evergreen Forests
5865	Alternanthera sessilis	18.249731	109.507052	NSII	South China-Vietnam Subtropical Evergreen Forests
8139	Amaranthus retroflexus	18.249731	109.507052	NSII	South China-Vietnam Subtropical Evergreen Forests
8751	Amaranthus spinosus	18.249731	109.507052	NSII	South China-Vietnam Subtropical Evergreen Forests
9220	Amaranthus tricolor	18.249731	109.507052	NSII	South China-Vietnam Subtropical Evergreen Forests
9764	Amaranthus viridis	18.249731	109.507052	GBIF	South China-Vietnam Subtropical Evergreen Forests
17027	Bidens pilosa	18.249731	109.507052	NSII	South China-Vietnam Subtropical Evergreen Forests
18601	Cajanus cajan	18.249731	109.507052	NSII	South China-Vietnam Subtropical Evergreen Forests
22420	Cardiospermum halicacabum	18.249731	109.507052	NSII	South China-Vietnam Subtropical Evergreen Forests
23341	Cascabela thevetia	18.249731	109.507052	NSII	South China-Vietnam Subtropical Evergreen Forests
29655	Citrus aurantiifolia	18.249731	109.507052	GBIF	South China-Vietnam Subtropical Evergreen Forests
30653	Coix lacryma-jobi	18.249731	109.507052	NSII	South China-Vietnam Subtropical Evergreen Forests
31642	Corchorus capsularis	18.249731	109.507052	NSII	South China-Vietnam Subtropical Evergreen Forests
32558	Coriandrum sativum	18.249731	109.507052	NSII	South China-Vietnam Subtropical Evergreen Forests
33771	Crassocephalum crepidioides	18.249731	109.507052	GBIF	South China-Vietnam Subtropical Evergreen Forests
34656	Crotalaria pallida	18.249731	109.507052	NSII	South China-Vietnam Subtropical Evergreen Forests
36093	Cyanthillium cinereum	18.249731	109.507052	NSII	South China-Vietnam Subtropical Evergreen Forests
36834	Cyperus compressus	18.249731	109.507052	GBIF	South China-Vietnam Subtropical Evergreen Forests
37284	Cyperus difformis	18.249731	109.507052	NSII	South China-Vietnam Subtropical Evergreen Forests
37920	Cyperus rotundus	18.249731	109.507052	GBIF	South China-Vietnam Subtropical Evergreen Forests
38741	Datura metel	18.249731	109.507052	NSII	South China-Vietnam Subtropical Evergreen Forests
41035	Digitaria ciliaris	18.249731	109.507052	NSII	South China-Vietnam Subtropical Evergreen Forests
43589	Eclipta prostrata	18.249731	109.507052	NSII	South China-Vietnam Subtropical Evergreen Forests
44388	Elephantopus scaber	18.249731	109.507052	NSII	South China-Vietnam Subtropical Evergreen Forests
45514	Eleusine indica	18.249731	109.507052	NSII	South China-Vietnam Subtropical Evergreen Forests
46115	Emilia sonchifolia	18.249731	109.507052	NSII	South China-Vietnam Subtropical Evergreen Forests
46584	Erechtites valerianifolia	18.249731	109.507052	NSII	South China-Vietnam Subtropical Evergreen Forests
47796	Erigeron bonariensis	18.249731	109.507052	NSII	South China-Vietnam Subtropical Evergreen Forests
49129	Erigeron sumatrensis	18.249731	109.507052	NSII	South China-Vietnam Subtropical Evergreen Forests
49261	Eryngium foetidum	18.249731	109.507052	NSII	South China-Vietnam Subtropical Evergreen Forests
51619	Euphorbia hirta	18.249731	109.507052	NSII	South China-Vietnam Subtropical Evergreen Forests
56682	Glebionis coronaria	18.249731	109.507052	NSII	South China-Vietnam Subtropical Evergreen Forests
58143	Heliotropium indicum	18.249731	109.507052	NSII	South China-Vietnam Subtropical Evergreen Forests
59472	Hyptis capitata	18.249731	109.507052	NSII	South China-Vietnam Subtropical Evergreen Forests
62762	Jasminum sambac	18.249731	109.507052	NSII	South China-Vietnam Subtropical Evergreen Forests
62921	Jatropha curcas	18.249731	109.507052	GBIF	South China-Vietnam Subtropical Evergreen Forests
63173	Justicia gendarussa	18.249731	109.507052	NSII	South China-Vietnam Subtropical Evergreen Forests
63552	Lablab purpureus	18.249731	109.507052	NSII	South China-Vietnam Subtropical Evergreen Forests
68183	Mangifera indica	18.249731	109.507052	NSII	South China-Vietnam Subtropical Evergreen Forests
72486	Mikania cordata	18.249731	109.507052	GBIF	South China-Vietnam Subtropical Evergreen Forests
77122	Oxalis corniculata	18.249731	109.507052	NSII	South China-Vietnam Subtropical Evergreen Forests
77678	Pachyrhizus erosus	18.249731	109.507052	GBIF	South China-Vietnam Subtropical Evergreen Forests
82189	Physalis angulata	18.249731	109.507052	NSII	South China-Vietnam Subtropical Evergreen Forests
89577	Psidium guajava	18.249731	109.507052	NSII	South China-Vietnam Subtropical Evergreen Forests
93480	Ricinus communis	18.249731	109.507052	NSII	South China-Vietnam Subtropical Evergreen Forests
95856	Schoenoplectiella mucronata	18.249731	109.507052	GBIF	South China-Vietnam Subtropical Evergreen Forests
96075	Scoparia dulcis	18.249731	109.507052	NSII	South China-Vietnam Subtropical Evergreen Forests
97076	Senna occidentalis	18.249731	109.507052	GBIF	South China-Vietnam Subtropical Evergreen Forests
97844	Senna tora	18.249731	109.507052	GBIF	South China-Vietnam Subtropical Evergreen Forests
98658	Setaria palmifolia	18.249731	109.507052	NSII	South China-Vietnam Subtropical Evergreen Forests
100406	Sida acuta	18.249731	109.507052	NSII	South China-Vietnam Subtropical Evergreen Forests
105393	Spermacoce articularis	18.249731	109.507052	GBIF	South China-Vietnam Subtropical Evergreen Forests
107746	Striga asiatica	18.249731	109.507052	GBIF	South China-Vietnam Subtropical Evergreen Forests
108205	Syzygium jambos	18.249731	109.507052	NSII	South China-Vietnam Subtropical Evergreen Forests
109178	Tamarindus indica	18.249731	109.507052	NSII	South China-Vietnam Subtropical Evergreen Forests
112590	Urena lobata	18.249731	109.507052	NSII	South China-Vietnam Subtropical Evergreen Forests
112926	Urena procumbens	18.249731	109.507052	NSII	South China-Vietnam Subtropical Evergreen Forests
116439	Waltheria indica	18.249731	109.507052	NSII	South China-Vietnam Subtropical Evergreen Forests
117448	Xanthium strumarium	18.249731	109.507052	NSII	South China-Vietnam Subtropical Evergreen Forests
21491	Capsicum annuum	18.25	109.51	GBIF	South China-Vietnam Subtropical Evergreen Forests
21644	Capsicum frutescens	18.25	109.51	NSII	South China-Vietnam Subtropical Evergreen Forests
37269	Cyperus difformis	18.25	109.51	NSII	South China-Vietnam Subtropical Evergreen Forests
84098	Pittosporum tobira	18.25	109.51	NSII	South China-Vietnam Subtropical Evergreen Forests
96070	Scoparia dulcis	18.25	109.51	NSII	South China-Vietnam Subtropical Evergreen Forests
100395	Sida acuta	18.25	109.51	NSII	South China-Vietnam Subtropical Evergreen Forests
26267	Cestrum nocturnum	18.250315	109.591006	NSII	South China-Vietnam Subtropical Evergreen Forests
3463	Ageratum conyzoides	18.252013	109.504133	NSII	South China-Vietnam Subtropical Evergreen Forests
34661	Crotalaria pallida	18.252013	109.504133	NSII	South China-Vietnam Subtropical Evergreen Forests
48941	Erigeron canadensis	18.252013	109.504133	GBIF	South China-Vietnam Subtropical Evergreen Forests
63564	Lablab purpureus	18.252013	109.504133	NSII	South China-Vietnam Subtropical Evergreen Forests
81637	Phyllanthus niruri	18.252013	109.504133	NSII	South China-Vietnam Subtropical Evergreen Forests
917	Acacia dealbata	18.252013	109.504134	GBIF	South China-Vietnam Subtropical Evergreen Forests
2060	Achyranthes aspera	18.252013	109.504134	NSII	South China-Vietnam Subtropical Evergreen Forests
2657	Aeschynomene indica	18.252013	109.504134	NSII	South China-Vietnam Subtropical Evergreen Forests
3409	Ageratum conyzoides	18.252013	109.504134	NSII	South China-Vietnam Subtropical Evergreen Forests
5889	Alternanthera sessilis	18.252013	109.504134	NSII	South China-Vietnam Subtropical Evergreen Forests
6516	Amaranthus blitum	18.252013	109.504134	NSII	South China-Vietnam Subtropical Evergreen Forests
6679	Amaranthus caudatus	18.252013	109.504134	NSII	South China-Vietnam Subtropical Evergreen Forests
8770	Amaranthus spinosus	18.252013	109.504134	NSII	South China-Vietnam Subtropical Evergreen Forests
9759	Amaranthus viridis	18.252013	109.504134	NSII	South China-Vietnam Subtropical Evergreen Forests
15328	Basella alba	18.252013	109.504134	NSII	South China-Vietnam Subtropical Evergreen Forests
17023	Bidens pilosa	18.252013	109.504134	NSII	South China-Vietnam Subtropical Evergreen Forests
17306	Bombax ceiba	18.252013	109.504134	NSII	South China-Vietnam Subtropical Evergreen Forests
18369	Caesalpinia pulcherrima	18.252013	109.504134	NSII	South China-Vietnam Subtropical Evergreen Forests
18623	Cajanus cajan	18.252013	109.504134	NSII	South China-Vietnam Subtropical Evergreen Forests
18968	Canavalia gladiata	18.252013	109.504134	GBIF	South China-Vietnam Subtropical Evergreen Forests
22576	Carica papaya	18.252013	109.504134	NSII	South China-Vietnam Subtropical Evergreen Forests
23650	Catharanthus roseus	18.252013	109.504134	NSII	South China-Vietnam Subtropical Evergreen Forests
24792	Celosia argentea	18.252013	109.504134	NSII	South China-Vietnam Subtropical Evergreen Forests
25356	Centipeda minima	18.252013	109.504134	GBIF	South China-Vietnam Subtropical Evergreen Forests
29973	Coccinia grandis	18.252013	109.504134	NSII	South China-Vietnam Subtropical Evergreen Forests
30649	Coix lacryma-jobi	18.252013	109.504134	NSII	South China-Vietnam Subtropical Evergreen Forests
31508	Conyza sumatrensis	18.252013	109.504134	NSII	South China-Vietnam Subtropical Evergreen Forests
31646	Corchorus capsularis	18.252013	109.504134	NSII	South China-Vietnam Subtropical Evergreen Forests
31758	Corchorus olitorius	18.252013	109.504134	NSII	South China-Vietnam Subtropical Evergreen Forests
33772	Crassocephalum crepidioides	18.252013	109.504134	NSII	South China-Vietnam Subtropical Evergreen Forests
34687	Crotalaria pallida	18.252013	109.504134	NSII	South China-Vietnam Subtropical Evergreen Forests
36115	Cyanthillium cinereum	18.252013	109.504134	NSII	South China-Vietnam Subtropical Evergreen Forests
37925	Cyperus rotundus	18.252013	109.504134	GBIF	South China-Vietnam Subtropical Evergreen Forests
43586	Eclipta prostrata	18.252013	109.504134	NSII	South China-Vietnam Subtropical Evergreen Forests
44392	Elephantopus scaber	18.252013	109.504134	NSII	South China-Vietnam Subtropical Evergreen Forests
44552	Elephantopus tomentosus	18.252013	109.504134	NSII	South China-Vietnam Subtropical Evergreen Forests
44678	Eleusine coracana	18.252013	109.504134	GBIF	South China-Vietnam Subtropical Evergreen Forests
45505	Eleusine indica	18.252013	109.504134	NSII	South China-Vietnam Subtropical Evergreen Forests
46109	Emilia sonchifolia	18.252013	109.504134	NSII	South China-Vietnam Subtropical Evergreen Forests
46588	Erechtites valerianifolia	18.252013	109.504134	NSII	South China-Vietnam Subtropical Evergreen Forests
47795	Erigeron bonariensis	18.252013	109.504134	NSII	South China-Vietnam Subtropical Evergreen Forests
51639	Euphorbia hirta	18.252013	109.504134	NSII	South China-Vietnam Subtropical Evergreen Forests
58151	Heliotropium indicum	18.252013	109.504134	NSII	South China-Vietnam Subtropical Evergreen Forests
58193	Herissantia crispa	18.252013	109.504134	NSII	South China-Vietnam Subtropical Evergreen Forests
60248	Ipomoea alba	18.252013	109.504134	GBIF	South China-Vietnam Subtropical Evergreen Forests
60622	Ipomoea batatas	18.252013	109.504134	NSII	South China-Vietnam Subtropical Evergreen Forests
60860	Ipomoea cairica	18.252013	109.504134	NSII	South China-Vietnam Subtropical Evergreen Forests
62939	Jatropha curcas	18.252013	109.504134	NSII	South China-Vietnam Subtropical Evergreen Forests
63175	Justicia gendarussa	18.252013	109.504134	NSII	South China-Vietnam Subtropical Evergreen Forests
63607	Lablab purpureus	18.252013	109.504134	NSII	South China-Vietnam Subtropical Evergreen Forests
65190	Leucaena leucocephala	18.252013	109.504134	NSII	South China-Vietnam Subtropical Evergreen Forests
68194	Mangifera indica	18.252013	109.504134	NSII	South China-Vietnam Subtropical Evergreen Forests
73866	Mollugo verticillata	18.252013	109.504134	GBIF	South China-Vietnam Subtropical Evergreen Forests
76923	Oxalis corniculata	18.252013	109.504134	NSII	South China-Vietnam Subtropical Evergreen Forests
77685	Pachyrhizus erosus	18.252013	109.504134	NSII	South China-Vietnam Subtropical Evergreen Forests
77968	Panicum repens	18.252013	109.504134	NSII	South China-Vietnam Subtropical Evergreen Forests
81426	Phyla nodiflora	18.252013	109.504134	NSII	South China-Vietnam Subtropical Evergreen Forests
81525	Phyllanthus amarus	18.252013	109.504134	NSII	South China-Vietnam Subtropical Evergreen Forests
82188	Physalis angulata	18.252013	109.504134	NSII	South China-Vietnam Subtropical Evergreen Forests
85429	Plantago major	18.252013	109.504134	NSII	South China-Vietnam Subtropical Evergreen Forests
93504	Ricinus communis	18.252013	109.504134	NSII	South China-Vietnam Subtropical Evergreen Forests
97058	Senna occidentalis	18.252013	109.504134	GBIF	South China-Vietnam Subtropical Evergreen Forests
97364	Senna surattensis	18.252013	109.504134	NSII	South China-Vietnam Subtropical Evergreen Forests
97854	Senna tora	18.252013	109.504134	GBIF	South China-Vietnam Subtropical Evergreen Forests
98171	Sesbania cannabina	18.252013	109.504134	NSII	South China-Vietnam Subtropical Evergreen Forests
100403	Sida acuta	18.252013	109.504134	NSII	South China-Vietnam Subtropical Evergreen Forests
101532	Solanum aculeatissimum	18.252013	109.504134	NSII	South China-Vietnam Subtropical Evergreen Forests
102695	Solanum melongena	18.252013	109.504134	NSII	South China-Vietnam Subtropical Evergreen Forests
105388	Spermacoce articularis	18.252013	109.504134	GBIF	South China-Vietnam Subtropical Evergreen Forests
109183	Tamarindus indica	18.252013	109.504134	NSII	South China-Vietnam Subtropical Evergreen Forests
112556	Urena lobata	18.252013	109.504134	NSII	South China-Vietnam Subtropical Evergreen Forests
117467	Xanthium strumarium	18.252013	109.504134	NSII	South China-Vietnam Subtropical Evergreen Forests
118344	Zornia gibbosa	18.252013	109.504134	GBIF	South China-Vietnam Subtropical Evergreen Forests
228	Abelmoschus moschatus	18.252625	109.511923	NSII	South China-Vietnam Subtropical Evergreen Forests
2055	Achyranthes aspera	18.252625	109.511923	NSII	South China-Vietnam Subtropical Evergreen Forests
2643	Aeschynomene indica	18.252625	109.511923	NSII	South China-Vietnam Subtropical Evergreen Forests
3407	Ageratum conyzoides	18.252625	109.511923	NSII	South China-Vietnam Subtropical Evergreen Forests
5859	Alternanthera sessilis	18.252625	109.511923	NSII	South China-Vietnam Subtropical Evergreen Forests
8166	Amaranthus retroflexus	18.252625	109.511923	NSII	South China-Vietnam Subtropical Evergreen Forests
8764	Amaranthus spinosus	18.252625	109.511923	NSII	South China-Vietnam Subtropical Evergreen Forests
9223	Amaranthus tricolor	18.252625	109.511923	NSII	South China-Vietnam Subtropical Evergreen Forests
9762	Amaranthus viridis	18.252625	109.511923	NSII	South China-Vietnam Subtropical Evergreen Forests
11440	Antigonon leptopus	18.252625	109.511923	NSII	South China-Vietnam Subtropical Evergreen Forests
11773	Arachis hypogaea	18.252625	109.511923	NSII	South China-Vietnam Subtropical Evergreen Forests
13912	Asclepias curassavica	18.252625	109.511923	NSII	South China-Vietnam Subtropical Evergreen Forests
15327	Basella alba	18.252625	109.511923	NSII	South China-Vietnam Subtropical Evergreen Forests
16934	Bidens pilosa	18.252625	109.511923	NSII	South China-Vietnam Subtropical Evergreen Forests
17305	Bombax ceiba	18.252625	109.511923	NSII	South China-Vietnam Subtropical Evergreen Forests
18366	Caesalpinia pulcherrima	18.252625	109.511923	NSII	South China-Vietnam Subtropical Evergreen Forests
18630	Cajanus cajan	18.252625	109.511923	NSII	South China-Vietnam Subtropical Evergreen Forests
19260	Canna indica	18.252625	109.511923	NSII	South China-Vietnam Subtropical Evergreen Forests
21518	Capsicum annuum	18.252625	109.511923	NSII	South China-Vietnam Subtropical Evergreen Forests
21646	Capsicum frutescens	18.252625	109.511923	NSII	South China-Vietnam Subtropical Evergreen Forests
22428	Cardiospermum halicacabum	18.252625	109.511923	NSII	South China-Vietnam Subtropical Evergreen Forests
22578	Carica papaya	18.252625	109.511923	NSII	South China-Vietnam Subtropical Evergreen Forests
23344	Cascabela thevetia	18.252625	109.511923	NSII	South China-Vietnam Subtropical Evergreen Forests
23653	Catharanthus roseus	18.252625	109.511923	NSII	South China-Vietnam Subtropical Evergreen Forests
24786	Celosia argentea	18.252625	109.511923	NSII	South China-Vietnam Subtropical Evergreen Forests
25352	Centipeda minima	18.252625	109.511923	GBIF	South China-Vietnam Subtropical Evergreen Forests
27990	Chenopodium album	18.252625	109.511923	NSII	South China-Vietnam Subtropical Evergreen Forests
28545	Chloris barbata	18.252625	109.511923	NSII	South China-Vietnam Subtropical Evergreen Forests
29908	Clitoria ternatea	18.252625	109.511923	NSII	South China-Vietnam Subtropical Evergreen Forests
29970	Coccinia grandis	18.252625	109.511923	NSII	South China-Vietnam Subtropical Evergreen Forests
30648	Coix lacryma-jobi	18.252625	109.511923	NSII	South China-Vietnam Subtropical Evergreen Forests
33761	Crassocephalum crepidioides	18.252625	109.511923	GBIF	South China-Vietnam Subtropical Evergreen Forests
34078	Crotalaria juncea	18.252625	109.511923	NSII	South China-Vietnam Subtropical Evergreen Forests
34685	Crotalaria pallida	18.252625	109.511923	NSII	South China-Vietnam Subtropical Evergreen Forests
36112	Cyanthillium cinereum	18.252625	109.511923	NSII	South China-Vietnam Subtropical Evergreen Forests
36835	Cyperus compressus	18.252625	109.511923	GBIF	South China-Vietnam Subtropical Evergreen Forests
37281	Cyperus difformis	18.252625	109.511923	NSII	South China-Vietnam Subtropical Evergreen Forests
37921	Cyperus rotundus	18.252625	109.511923	GBIF	South China-Vietnam Subtropical Evergreen Forests
38724	Datura metel	18.252625	109.511923	NSII	South China-Vietnam Subtropical Evergreen Forests
43585	Eclipta prostrata	18.252625	109.511923	NSII	South China-Vietnam Subtropical Evergreen Forests
44380	Elephantopus scaber	18.252625	109.511923	NSII	South China-Vietnam Subtropical Evergreen Forests
44559	Elephantopus tomentosus	18.252625	109.511923	NSII	South China-Vietnam Subtropical Evergreen Forests
44679	Eleusine coracana	18.252625	109.511923	NSII	South China-Vietnam Subtropical Evergreen Forests
45502	Eleusine indica	18.252625	109.511923	NSII	South China-Vietnam Subtropical Evergreen Forests
46106	Emilia sonchifolia	18.252625	109.511923	NSII	South China-Vietnam Subtropical Evergreen Forests
46215	Eragrostis ciliaris	18.252625	109.511923	NSII	South China-Vietnam Subtropical Evergreen Forests
46582	Erechtites valerianifolia	18.252625	109.511923	NSII	South China-Vietnam Subtropical Evergreen Forests
47793	Erigeron bonariensis	18.252625	109.511923	NSII	South China-Vietnam Subtropical Evergreen Forests
48729	Erigeron canadensis	18.252625	109.511923	NSII	South China-Vietnam Subtropical Evergreen Forests
49259	Eryngium foetidum	18.252625	109.511923	NSII	South China-Vietnam Subtropical Evergreen Forests
51634	Euphorbia hirta	18.252625	109.511923	NSII	South China-Vietnam Subtropical Evergreen Forests
53688	Fagopyrum esculentum	18.252625	109.511923	NSII	South China-Vietnam Subtropical Evergreen Forests
56992	Gnaphalium polycaulon	18.252625	109.511923	NSII	South China-Vietnam Subtropical Evergreen Forests
58142	Heliotropium indicum	18.252625	109.511923	NSII	South China-Vietnam Subtropical Evergreen Forests
58190	Herissantia crispa	18.252625	109.511923	NSII	South China-Vietnam Subtropical Evergreen Forests
59471	Hyptis capitata	18.252625	109.511923	NSII	South China-Vietnam Subtropical Evergreen Forests
60012	Impatiens balsamina	18.252625	109.511923	NSII	South China-Vietnam Subtropical Evergreen Forests
60203	Indigofera suffruticosa	18.252625	109.511923	NSII	South China-Vietnam Subtropical Evergreen Forests
60244	Ipomoea alba	18.252625	109.511923	GBIF	South China-Vietnam Subtropical Evergreen Forests
60427	Ipomoea aquatica	18.252625	109.511923	NSII	South China-Vietnam Subtropical Evergreen Forests
60616	Ipomoea batatas	18.252625	109.511923	NSII	South China-Vietnam Subtropical Evergreen Forests
61043	Ipomoea mauritiana	18.252625	109.511923	NSII	South China-Vietnam Subtropical Evergreen Forests
61585	Ipomoea nil	18.252625	109.511923	NSII	South China-Vietnam Subtropical Evergreen Forests
62121	Ipomoea purpurea	18.252625	109.511923	GBIF	South China-Vietnam Subtropical Evergreen Forests
62339	Ipomoea quamoclit	18.252625	109.511923	NSII	South China-Vietnam Subtropical Evergreen Forests
62757	Jasminum sambac	18.252625	109.511923	NSII	South China-Vietnam Subtropical Evergreen Forests
62920	Jatropha curcas	18.252625	109.511923	NSII	South China-Vietnam Subtropical Evergreen Forests
63176	Justicia gendarussa	18.252625	109.511923	NSII	South China-Vietnam Subtropical Evergreen Forests
63553	Lablab purpureus	18.252625	109.511923	NSII	South China-Vietnam Subtropical Evergreen Forests
64230	Lantana camara	18.252625	109.511923	NSII	South China-Vietnam Subtropical Evergreen Forests
65196	Leucaena leucocephala	18.252625	109.511923	NSII	South China-Vietnam Subtropical Evergreen Forests
66546	Ludwigia hyssopifolia	18.252625	109.511923	NSII	South China-Vietnam Subtropical Evergreen Forests
68191	Mangifera indica	18.252625	109.511923	NSII	South China-Vietnam Subtropical Evergreen Forests
68346	Manihot esculenta	18.252625	109.511923	NSII	South China-Vietnam Subtropical Evergreen Forests
72485	Mikania cordata	18.252625	109.511923	GBIF	South China-Vietnam Subtropical Evergreen Forests
73693	Mirabilis jalapa	18.252625	109.511923	NSII	South China-Vietnam Subtropical Evergreen Forests
74028	Momordica charantia	18.252625	109.511923	NSII	South China-Vietnam Subtropical Evergreen Forests
74070	Moringa oleifera	18.252625	109.511923	NSII	South China-Vietnam Subtropical Evergreen Forests
75040	Ocimum basilicum	18.252625	109.511923	NSII	South China-Vietnam Subtropical Evergreen Forests
75707	Opuntia dillenii	18.252625	109.511923	NSII	South China-Vietnam Subtropical Evergreen Forests
76919	Oxalis corniculata	18.252625	109.511923	NSII	South China-Vietnam Subtropical Evergreen Forests
77684	Pachyrhizus erosus	18.252625	109.511923	NSII	South China-Vietnam Subtropical Evergreen Forests
77967	Panicum repens	18.252625	109.511923	NSII	South China-Vietnam Subtropical Evergreen Forests
81428	Phyla nodiflora	18.252625	109.511923	NSII	South China-Vietnam Subtropical Evergreen Forests
81527	Phyllanthus amarus	18.252625	109.511923	NSII	South China-Vietnam Subtropical Evergreen Forests
81636	Phyllanthus niruri	18.252625	109.511923	NSII	South China-Vietnam Subtropical Evergreen Forests
82187	Physalis angulata	18.252625	109.511923	NSII	South China-Vietnam Subtropical Evergreen Forests
89563	Psidium guajava	18.252625	109.511923	NSII	South China-Vietnam Subtropical Evergreen Forests
90271	Punica granatum	18.252625	109.511923	NSII	South China-Vietnam Subtropical Evergreen Forests
93495	Ricinus communis	18.252625	109.511923	NSII	South China-Vietnam Subtropical Evergreen Forests
97060	Senna occidentalis	18.252625	109.511923	GBIF	South China-Vietnam Subtropical Evergreen Forests
97365	Senna surattensis	18.252625	109.511923	NSII	South China-Vietnam Subtropical Evergreen Forests
97846	Senna tora	18.252625	109.511923	GBIF	South China-Vietnam Subtropical Evergreen Forests
98172	Sesbania cannabina	18.252625	109.511923	NSII	South China-Vietnam Subtropical Evergreen Forests
98651	Setaria palmifolia	18.252625	109.511923	NSII	South China-Vietnam Subtropical Evergreen Forests
100402	Sida acuta	18.252625	109.511923	NSII	South China-Vietnam Subtropical Evergreen Forests
100506	Sida cordata	18.252625	109.511923	NSII	South China-Vietnam Subtropical Evergreen Forests
100879	Sida rhombifolia	18.252625	109.511923	NSII	South China-Vietnam Subtropical Evergreen Forests
101544	Solanum aculeatissimum	18.252625	109.511923	NSII	South China-Vietnam Subtropical Evergreen Forests
101839	Solanum americanum	18.252625	109.511923	NSII	South China-Vietnam Subtropical Evergreen Forests
102296	Solanum erianthum	18.252625	109.511923	NSII	South China-Vietnam Subtropical Evergreen Forests
102700	Solanum melongena	18.252625	109.511923	NSII	South China-Vietnam Subtropical Evergreen Forests
103414	Solanum torvum	18.252625	109.511923	GBIF	South China-Vietnam Subtropical Evergreen Forests
105169	Sorghum halepense	18.252625	109.511923	NSII	South China-Vietnam Subtropical Evergreen Forests
105390	Spermacoce articularis	18.252625	109.511923	GBIF	South China-Vietnam Subtropical Evergreen Forests
105877	Stachytarpheta jamaicensis	18.252625	109.511923	NSII	South China-Vietnam Subtropical Evergreen Forests
107738	Striga asiatica	18.252625	109.511923	GBIF	South China-Vietnam Subtropical Evergreen Forests
109179	Tamarindus indica	18.252625	109.511923	NSII	South China-Vietnam Subtropical Evergreen Forests
110435	Tribulus cistoides	18.252625	109.511923	NSII	South China-Vietnam Subtropical Evergreen Forests
112605	Urena lobata	18.252625	109.511923	NSII	South China-Vietnam Subtropical Evergreen Forests
112929	Urena procumbens	18.252625	109.511923	NSII	South China-Vietnam Subtropical Evergreen Forests
116255	Vigna umbellata	18.252625	109.511923	NSII	South China-Vietnam Subtropical Evergreen Forests
116422	Waltheria indica	18.252625	109.511923	GBIF	South China-Vietnam Subtropical Evergreen Forests
117447	Xanthium strumarium	18.252625	109.511923	NSII	South China-Vietnam Subtropical Evergreen Forests
118346	Zornia gibbosa	18.252625	109.511923	GBIF	South China-Vietnam Subtropical Evergreen Forests
22551	Carica papaya	18.252847	109.511909	NSII	South China-Vietnam Subtropical Evergreen Forests
72985	Mimosa pudica	18.252847	109.511909	NSII	South China-Vietnam Subtropical Evergreen Forests
109202	Tamarindus indica	18.25285	109.51191	NSII	South China-Vietnam Subtropical Evergreen Forests
29948	Coccinia grandis	18.252923	109.58929	NSII	South China-Vietnam Subtropical Evergreen Forests
22532	Carica papaya	18.252923	109.591006	NSII	South China-Vietnam Subtropical Evergreen Forests
30011	Codiaeum variegatum	18.254554	109.591006	NSII	South China-Vietnam Subtropical Evergreen Forests
18686	Caladium bicolor	18.256803	109.628983	NSII	South China-Vietnam Subtropical Evergreen Forests
31820	Cordyline fruticosa	18.257647	109.52903	NSII	South China-Vietnam Subtropical Evergreen Forests
30021	Codiaeum variegatum	18.257713	109.514908	NSII	South China-Vietnam Subtropical Evergreen Forests
1143	Acacia mangium	18.25873629	109.5185567	NSII	South China-Vietnam Subtropical Evergreen Forests
1790	Achyranthes aspera	18.25873629	109.5185567	NSII	South China-Vietnam Subtropical Evergreen Forests
2337	Aeschynomene indica	18.25873629	109.5185567	NSII	South China-Vietnam Subtropical Evergreen Forests
3050	Ageratum conyzoides	18.25873629	109.5185567	NSII	South China-Vietnam Subtropical Evergreen Forests
4017	Albizia lebbeck	18.25873629	109.5185567	GBIF	South China-Vietnam Subtropical Evergreen Forests
4790	Alternanthera bettzickiana	18.25873629	109.5185567	NSII	South China-Vietnam Subtropical Evergreen Forests
4815	Alternanthera paronychioides	18.25873629	109.5185567	NSII	South China-Vietnam Subtropical Evergreen Forests
5594	Alternanthera sessilis	18.25873629	109.5185567	GBIF	South China-Vietnam Subtropical Evergreen Forests
6774	Amaranthus cruentus	18.25873629	109.5185567	NSII	South China-Vietnam Subtropical Evergreen Forests
7038	Amaranthus dubius	18.25873629	109.5185567	GBIF	South China-Vietnam Subtropical Evergreen Forests
8460	Amaranthus spinosus	18.25873629	109.5185567	NSII	South China-Vietnam Subtropical Evergreen Forests
9434	Amaranthus viridis	18.25873629	109.5185567	NSII	South China-Vietnam Subtropical Evergreen Forests
10653	Andrographis paniculata	18.25873629	109.5185567	NSII	South China-Vietnam Subtropical Evergreen Forests
10808	Anredera cordifolia	18.25873629	109.5185567	NSII	South China-Vietnam Subtropical Evergreen Forests
11422	Antigonon leptopus	18.25873629	109.5185567	NSII	South China-Vietnam Subtropical Evergreen Forests
11473	Arachis duranensis	18.25873629	109.5185567	NSII	South China-Vietnam Subtropical Evergreen Forests
12538	Argyreia acuta	18.25873629	109.5185567	NSII	South China-Vietnam Subtropical Evergreen Forests
14197	Aster subulatus	18.25873629	109.5185567	NSII	South China-Vietnam Subtropical Evergreen Forests
16508	Bidens pilosa	18.25873629	109.5185567	NSII	South China-Vietnam Subtropical Evergreen Forests
17375	Spermacoce articularis	18.25873629	109.5185567	NSII	South China-Vietnam Subtropical Evergreen Forests
17459	Bougainvillea glabra	18.25873629	109.5185567	NSII	South China-Vietnam Subtropical Evergreen Forests
18213	Bryophyllum pinnatum	18.25873629	109.5185567	NSII	South China-Vietnam Subtropical Evergreen Forests
18301	Caesalpinia pulcherrima	18.25873629	109.5185567	GBIF	South China-Vietnam Subtropical Evergreen Forests
18483	Cajanus cajan	18.25873629	109.5185567	NSII	South China-Vietnam Subtropical Evergreen Forests
18750	Calopogonium mucunoides	18.25873629	109.5185567	NSII	South China-Vietnam Subtropical Evergreen Forests
21321	Capsicum annuum	18.25873629	109.5185567	NSII	South China-Vietnam Subtropical Evergreen Forests
22303	Cardiospermum halicacabum	18.25873629	109.5185567	NSII	South China-Vietnam Subtropical Evergreen Forests
23286	Cascabela thevetia	18.25873629	109.5185567	NSII	South China-Vietnam Subtropical Evergreen Forests
23528	Catharanthus roseus	18.25873629	109.5185567	NSII	South China-Vietnam Subtropical Evergreen Forests
24031	Celosia argentea	18.25873629	109.5185567	NSII	South China-Vietnam Subtropical Evergreen Forests
24950	Cenchrus echinatus	18.25873629	109.5185567	NSII	South China-Vietnam Subtropical Evergreen Forests
25423	Centrosema pubescens	18.25873629	109.5185567	GBIF	South China-Vietnam Subtropical Evergreen Forests
26217	Cestrum nocturnum	18.25873629	109.5185567	NSII	South China-Vietnam Subtropical Evergreen Forests
26456	Chamaecrista mimosoides	18.25873629	109.5185567	GBIF	South China-Vietnam Subtropical Evergreen Forests
26846	Chenopodium album	18.25873629	109.5185567	GBIF	South China-Vietnam Subtropical Evergreen Forests
28536	Chloris barbata	18.25873629	109.5185567	NSII	South China-Vietnam Subtropical Evergreen Forests
28621	Chloris virgata	18.25873629	109.5185567	NSII	South China-Vietnam Subtropical Evergreen Forests
29270	Chromolaena odorata	18.25873629	109.5185567	NSII	South China-Vietnam Subtropical Evergreen Forests
29674	Cleome rutidosperma	18.25873629	109.5185567	GBIF	South China-Vietnam Subtropical Evergreen Forests
29879	Clitoria ternatea	18.25873629	109.5185567	NSII	South China-Vietnam Subtropical Evergreen Forests
29935	Coccinia grandis	18.25873629	109.5185567	NSII	South China-Vietnam Subtropical Evergreen Forests
30262	Coix lacryma-jobi	18.25873629	109.5185567	NSII	South China-Vietnam Subtropical Evergreen Forests
31372	Conyza sumatrensis	18.25873629	109.5185567	NSII	South China-Vietnam Subtropical Evergreen Forests
31591	Corchorus capsularis	18.25873629	109.5185567	NSII	South China-Vietnam Subtropical Evergreen Forests
33357	Crassocephalum crepidioides	18.25873629	109.5185567	NSII	South China-Vietnam Subtropical Evergreen Forests
34421	Crotalaria pallida	18.25873629	109.5185567	NSII	South China-Vietnam Subtropical Evergreen Forests
34753	Croton hirtus	18.25873629	109.5185567	NSII	South China-Vietnam Subtropical Evergreen Forests
36972	Cyperus difformis	18.25873629	109.5185567	NSII	South China-Vietnam Subtropical Evergreen Forests
37536	Cyperus rotundus	18.25873629	109.5185567	NSII	South China-Vietnam Subtropical Evergreen Forests
38001	Cyperus surinamensis	18.25873629	109.5185567	NSII	South China-Vietnam Subtropical Evergreen Forests
38626	Datura metel	18.25873629	109.5185567	NSII	South China-Vietnam Subtropical Evergreen Forests
41160	Digitaria sanguinalis	18.25873629	109.5185567	NSII	South China-Vietnam Subtropical Evergreen Forests
41597	Duranta erecta	18.25873629	109.5185567	GBIF	South China-Vietnam Subtropical Evergreen Forests
42987	Eclipta prostrata	18.25873629	109.5185567	GBIF	South China-Vietnam Subtropical Evergreen Forests
43831	Eichhornia crassipes	18.25873629	109.5185567	NSII	South China-Vietnam Subtropical Evergreen Forests
44234	Elephantopus scaber	18.25873629	109.5185567	NSII	South China-Vietnam Subtropical Evergreen Forests
44531	Elephantopus tomentosus	18.25873629	109.5185567	NSII	South China-Vietnam Subtropical Evergreen Forests
44935	Eleusine indica	18.25873629	109.5185567	NSII	South China-Vietnam Subtropical Evergreen Forests
46319	Eragrostis perennans	18.25873629	109.5185567	GBIF	South China-Vietnam Subtropical Evergreen Forests
46444	Erechtites hieracifolia	18.25873629	109.5185567	NSII	South China-Vietnam Subtropical Evergreen Forests
48054	Erigeron canadensis	18.25873629	109.5185567	GBIF	South China-Vietnam Subtropical Evergreen Forests
49389	Eucalyptus exserta	18.25873629	109.5185567	NSII	South China-Vietnam Subtropical Evergreen Forests
49537	Eucalyptus robusta	18.25873629	109.5185567	GBIF	South China-Vietnam Subtropical Evergreen Forests
49802	Euphorbia cyathophora	18.25873629	109.5185567	NSII	South China-Vietnam Subtropical Evergreen Forests
51134	Euphorbia heterophylla	18.25873629	109.5185567	NSII	South China-Vietnam Subtropical Evergreen Forests
51379	Euphorbia hirta	18.25873629	109.5185567	NSII	South China-Vietnam Subtropical Evergreen Forests
53153	Fagopyrum esculentum	18.25873629	109.5185567	NSII	South China-Vietnam Subtropical Evergreen Forests
56959	Gnaphalium polycaulon	18.25873629	109.5185567	NSII	South China-Vietnam Subtropical Evergreen Forests
57046	Gomphrena celosioides	18.25873629	109.5185567	NSII	South China-Vietnam Subtropical Evergreen Forests
58121	Heliotropium indicum	18.25873629	109.5185567	NSII	South China-Vietnam Subtropical Evergreen Forests
58186	Herissantia crispa	18.25873629	109.5185567	NSII	South China-Vietnam Subtropical Evergreen Forests
59451	Hyptis brevipes	18.25873629	109.5185567	NSII	South China-Vietnam Subtropical Evergreen Forests
59538	Hyptis suaveolens	18.25873629	109.5185567	GBIF	South China-Vietnam Subtropical Evergreen Forests
60165	Indigofera suffruticosa	18.25873629	109.5185567	NSII	South China-Vietnam Subtropical Evergreen Forests
60316	Ipomoea aquatica	18.25873629	109.5185567	GBIF	South China-Vietnam Subtropical Evergreen Forests
60763	Ipomoea cairica	18.25873629	109.5185567	NSII	South China-Vietnam Subtropical Evergreen Forests
61029	Ipomoea mauritiana	18.25873629	109.5185567	GBIF	South China-Vietnam Subtropical Evergreen Forests
61231	Ipomoea nil	18.25873629	109.5185567	NSII	South China-Vietnam Subtropical Evergreen Forests
62472	Ipomoea triloba	18.25873629	109.5185567	NSII	South China-Vietnam Subtropical Evergreen Forests
62831	Jatropha curcas	18.25873629	109.5185567	NSII	South China-Vietnam Subtropical Evergreen Forests
63149	Justicia gendarussa	18.25873629	109.5185567	NSII	South China-Vietnam Subtropical Evergreen Forests
63345	Lablab purpureus	18.25873629	109.5185567	NSII	South China-Vietnam Subtropical Evergreen Forests
64031	Lantana camara	18.25873629	109.5185567	GBIF	South China-Vietnam Subtropical Evergreen Forests
65082	Leucaena leucocephala	18.25873629	109.5185567	NSII	South China-Vietnam Subtropical Evergreen Forests
66506	Ludwigia hyssopifolia	18.25873629	109.5185567	NSII	South China-Vietnam Subtropical Evergreen Forests
67176	Macroptilium atropurpureum	18.25873629	109.5185567	GBIF	South China-Vietnam Subtropical Evergreen Forests
67209	Macroptilium lathyroides	18.25873629	109.5185567	GBIF	South China-Vietnam Subtropical Evergreen Forests
67219	Macrotyloma uniflorum	18.25873629	109.5185567	GBIF	South China-Vietnam Subtropical Evergreen Forests
67984	Malvastrum coromandelianum	18.25873629	109.5185567	NSII	South China-Vietnam Subtropical Evergreen Forests
68126	Mangifera indica	18.25873629	109.5185567	NSII	South China-Vietnam Subtropical Evergreen Forests
68301	Manihot esculenta	18.25873629	109.5185567	NSII	South China-Vietnam Subtropical Evergreen Forests
71765	Melinis repens	18.25873629	109.5185567	GBIF	South China-Vietnam Subtropical Evergreen Forests
72473	Mikania cordata	18.25873629	109.5185567	GBIF	South China-Vietnam Subtropical Evergreen Forests
72534	Mikania micrantha	18.25873629	109.5185567	GBIF	South China-Vietnam Subtropical Evergreen Forests
72668	Mimosa bimucronata	18.25873629	109.5185567	GBIF	South China-Vietnam Subtropical Evergreen Forests
72756	Mimosa invisa	18.25873629	109.5185567	NSII	South China-Vietnam Subtropical Evergreen Forests
72872	Mimosa pudica	18.25873629	109.5185567	NSII	South China-Vietnam Subtropical Evergreen Forests
73824	Mitracarpus hirtus	18.25873629	109.5185567	GBIF	South China-Vietnam Subtropical Evergreen Forests
73852	Mollugo verticillata	18.25873629	109.5185567	GBIF	South China-Vietnam Subtropical Evergreen Forests
74082	Muntingia calabura	18.25873629	109.5185567	NSII	South China-Vietnam Subtropical Evergreen Forests
76056	Oxalis corniculata	18.25873629	109.5185567	NSII	South China-Vietnam Subtropical Evergreen Forests
77765	Panicum maximum	18.25873629	109.5185567	NSII	South China-Vietnam Subtropical Evergreen Forests
77907	Panicum repens	18.25873629	109.5185567	GBIF	South China-Vietnam Subtropical Evergreen Forests
78293	Parapholis incurva	18.25873629	109.5185567	NSII	South China-Vietnam Subtropical Evergreen Forests
78419	Parthenium hysterophorus	18.25873629	109.5185567	NSII	South China-Vietnam Subtropical Evergreen Forests
78684	Paspalum conjugatum	18.25873629	109.5185567	NSII	South China-Vietnam Subtropical Evergreen Forests
79218	Passiflora foetida	18.25873629	109.5185567	NSII	South China-Vietnam Subtropical Evergreen Forests
79557	Peperomia pellucida	18.25873629	109.5185567	NSII	South China-Vietnam Subtropical Evergreen Forests
81313	Phyla nodiflora	18.25873629	109.5185567	GBIF	South China-Vietnam Subtropical Evergreen Forests
81543	Phyllanthus debilis	18.25873629	109.5185567	NSII	South China-Vietnam Subtropical Evergreen Forests
81600	Phyllanthus niruri	18.25873629	109.5185567	NSII	South China-Vietnam Subtropical Evergreen Forests
81845	Physalis angulata	18.25873629	109.5185567	NSII	South China-Vietnam Subtropical Evergreen Forests
82370	Physalis lagascae	18.25873629	109.5185567	GBIF	South China-Vietnam Subtropical Evergreen Forests
83594	Piper betle	18.25873629	109.5185567	NSII	South China-Vietnam Subtropical Evergreen Forests
85683	Pluchea sagittalis	18.25873629	109.5185567	NSII	South China-Vietnam Subtropical Evergreen Forests
85720	Plumeria rubra	18.25873629	109.5185567	NSII	South China-Vietnam Subtropical Evergreen Forests
89285	Praxelis clematidea	18.25873629	109.5185567	NSII	South China-Vietnam Subtropical Evergreen Forests
89449	Psidium guajava	18.25873629	109.5185567	NSII	South China-Vietnam Subtropical Evergreen Forests
89713	Pueraria phaseoloides	18.25873629	109.5185567	GBIF	South China-Vietnam Subtropical Evergreen Forests
90470	Combretum indicum	18.25873629	109.5185567	NSII	South China-Vietnam Subtropical Evergreen Forests
92751	Richardia brasiliensis	18.25873629	109.5185567	NSII	South China-Vietnam Subtropical Evergreen Forests
92786	Richardia scabra	18.25873629	109.5185567	NSII	South China-Vietnam Subtropical Evergreen Forests
93048	Ricinus communis	18.25873629	109.5185567	NSII	South China-Vietnam Subtropical Evergreen Forests
94751	Rudbeckia laciniata	18.25873629	109.5185567	NSII	South China-Vietnam Subtropical Evergreen Forests
95754	Sansevieria trifasciata	18.25873629	109.5185567	NSII	South China-Vietnam Subtropical Evergreen Forests
96010	Scoparia dulcis	18.25873629	109.5185567	GBIF	South China-Vietnam Subtropical Evergreen Forests
96539	Senna alata	18.25873629	109.5185567	NSII	South China-Vietnam Subtropical Evergreen Forests
96870	Senna occidentalis	18.25873629	109.5185567	NSII	South China-Vietnam Subtropical Evergreen Forests
97148	Senna siamea	18.25873629	109.5185567	NSII	South China-Vietnam Subtropical Evergreen Forests
97321	Senna surattensis	18.25873629	109.5185567	NSII	South China-Vietnam Subtropical Evergreen Forests
97579	Senna tora	18.25873629	109.5185567	NSII	South China-Vietnam Subtropical Evergreen Forests
98036	Sesbania cannabina	18.25873629	109.5185567	NSII	South China-Vietnam Subtropical Evergreen Forests
98403	Setaria palmifolia	18.25873629	109.5185567	NSII	South China-Vietnam Subtropical Evergreen Forests
98732	Setaria parviflora	18.25873629	109.5185567	NSII	South China-Vietnam Subtropical Evergreen Forests
100305	Sida acuta	18.25873629	109.5185567	NSII	South China-Vietnam Subtropical Evergreen Forests
100481	Sida cordata	18.25873629	109.5185567	NSII	South China-Vietnam Subtropical Evergreen Forests
100716	Sida rhombifolia	18.25873629	109.5185567	NSII	South China-Vietnam Subtropical Evergreen Forests
101694	Solanum americanum	18.25873629	109.5185567	NSII	South China-Vietnam Subtropical Evergreen Forests
102227	Solanum erianthum	18.25873629	109.5185567	GBIF	South China-Vietnam Subtropical Evergreen Forests
105094	Sonneratia apetala	18.25873629	109.5185567	NSII	South China-Vietnam Subtropical Evergreen Forests
105149	Sorghum halepense	18.25873629	109.5185567	NSII	South China-Vietnam Subtropical Evergreen Forests
105345	Spermacoce alata	18.25873629	109.5185567	GBIF	South China-Vietnam Subtropical Evergreen Forests
105399	Spermacoce remota	18.25873629	109.5185567	GBIF	South China-Vietnam Subtropical Evergreen Forests
105484	Sphagneticola trilobata	18.25873629	109.5185567	GBIF	South China-Vietnam Subtropical Evergreen Forests
105619	Spilanthes acmella	18.25873629	109.5185567	NSII	South China-Vietnam Subtropical Evergreen Forests
105839	Stachytarpheta jamaicensis	18.25873629	109.5185567	NSII	South China-Vietnam Subtropical Evergreen Forests
107789	Stylosanthes guianensis	18.25873629	109.5185567	GBIF	South China-Vietnam Subtropical Evergreen Forests
107981	Synedrella nodiflora	18.25873629	109.5185567	NSII	South China-Vietnam Subtropical Evergreen Forests
109111	Tamarindus indica	18.25873629	109.5185567	NSII	South China-Vietnam Subtropical Evergreen Forests
110136	Tithonia diversifolia	18.25873629	109.5185567	NSII	South China-Vietnam Subtropical Evergreen Forests
110427	Trianthema portulacastrum	18.25873629	109.5185567	NSII	South China-Vietnam Subtropical Evergreen Forests
110492	Tridax procumbens	18.25873629	109.5185567	NSII	South China-Vietnam Subtropical Evergreen Forests
112163	Urena lobata	18.25873629	109.5185567	GBIF	South China-Vietnam Subtropical Evergreen Forests
116392	Waltheria indica	18.25873629	109.5185567	GBIF	South China-Vietnam Subtropical Evergreen Forests
116713	Xanthium strumarium	18.25873629	109.5185567	GBIF	South China-Vietnam Subtropical Evergreen Forests
118276	Zornia gibbosa	18.25873629	109.5185567	GBIF	South China-Vietnam Subtropical Evergreen Forests
145	Abelmoschus moschatus	18.259011	109.51741	NSII	South China-Vietnam Subtropical Evergreen Forests
1794	Achyranthes aspera	18.259011	109.51741	NSII	South China-Vietnam Subtropical Evergreen Forests
2338	Aeschynomene indica	18.259011	109.51741	NSII	South China-Vietnam Subtropical Evergreen Forests
3052	Ageratum conyzoides	18.259011	109.51741	NSII	South China-Vietnam Subtropical Evergreen Forests
5598	Alternanthera sessilis	18.259011	109.51741	GBIF	South China-Vietnam Subtropical Evergreen Forests
8462	Amaranthus spinosus	18.259011	109.51741	NSII	South China-Vietnam Subtropical Evergreen Forests
8953	Amaranthus tricolor	18.259011	109.51741	NSII	South China-Vietnam Subtropical Evergreen Forests
9438	Amaranthus viridis	18.259011	109.51741	NSII	South China-Vietnam Subtropical Evergreen Forests
10656	Andrographis paniculata	18.259011	109.51741	NSII	South China-Vietnam Subtropical Evergreen Forests
11420	Antigonon leptopus	18.259011	109.51741	NSII	South China-Vietnam Subtropical Evergreen Forests
11553	Arachis hypogaea	18.259011	109.51741	NSII	South China-Vietnam Subtropical Evergreen Forests
12536	Argyreia acuta	18.259011	109.51741	NSII	South China-Vietnam Subtropical Evergreen Forests
13769	Asclepias curassavica	18.259011	109.51741	NSII	South China-Vietnam Subtropical Evergreen Forests
16513	Bidens pilosa	18.259011	109.51741	NSII	South China-Vietnam Subtropical Evergreen Forests
17244	Bombax ceiba	18.259011	109.51741	NSII	South China-Vietnam Subtropical Evergreen Forests
17379	Spermacoce articularis	18.259011	109.51741	NSII	South China-Vietnam Subtropical Evergreen Forests
18216	Bryophyllum pinnatum	18.259011	109.51741	NSII	South China-Vietnam Subtropical Evergreen Forests
18304	Caesalpinia pulcherrima	18.259011	109.51741	GBIF	South China-Vietnam Subtropical Evergreen Forests
18485	Cajanus cajan	18.259011	109.51741	NSII	South China-Vietnam Subtropical Evergreen Forests
18722	Ipomoea alba	18.259011	109.51741	NSII	South China-Vietnam Subtropical Evergreen Forests
18875	Canavalia ensiformis	18.259011	109.51741	NSII	South China-Vietnam Subtropical Evergreen Forests
19112	Canna indica	18.259011	109.51741	NSII	South China-Vietnam Subtropical Evergreen Forests
21324	Capsicum annuum	18.259011	109.51741	NSII	South China-Vietnam Subtropical Evergreen Forests
21599	Capsicum frutescens	18.259011	109.51741	GBIF	South China-Vietnam Subtropical Evergreen Forests
22306	Cardiospermum halicacabum	18.259011	109.51741	GBIF	South China-Vietnam Subtropical Evergreen Forests
23285	Cascabela thevetia	18.259011	109.51741	NSII	South China-Vietnam Subtropical Evergreen Forests
23530	Catharanthus roseus	18.259011	109.51741	NSII	South China-Vietnam Subtropical Evergreen Forests
24034	Celosia argentea	18.259011	109.51741	NSII	South China-Vietnam Subtropical Evergreen Forests
25123	Centipeda minima	18.259011	109.51741	GBIF	South China-Vietnam Subtropical Evergreen Forests
26459	Chamaecrista mimosoides	18.259011	109.51741	GBIF	South China-Vietnam Subtropical Evergreen Forests
26845	Chenopodium album	18.259011	109.51741	GBIF	South China-Vietnam Subtropical Evergreen Forests
28539	Chloris barbata	18.259011	109.51741	NSII	South China-Vietnam Subtropical Evergreen Forests
29880	Clitoria ternatea	18.259011	109.51741	NSII	South China-Vietnam Subtropical Evergreen Forests
29938	Coccinia grandis	18.259011	109.51741	NSII	South China-Vietnam Subtropical Evergreen Forests
30264	Coix lacryma-jobi	18.259011	109.51741	NSII	South China-Vietnam Subtropical Evergreen Forests
33360	Crassocephalum crepidioides	18.259011	109.51741	NSII	South China-Vietnam Subtropical Evergreen Forests
34046	Crotalaria juncea	18.259011	109.51741	NSII	South China-Vietnam Subtropical Evergreen Forests
34424	Crotalaria pallida	18.259011	109.51741	NSII	South China-Vietnam Subtropical Evergreen Forests
34772	Cucumis melo	18.259011	109.51741	NSII	South China-Vietnam Subtropical Evergreen Forests
36474	Cymbopogon nardus	18.259011	109.51741	NSII	South China-Vietnam Subtropical Evergreen Forests
36699	Cyperus compressus	18.259011	109.51741	NSII	South China-Vietnam Subtropical Evergreen Forests
36975	Cyperus difformis	18.259011	109.51741	NSII	South China-Vietnam Subtropical Evergreen Forests
37539	Cyperus rotundus	18.259011	109.51741	NSII	South China-Vietnam Subtropical Evergreen Forests
38467	Dalbergia sissoo	18.259011	109.51741	NSII	South China-Vietnam Subtropical Evergreen Forests
38628	Datura metel	18.259011	109.51741	NSII	South China-Vietnam Subtropical Evergreen Forests
40374	Dichanthium annulatum	18.259011	109.51741	GBIF	South China-Vietnam Subtropical Evergreen Forests
42990	Eclipta prostrata	18.259011	109.51741	GBIF	South China-Vietnam Subtropical Evergreen Forests
44046	Elaeis guineensis	18.259011	109.51741	NSII	South China-Vietnam Subtropical Evergreen Forests
44239	Elephantopus scaber	18.259011	109.51741	NSII	South China-Vietnam Subtropical Evergreen Forests
44535	Elephantopus tomentosus	18.259011	109.51741	NSII	South China-Vietnam Subtropical Evergreen Forests
44612	Eleusine coracana	18.259011	109.51741	GBIF	South China-Vietnam Subtropical Evergreen Forests
44938	Eleusine indica	18.259011	109.51741	NSII	South China-Vietnam Subtropical Evergreen Forests
45869	Emilia sonchifolia	18.259011	109.51741	NSII	South China-Vietnam Subtropical Evergreen Forests
46210	Eragrostis ciliaris	18.259011	109.51741	NSII	South China-Vietnam Subtropical Evergreen Forests
46567	Erechtites valerianifolia	18.259011	109.51741	NSII	South China-Vietnam Subtropical Evergreen Forests
47478	Erigeron bonariensis	18.259011	109.51741	NSII	South China-Vietnam Subtropical Evergreen Forests
48051	Erigeron canadensis	18.259011	109.51741	GBIF	South China-Vietnam Subtropical Evergreen Forests
53154	Fagopyrum esculentum	18.259011	109.51741	NSII	South China-Vietnam Subtropical Evergreen Forests
56805	Gnaphalium pensylvanicum	18.259011	109.51741	NSII	South China-Vietnam Subtropical Evergreen Forests
56935	Gnaphalium polycaulon	18.259011	109.51741	NSII	South China-Vietnam Subtropical Evergreen Forests
58124	Heliotropium indicum	18.259011	109.51741	NSII	South China-Vietnam Subtropical Evergreen Forests
58187	Herissantia crispa	18.259011	109.51741	NSII	South China-Vietnam Subtropical Evergreen Forests
59541	Hyptis suaveolens	18.259011	109.51741	NSII	South China-Vietnam Subtropical Evergreen Forests
59674	Impatiens balsamina	18.259011	109.51741	NSII	South China-Vietnam Subtropical Evergreen Forests
60167	Indigofera suffruticosa	18.259011	109.51741	NSII	South China-Vietnam Subtropical Evergreen Forests
60318	Ipomoea aquatica	18.259011	109.51741	GBIF	South China-Vietnam Subtropical Evergreen Forests
60509	Ipomoea batatas	18.259011	109.51741	NSII	South China-Vietnam Subtropical Evergreen Forests
61030	Ipomoea mauritiana	18.259011	109.51741	GBIF	South China-Vietnam Subtropical Evergreen Forests
61232	Ipomoea nil	18.259011	109.51741	NSII	South China-Vietnam Subtropical Evergreen Forests
62217	Ipomoea quamoclit	18.259011	109.51741	NSII	South China-Vietnam Subtropical Evergreen Forests
62693	Jasminum sambac	18.259011	109.51741	NSII	South China-Vietnam Subtropical Evergreen Forests
62833	Jatropha curcas	18.259011	109.51741	NSII	South China-Vietnam Subtropical Evergreen Forests
63148	Justicia gendarussa	18.259011	109.51741	NSII	South China-Vietnam Subtropical Evergreen Forests
63346	Lablab purpureus	18.259011	109.51741	NSII	South China-Vietnam Subtropical Evergreen Forests
64033	Lantana camara	18.259011	109.51741	GBIF	South China-Vietnam Subtropical Evergreen Forests
65084	Leucaena leucocephala	18.259011	109.51741	NSII	South China-Vietnam Subtropical Evergreen Forests
67986	Malvastrum coromandelianum	18.259011	109.51741	GBIF	South China-Vietnam Subtropical Evergreen Forests
68127	Mangifera indica	18.259011	109.51741	NSII	South China-Vietnam Subtropical Evergreen Forests
68298	Manihot esculenta	18.259011	109.51741	NSII	South China-Vietnam Subtropical Evergreen Forests
72448	Merremia boisiana	18.259011	109.51741	GBIF	South China-Vietnam Subtropical Evergreen Forests
72758	Mimosa invisa	18.259011	109.51741	NSII	South China-Vietnam Subtropical Evergreen Forests
73217	Mirabilis jalapa	18.259011	109.51741	NSII	South China-Vietnam Subtropical Evergreen Forests
73928	Momordica charantia	18.259011	109.51741	GBIF	South China-Vietnam Subtropical Evergreen Forests
75796	Opuntia stricta	18.259011	109.51741	NSII	South China-Vietnam Subtropical Evergreen Forests
76058	Oxalis corniculata	18.259011	109.51741	NSII	South China-Vietnam Subtropical Evergreen Forests
77606	Pachyrhizus erosus	18.259011	109.51741	GBIF	South China-Vietnam Subtropical Evergreen Forests
77911	Panicum repens	18.259011	109.51741	GBIF	South China-Vietnam Subtropical Evergreen Forests
79222	Passiflora foetida	18.259011	109.51741	NSII	South China-Vietnam Subtropical Evergreen Forests
81310	Phyla nodiflora	18.259011	109.51741	GBIF	South China-Vietnam Subtropical Evergreen Forests
81519	Phyllanthus amarus	18.259011	109.51741	NSII	South China-Vietnam Subtropical Evergreen Forests
81601	Phyllanthus niruri	18.259011	109.51741	NSII	South China-Vietnam Subtropical Evergreen Forests
81848	Physalis angulata	18.259011	109.51741	NSII	South China-Vietnam Subtropical Evergreen Forests
82372	Physalis lagascae	18.259011	109.51741	GBIF	South China-Vietnam Subtropical Evergreen Forests
87080	Polygonum aviculare	18.259011	109.51741	NSII	South China-Vietnam Subtropical Evergreen Forests
88696	Portulaca oleracea	18.259011	109.51741	NSII	South China-Vietnam Subtropical Evergreen Forests
89450	Psidium guajava	18.259011	109.51741	NSII	South China-Vietnam Subtropical Evergreen Forests
90472	Combretum indicum	18.259011	109.51741	NSII	South China-Vietnam Subtropical Evergreen Forests
93051	Ricinus communis	18.259011	109.51741	NSII	South China-Vietnam Subtropical Evergreen Forests
95752	Sansevieria trifasciata	18.259011	109.51741	NSII	South China-Vietnam Subtropical Evergreen Forests
96012	Scoparia dulcis	18.259011	109.51741	GBIF	South China-Vietnam Subtropical Evergreen Forests
96872	Senna occidentalis	18.259011	109.51741	NSII	South China-Vietnam Subtropical Evergreen Forests
97149	Senna siamea	18.259011	109.51741	NSII	South China-Vietnam Subtropical Evergreen Forests
97323	Senna surattensis	18.259011	109.51741	NSII	South China-Vietnam Subtropical Evergreen Forests
97583	Senna tora	18.259011	109.51741	NSII	South China-Vietnam Subtropical Evergreen Forests
98037	Sesbania cannabina	18.259011	109.51741	NSII	South China-Vietnam Subtropical Evergreen Forests
98193	Sesbania grandiflora	18.259011	109.51741	NSII	South China-Vietnam Subtropical Evergreen Forests
98406	Setaria palmifolia	18.259011	109.51741	GBIF	South China-Vietnam Subtropical Evergreen Forests
100308	Sida acuta	18.259011	109.51741	NSII	South China-Vietnam Subtropical Evergreen Forests
100483	Sida cordata	18.259011	109.51741	NSII	South China-Vietnam Subtropical Evergreen Forests
100720	Sida rhombifolia	18.259011	109.51741	NSII	South China-Vietnam Subtropical Evergreen Forests
101696	Solanum americanum	18.259011	109.51741	NSII	South China-Vietnam Subtropical Evergreen Forests
102565	Solanum melongena	18.259011	109.51741	NSII	South China-Vietnam Subtropical Evergreen Forests
103295	Solanum torvum	18.259011	109.51741	NSII	South China-Vietnam Subtropical Evergreen Forests
105147	Sorghum halepense	18.259011	109.51741	NSII	South China-Vietnam Subtropical Evergreen Forests
105618	Spilanthes acmella	18.259011	109.51741	NSII	South China-Vietnam Subtropical Evergreen Forests
105843	Stachytarpheta jamaicensis	18.259011	109.51741	NSII	South China-Vietnam Subtropical Evergreen Forests
107708	Striga asiatica	18.259011	109.51741	NSII	South China-Vietnam Subtropical Evergreen Forests
109114	Tamarindus indica	18.259011	109.51741	NSII	South China-Vietnam Subtropical Evergreen Forests
112167	Urena lobata	18.259011	109.51741	GBIF	South China-Vietnam Subtropical Evergreen Forests
112827	Urena procumbens	18.259011	109.51741	GBIF	South China-Vietnam Subtropical Evergreen Forests
116129	Vigna umbellata	18.259011	109.51741	NSII	South China-Vietnam Subtropical Evergreen Forests
116395	Waltheria indica	18.259011	109.51741	GBIF	South China-Vietnam Subtropical Evergreen Forests
116714	Xanthium strumarium	18.259011	109.51741	GBIF	South China-Vietnam Subtropical Evergreen Forests
118279	Zornia gibbosa	18.259011	109.51741	GBIF	South China-Vietnam Subtropical Evergreen Forests
24598	Celosia argentea	18.260134	109.592217	NSII	South China-Vietnam Subtropical Evergreen Forests
18336	Caesalpinia pulcherrima	18.26015	109.522872	GBIF	South China-Vietnam Subtropical Evergreen Forests
15194	Basella alba	18.266699	109.5124798	NSII	South China-Vietnam Subtropical Evergreen Forests
81846	Physalis angulata	18.266699	109.5124798	NSII	South China-Vietnam Subtropical Evergreen Forests
89156	Portulaca pilosa	18.266699	109.5124798	NSII	South China-Vietnam Subtropical Evergreen Forests
72729	Mimosa diplotricha	18.269078	109.51863	NSII	South China-Vietnam Subtropical Evergreen Forests
60397	Ipomoea aquatica	18.284162	109.50512	GBIF	South China-Vietnam Subtropical Evergreen Forests
83740	Pistia stratiotes	18.28423	109.505158	NSII	South China-Vietnam Subtropical Evergreen Forests
100381	Sida acuta	18.286288	109.474495	NSII	South China-Vietnam Subtropical Evergreen Forests
74221	Myriophyllum aquaticum	18.286837	109.50712	NSII	South China-Vietnam Subtropical Evergreen Forests
94844	Ruellia simplex	18.287162	109.448228	GBIF	South China-Vietnam Subtropical Evergreen Forests
31822	Cordyline fruticosa	18.28763	109.448647	NSII	South China-Vietnam Subtropical Evergreen Forests
43442	Eclipta prostrata	18.287713	109.478028	NSII	South China-Vietnam Subtropical Evergreen Forests
41659	Duranta erecta	18.288173	109.44299	NSII	South China-Vietnam Subtropical Evergreen Forests
71795	Melothria pendula	18.289733	109.507662	NSII	South China-Vietnam Subtropical Evergreen Forests
60813	Ipomoea cairica	18.291258	109.445197	NSII	South China-Vietnam Subtropical Evergreen Forests
85761	Plumeria rubra	18.292538	109.418322	NSII	South China-Vietnam Subtropical Evergreen Forests
82083	Physalis angulata	18.29493	109.472922	NSII	South China-Vietnam Subtropical Evergreen Forests
98142	Sesbania cannabina	18.296108	109.48198	NSII	South China-Vietnam Subtropical Evergreen Forests
60398	Ipomoea aquatica	18.296525	109.470558	GBIF	South China-Vietnam Subtropical Evergreen Forests
17505	Bougainvillea glabra	18.297905	109.454413	NSII	South China-Vietnam Subtropical Evergreen Forests
67216	Macroptilium lathyroides	18.3	109.38	GBIF	South China-Vietnam Subtropical Evergreen Forests
72968	Mimosa pudica	18.301854	109.247376	NSII	South China-Vietnam Subtropical Evergreen Forests
29964	Coccinia grandis	18.319908	109.54951	NSII	South China-Vietnam Subtropical Evergreen Forests
117737	Zephyranthes candida	18.352481	109.476009	NSII	South China-Vietnam Subtropical Evergreen Forests
93408	Ricinus communis	18.356787	109.124642	NSII	South China-Vietnam Subtropical Evergreen Forests
29961	Coccinia grandis	18.357472	109.124625	NSII	South China-Vietnam Subtropical Evergreen Forests
62323	Ipomoea quamoclit	18.36147	109.694366	NSII	South China-Vietnam Subtropical Evergreen Forests
36021	Cyanthillium cinereum	18.362556	109.642603	GBIF	South China-Vietnam Subtropical Evergreen Forests
72558	Mikania micrantha	18.362556	109.642603	NSII	South China-Vietnam Subtropical Evergreen Forests
110547	Tridax procumbens	18.362556	109.642603	NSII	South China-Vietnam Subtropical Evergreen Forests
2617	Aeschynomene indica	18.366667	109.133333	NSII	South China-Vietnam Subtropical Evergreen Forests
62903	Jatropha curcas	18.366667	109.133333	GBIF	South China-Vietnam Subtropical Evergreen Forests
79301	Passiflora foetida	18.369877	109.587963	NSII	South China-Vietnam Subtropical Evergreen Forests
1795	Achyranthes aspera	18.37285309	109.1210285	NSII	South China-Vietnam Subtropical Evergreen Forests
2339	Aeschynomene indica	18.37285309	109.1210285	NSII	South China-Vietnam Subtropical Evergreen Forests
3053	Ageratum conyzoides	18.37285309	109.1210285	NSII	South China-Vietnam Subtropical Evergreen Forests
7612	Amaranthus retroflexus	18.37285309	109.1210285	NSII	South China-Vietnam Subtropical Evergreen Forests
11421	Antigonon leptopus	18.37285309	109.1210285	NSII	South China-Vietnam Subtropical Evergreen Forests
13770	Asclepias curassavica	18.37285309	109.1210285	NSII	South China-Vietnam Subtropical Evergreen Forests
16514	Bidens pilosa	18.37285309	109.1210285	NSII	South China-Vietnam Subtropical Evergreen Forests
17380	Spermacoce articularis	18.37285309	109.1210285	NSII	South China-Vietnam Subtropical Evergreen Forests
18217	Bryophyllum pinnatum	18.37285309	109.1210285	NSII	South China-Vietnam Subtropical Evergreen Forests
18486	Cajanus cajan	18.37285309	109.1210285	NSII	South China-Vietnam Subtropical Evergreen Forests
18876	Canavalia ensiformis	18.37285309	109.1210285	NSII	South China-Vietnam Subtropical Evergreen Forests
19113	Canna indica	18.37285309	109.1210285	NSII	South China-Vietnam Subtropical Evergreen Forests
21323	Capsicum annuum	18.37285309	109.1210285	NSII	South China-Vietnam Subtropical Evergreen Forests
22307	Cardiospermum halicacabum	18.37285309	109.1210285	NSII	South China-Vietnam Subtropical Evergreen Forests
23531	Catharanthus roseus	18.37285309	109.1210285	NSII	South China-Vietnam Subtropical Evergreen Forests
25124	Centipeda minima	18.37285309	109.1210285	GBIF	South China-Vietnam Subtropical Evergreen Forests
26460	Chamaecrista mimosoides	18.37285309	109.1210285	GBIF	South China-Vietnam Subtropical Evergreen Forests
29881	Clitoria ternatea	18.37285309	109.1210285	NSII	South China-Vietnam Subtropical Evergreen Forests
30265	Coix lacryma-jobi	18.37285309	109.1210285	NSII	South China-Vietnam Subtropical Evergreen Forests
33361	Crassocephalum crepidioides	18.37285309	109.1210285	NSII	South China-Vietnam Subtropical Evergreen Forests
34425	Crotalaria pallida	18.37285309	109.1210285	NSII	South China-Vietnam Subtropical Evergreen Forests
38629	Datura metel	18.37285309	109.1210285	NSII	South China-Vietnam Subtropical Evergreen Forests
44536	Elephantopus tomentosus	18.37285309	109.1210285	NSII	South China-Vietnam Subtropical Evergreen Forests
44613	Eleusine coracana	18.37285309	109.1210285	GBIF	South China-Vietnam Subtropical Evergreen Forests
51381	Euphorbia hirta	18.37285309	109.1210285	NSII	South China-Vietnam Subtropical Evergreen Forests
56936	Gnaphalium polycaulon	18.37285309	109.1210285	NSII	South China-Vietnam Subtropical Evergreen Forests
58188	Herissantia crispa	18.37285309	109.1210285	NSII	South China-Vietnam Subtropical Evergreen Forests
59542	Hyptis suaveolens	18.37285309	109.1210285	NSII	South China-Vietnam Subtropical Evergreen Forests
60168	Indigofera suffruticosa	18.37285309	109.1210285	NSII	South China-Vietnam Subtropical Evergreen Forests
60510	Ipomoea batatas	18.37285309	109.1210285	NSII	South China-Vietnam Subtropical Evergreen Forests
61233	Ipomoea nil	18.37285309	109.1210285	NSII	South China-Vietnam Subtropical Evergreen Forests
62218	Ipomoea quamoclit	18.37285309	109.1210285	NSII	South China-Vietnam Subtropical Evergreen Forests
62834	Jatropha curcas	18.37285309	109.1210285	NSII	South China-Vietnam Subtropical Evergreen Forests
63347	Lablab purpureus	18.37285309	109.1210285	NSII	South China-Vietnam Subtropical Evergreen Forests
64034	Lantana camara	18.37285309	109.1210285	GBIF	South China-Vietnam Subtropical Evergreen Forests
73929	Momordica charantia	18.37285309	109.1210285	GBIF	South China-Vietnam Subtropical Evergreen Forests
74919	Ocimum basilicum	18.37285309	109.1210285	GBIF	South China-Vietnam Subtropical Evergreen Forests
76059	Oxalis corniculata	18.37285309	109.1210285	NSII	South China-Vietnam Subtropical Evergreen Forests
81311	Phyla nodiflora	18.37285309	109.1210285	GBIF	South China-Vietnam Subtropical Evergreen Forests
81602	Phyllanthus niruri	18.37285309	109.1210285	NSII	South China-Vietnam Subtropical Evergreen Forests
82373	Physalis lagascae	18.37285309	109.1210285	GBIF	South China-Vietnam Subtropical Evergreen Forests
82555	Physalis pubescens	18.37285309	109.1210285	GBIF	South China-Vietnam Subtropical Evergreen Forests
88697	Portulaca oleracea	18.37285309	109.1210285	NSII	South China-Vietnam Subtropical Evergreen Forests
90473	Combretum indicum	18.37285309	109.1210285	NSII	South China-Vietnam Subtropical Evergreen Forests
97324	Senna surattensis	18.37285309	109.1210285	NSII	South China-Vietnam Subtropical Evergreen Forests
98038	Sesbania cannabina	18.37285309	109.1210285	NSII	South China-Vietnam Subtropical Evergreen Forests
100721	Sida rhombifolia	18.37285309	109.1210285	NSII	South China-Vietnam Subtropical Evergreen Forests
103296	Solanum torvum	18.37285309	109.1210285	NSII	South China-Vietnam Subtropical Evergreen Forests
105844	Stachytarpheta jamaicensis	18.37285309	109.1210285	NSII	South China-Vietnam Subtropical Evergreen Forests
107709	Striga asiatica	18.37285309	109.1210285	NSII	South China-Vietnam Subtropical Evergreen Forests
109115	Tamarindus indica	18.37285309	109.1210285	NSII	South China-Vietnam Subtropical Evergreen Forests
116396	Waltheria indica	18.37285309	109.1210285	GBIF	South China-Vietnam Subtropical Evergreen Forests
116715	Xanthium strumarium	18.37285309	109.1210285	GBIF	South China-Vietnam Subtropical Evergreen Forests
101848	Solanum americanum	18.375556	109.162222	NSII	South China-Vietnam Subtropical Evergreen Forests
109201	Tamarindus indica	18.3756	109.162	NSII	South China-Vietnam Subtropical Evergreen Forests
74095	Muntingia calabura	18.383086	109.560043	NSII	South China-Vietnam Subtropical Evergreen Forests
105407	Spermacoce remota	18.386101	109.454574	GBIF	South China-Vietnam Subtropical Evergreen Forests
68217	Mangifera indica	18.39111	109.41944	NSII	South China-Vietnam Subtropical Evergreen Forests
51562	Euphorbia hirta	18.392274	109.483155	NSII	South China-Vietnam Subtropical Evergreen Forests
37846	Cyperus rotundus	18.395638	109.863037	NSII	South China-Vietnam Subtropical Evergreen Forests
72981	Mimosa pudica	18.402255	109.436215	NSII	South China-Vietnam Subtropical Evergreen Forests
1148	Acacia mangium	18.433533	109.549097	NSII	South China-Vietnam Subtropical Evergreen Forests
89317	Praxelis clematidea	18.457212	109.735962	NSII	South China-Vietnam Subtropical Evergreen Forests
31826	Cordyline fruticosa	18.45962	109.644028	NSII	South China-Vietnam Subtropical Evergreen Forests
59536	Hyptis suaveolens	18.475379	109.751184	GBIF	South China-Vietnam Subtropical Evergreen Forests
60832	Ipomoea cairica	18.475771	109.771155	NSII	South China-Vietnam Subtropical Evergreen Forests
64324	Lantana montevidensis	18.475771	109.771155	NSII	South China-Vietnam Subtropical Evergreen Forests
41674	Duranta erecta	18.505723	109.323706	NSII	Hainan Island Monsoon Rain Forests
64167	Lantana camara	18.505723	109.323706	GBIF	Hainan Island Monsoon Rain Forests
97390	Senna surattensis	18.505723	109.323706	NSII	Hainan Island Monsoon Rain Forests
140	Abelmoschus moschatus	18.5123316	110.0444641	NSII	South China-Vietnam Subtropical Evergreen Forests
1788	Achyranthes aspera	18.5123316	110.0444641	NSII	South China-Vietnam Subtropical Evergreen Forests
2334	Aeschynomene indica	18.5123316	110.0444641	NSII	South China-Vietnam Subtropical Evergreen Forests
3047	Ageratum conyzoides	18.5123316	110.0444641	NSII	South China-Vietnam Subtropical Evergreen Forests
4731	Alpinia officinarum	18.5123316	110.0444641	NSII	South China-Vietnam Subtropical Evergreen Forests
5591	Alternanthera sessilis	18.5123316	110.0444641	GBIF	South China-Vietnam Subtropical Evergreen Forests
8459	Amaranthus spinosus	18.5123316	110.0444641	NSII	South China-Vietnam Subtropical Evergreen Forests
8951	Amaranthus tricolor	18.5123316	110.0444641	NSII	South China-Vietnam Subtropical Evergreen Forests
9433	Amaranthus viridis	18.5123316	110.0444641	NSII	South China-Vietnam Subtropical Evergreen Forests
10658	Andrographis paniculata	18.5123316	110.0444641	NSII	South China-Vietnam Subtropical Evergreen Forests
12531	Argyreia acuta	18.5123316	110.0444641	GBIF	South China-Vietnam Subtropical Evergreen Forests
13762	Asclepias curassavica	18.5123316	110.0444641	NSII	South China-Vietnam Subtropical Evergreen Forests
15193	Basella alba	18.5123316	110.0444641	NSII	South China-Vietnam Subtropical Evergreen Forests
16507	Bidens pilosa	18.5123316	110.0444641	NSII	South China-Vietnam Subtropical Evergreen Forests
17164	Bixa orellana	18.5123316	110.0444641	NSII	South China-Vietnam Subtropical Evergreen Forests
17243	Bombax ceiba	18.5123316	110.0444641	NSII	South China-Vietnam Subtropical Evergreen Forests
17374	Spermacoce articularis	18.5123316	110.0444641	NSII	South China-Vietnam Subtropical Evergreen Forests
17753	Brassica juncea	18.5123316	110.0444641	GBIF	South China-Vietnam Subtropical Evergreen Forests
18212	Bryophyllum pinnatum	18.5123316	110.0444641	NSII	South China-Vietnam Subtropical Evergreen Forests
18434	Cajanus cajan	18.5123316	110.0444641	NSII	South China-Vietnam Subtropical Evergreen Forests
18869	Canavalia ensiformis	18.5123316	110.0444641	NSII	South China-Vietnam Subtropical Evergreen Forests
19108	Canna indica	18.5123316	110.0444641	NSII	South China-Vietnam Subtropical Evergreen Forests
21319	Capsicum annuum	18.5123316	110.0444641	NSII	South China-Vietnam Subtropical Evergreen Forests
21597	Capsicum frutescens	18.5123316	110.0444641	GBIF	South China-Vietnam Subtropical Evergreen Forests
22301	Cardiospermum halicacabum	18.5123316	110.0444641	NSII	South China-Vietnam Subtropical Evergreen Forests
22508	Carica papaya	18.5123316	110.0444641	NSII	South China-Vietnam Subtropical Evergreen Forests
23527	Catharanthus roseus	18.5123316	110.0444641	NSII	South China-Vietnam Subtropical Evergreen Forests
24028	Celosia argentea	18.5123316	110.0444641	NSII	South China-Vietnam Subtropical Evergreen Forests
25120	Centipeda minima	18.5123316	110.0444641	GBIF	South China-Vietnam Subtropical Evergreen Forests
26452	Chamaecrista mimosoides	18.5123316	110.0444641	GBIF	South China-Vietnam Subtropical Evergreen Forests
29934	Coccinia grandis	18.5123316	110.0444641	NSII	South China-Vietnam Subtropical Evergreen Forests
30258	Coix lacryma-jobi	18.5123316	110.0444641	NSII	South China-Vietnam Subtropical Evergreen Forests
31371	Conyza sumatrensis	18.5123316	110.0444641	NSII	South China-Vietnam Subtropical Evergreen Forests
31590	Corchorus capsularis	18.5123316	110.0444641	NSII	South China-Vietnam Subtropical Evergreen Forests
31794	Cordyline fruticosa	18.5123316	110.0444641	NSII	South China-Vietnam Subtropical Evergreen Forests
33355	Crassocephalum crepidioides	18.5123316	110.0444641	NSII	South China-Vietnam Subtropical Evergreen Forests
34134	Crotalaria micans	18.5123316	110.0444641	NSII	South China-Vietnam Subtropical Evergreen Forests
34428	Crotalaria pallida	18.5123316	110.0444641	NSII	South China-Vietnam Subtropical Evergreen Forests
36701	Cyperus compressus	18.5123316	110.0444641	NSII	South China-Vietnam Subtropical Evergreen Forests
36970	Cyperus difformis	18.5123316	110.0444641	NSII	South China-Vietnam Subtropical Evergreen Forests
38625	Datura metel	18.5123316	110.0444641	NSII	South China-Vietnam Subtropical Evergreen Forests
38827	Datura stramonium	18.5123316	110.0444641	NSII	South China-Vietnam Subtropical Evergreen Forests
44232	Elephantopus scaber	18.5123316	110.0444641	NSII	South China-Vietnam Subtropical Evergreen Forests
44529	Elephantopus tomentosus	18.5123316	110.0444641	NSII	South China-Vietnam Subtropical Evergreen Forests
44611	Eleusine coracana	18.5123316	110.0444641	GBIF	South China-Vietnam Subtropical Evergreen Forests
44934	Eleusine indica	18.5123316	110.0444641	NSII	South China-Vietnam Subtropical Evergreen Forests
45866	Emilia sonchifolia	18.5123316	110.0444641	NSII	South China-Vietnam Subtropical Evergreen Forests
46316	Eragrostis perennans	18.5123316	110.0444641	GBIF	South China-Vietnam Subtropical Evergreen Forests
46565	Erechtites valerianifolia	18.5123316	110.0444641	NSII	South China-Vietnam Subtropical Evergreen Forests
47474	Erigeron bonariensis	18.5123316	110.0444641	NSII	South China-Vietnam Subtropical Evergreen Forests
49203	Eryngium foetidum	18.5123316	110.0444641	NSII	South China-Vietnam Subtropical Evergreen Forests
49536	Eucalyptus robusta	18.5123316	110.0444641	GBIF	South China-Vietnam Subtropical Evergreen Forests
51383	Euphorbia hirta	18.5123316	110.0444641	NSII	South China-Vietnam Subtropical Evergreen Forests
57050	Gomphrena celosioides	18.5123316	110.0444641	NSII	South China-Vietnam Subtropical Evergreen Forests
58120	Heliotropium indicum	18.5123316	110.0444641	NSII	South China-Vietnam Subtropical Evergreen Forests
58185	Herissantia crispa	18.5123316	110.0444641	NSII	South China-Vietnam Subtropical Evergreen Forests
59535	Hyptis suaveolens	18.5123316	110.0444641	NSII	South China-Vietnam Subtropical Evergreen Forests
60163	Indigofera suffruticosa	18.5123316	110.0444641	NSII	South China-Vietnam Subtropical Evergreen Forests
60315	Ipomoea aquatica	18.5123316	110.0444641	GBIF	South China-Vietnam Subtropical Evergreen Forests
60506	Ipomoea batatas	18.5123316	110.0444641	NSII	South China-Vietnam Subtropical Evergreen Forests
60766	Ipomoea cairica	18.5123316	110.0444641	NSII	South China-Vietnam Subtropical Evergreen Forests
61230	Ipomoea nil	18.5123316	110.0444641	NSII	South China-Vietnam Subtropical Evergreen Forests
62215	Ipomoea quamoclit	18.5123316	110.0444641	NSII	South China-Vietnam Subtropical Evergreen Forests
62694	Jasminum sambac	18.5123316	110.0444641	NSII	South China-Vietnam Subtropical Evergreen Forests
62830	Jatropha curcas	18.5123316	110.0444641	NSII	South China-Vietnam Subtropical Evergreen Forests
63145	Justicia gendarussa	18.5123316	110.0444641	NSII	South China-Vietnam Subtropical Evergreen Forests
63344	Lablab purpureus	18.5123316	110.0444641	NSII	South China-Vietnam Subtropical Evergreen Forests
64029	Lantana camara	18.5123316	110.0444641	GBIF	South China-Vietnam Subtropical Evergreen Forests
67266	Malva verticillata	18.5123316	110.0444641	GBIF	South China-Vietnam Subtropical Evergreen Forests
67983	Malvastrum coromandelianum	18.5123316	110.0444641	NSII	South China-Vietnam Subtropical Evergreen Forests
68125	Mangifera indica	18.5123316	110.0444641	NSII	South China-Vietnam Subtropical Evergreen Forests
68295	Manihot esculenta	18.5123316	110.0444641	NSII	South China-Vietnam Subtropical Evergreen Forests
72445	Merremia boisiana	18.5123316	110.0444641	GBIF	South China-Vietnam Subtropical Evergreen Forests
72871	Mimosa pudica	18.5123316	110.0444641	NSII	South China-Vietnam Subtropical Evergreen Forests
73215	Mirabilis jalapa	18.5123316	110.0444641	NSII	South China-Vietnam Subtropical Evergreen Forests
73855	Mollugo verticillata	18.5123316	110.0444641	GBIF	South China-Vietnam Subtropical Evergreen Forests
77604	Pachyrhizus erosus	18.5123316	110.0444641	GBIF	South China-Vietnam Subtropical Evergreen Forests
77906	Panicum repens	18.5123316	110.0444641	GBIF	South China-Vietnam Subtropical Evergreen Forests
78677	Paspalum conjugatum	18.5123316	110.0444641	NSII	South China-Vietnam Subtropical Evergreen Forests
79225	Passiflora foetida	18.5123316	110.0444641	NSII	South China-Vietnam Subtropical Evergreen Forests
81516	Phyllanthus amarus	18.5123316	110.0444641	NSII	South China-Vietnam Subtropical Evergreen Forests
81598	Phyllanthus niruri	18.5123316	110.0444641	NSII	South China-Vietnam Subtropical Evergreen Forests
81843	Physalis angulata	18.5123316	110.0444641	NSII	South China-Vietnam Subtropical Evergreen Forests
82556	Physalis pubescens	18.5123316	110.0444641	GBIF	South China-Vietnam Subtropical Evergreen Forests
83591	Piper betle	18.5123316	110.0444641	NSII	South China-Vietnam Subtropical Evergreen Forests
84529	Plantago major	18.5123316	110.0444641	NSII	South China-Vietnam Subtropical Evergreen Forests
88699	Portulaca oleracea	18.5123316	110.0444641	NSII	South China-Vietnam Subtropical Evergreen Forests
89708	Pueraria phaseoloides	18.5123316	110.0444641	NSII	South China-Vietnam Subtropical Evergreen Forests
93046	Ricinus communis	18.5123316	110.0444641	NSII	South China-Vietnam Subtropical Evergreen Forests
96008	Scoparia dulcis	18.5123316	110.0444641	GBIF	South China-Vietnam Subtropical Evergreen Forests
96533	Senna alata	18.5123316	110.0444641	NSII	South China-Vietnam Subtropical Evergreen Forests
96868	Senna occidentalis	18.5123316	110.0444641	NSII	South China-Vietnam Subtropical Evergreen Forests
97320	Senna surattensis	18.5123316	110.0444641	NSII	South China-Vietnam Subtropical Evergreen Forests
97576	Senna tora	18.5123316	110.0444641	NSII	South China-Vietnam Subtropical Evergreen Forests
98191	Sesbania grandiflora	18.5123316	110.0444641	NSII	South China-Vietnam Subtropical Evergreen Forests
98400	Setaria palmifolia	18.5123316	110.0444641	NSII	South China-Vietnam Subtropical Evergreen Forests
100302	Sida acuta	18.5123316	110.0444641	NSII	South China-Vietnam Subtropical Evergreen Forests
100713	Sida rhombifolia	18.5123316	110.0444641	NSII	South China-Vietnam Subtropical Evergreen Forests
104000	Sonchus arvensis	18.5123316	110.0444641	NSII	South China-Vietnam Subtropical Evergreen Forests
105717	Spilanthes paniculata	18.5123316	110.0444641	NSII	South China-Vietnam Subtropical Evergreen Forests
105847	Stachytarpheta jamaicensis	18.5123316	110.0444641	NSII	South China-Vietnam Subtropical Evergreen Forests
107706	Striga asiatica	18.5123316	110.0444641	NSII	South China-Vietnam Subtropical Evergreen Forests
107980	Synedrella nodiflora	18.5123316	110.0444641	GBIF	South China-Vietnam Subtropical Evergreen Forests
108122	Syzygium jambos	18.5123316	110.0444641	NSII	South China-Vietnam Subtropical Evergreen Forests
109109	Tamarindus indica	18.5123316	110.0444641	NSII	South China-Vietnam Subtropical Evergreen Forests
110431	Tribulus cistoides	18.5123316	110.0444641	NSII	South China-Vietnam Subtropical Evergreen Forests
110491	Tridax procumbens	18.5123316	110.0444641	NSII	South China-Vietnam Subtropical Evergreen Forests
112159	Urena lobata	18.5123316	110.0444641	GBIF	South China-Vietnam Subtropical Evergreen Forests
112821	Urena procumbens	18.5123316	110.0444641	GBIF	South China-Vietnam Subtropical Evergreen Forests
116127	Vigna umbellata	18.5123316	110.0444641	NSII	South China-Vietnam Subtropical Evergreen Forests
116390	Waltheria indica	18.5123316	110.0444641	GBIF	South China-Vietnam Subtropical Evergreen Forests
116712	Xanthium strumarium	18.5123316	110.0444641	GBIF	South China-Vietnam Subtropical Evergreen Forests
118275	Zornia gibbosa	18.5123316	110.0444641	GBIF	South China-Vietnam Subtropical Evergreen Forests
17382	Spermacoce articularis	18.512337	108.801109	NSII	South China-Vietnam Subtropical Evergreen Forests
238	Abelmoschus moschatus	18.516726	110.029085	NSII	South China-Vietnam Subtropical Evergreen Forests
2658	Aeschynomene indica	18.516726	110.029085	NSII	South China-Vietnam Subtropical Evergreen Forests
3408	Ageratum conyzoides	18.516726	110.029085	NSII	South China-Vietnam Subtropical Evergreen Forests
5892	Alternanthera sessilis	18.516726	110.029085	NSII	South China-Vietnam Subtropical Evergreen Forests
8769	Amaranthus spinosus	18.516726	110.029085	NSII	South China-Vietnam Subtropical Evergreen Forests
9229	Amaranthus tricolor	18.516726	110.029085	NSII	South China-Vietnam Subtropical Evergreen Forests
9765	Amaranthus viridis	18.516726	110.029085	GBIF	South China-Vietnam Subtropical Evergreen Forests
13913	Asclepias curassavica	18.516726	110.029085	NSII	South China-Vietnam Subtropical Evergreen Forests
15346	Basella alba	18.516726	110.029085	NSII	South China-Vietnam Subtropical Evergreen Forests
17029	Bidens pilosa	18.516726	110.029085	NSII	South China-Vietnam Subtropical Evergreen Forests
17307	Bombax ceiba	18.516726	110.029085	NSII	South China-Vietnam Subtropical Evergreen Forests
17997	Brassica juncea	18.516726	110.029085	NSII	South China-Vietnam Subtropical Evergreen Forests
18621	Cajanus cajan	18.516726	110.029085	NSII	South China-Vietnam Subtropical Evergreen Forests
18970	Canavalia gladiata	18.516726	110.029085	GBIF	South China-Vietnam Subtropical Evergreen Forests
19268	Canna indica	18.516726	110.029085	NSII	South China-Vietnam Subtropical Evergreen Forests
21650	Capsicum frutescens	18.516726	110.029085	NSII	South China-Vietnam Subtropical Evergreen Forests
22430	Cardiospermum halicacabum	18.516726	110.029085	NSII	South China-Vietnam Subtropical Evergreen Forests
24789	Celosia argentea	18.516726	110.029085	NSII	South China-Vietnam Subtropical Evergreen Forests
30661	Coix lacryma-jobi	18.516726	110.029085	NSII	South China-Vietnam Subtropical Evergreen Forests
31645	Corchorus capsularis	18.516726	110.029085	NSII	South China-Vietnam Subtropical Evergreen Forests
33760	Crassocephalum crepidioides	18.516726	110.029085	GBIF	South China-Vietnam Subtropical Evergreen Forests
36110	Cyanthillium cinereum	18.516726	110.029085	NSII	South China-Vietnam Subtropical Evergreen Forests
37294	Cyperus difformis	18.516726	110.029085	NSII	South China-Vietnam Subtropical Evergreen Forests
38732	Datura metel	18.516726	110.029085	NSII	South China-Vietnam Subtropical Evergreen Forests
44390	Elephantopus scaber	18.516726	110.029085	NSII	South China-Vietnam Subtropical Evergreen Forests
44685	Eleusine coracana	18.516726	110.029085	NSII	South China-Vietnam Subtropical Evergreen Forests
45510	Eleusine indica	18.516726	110.029085	NSII	South China-Vietnam Subtropical Evergreen Forests
46583	Erechtites valerianifolia	18.516726	110.029085	NSII	South China-Vietnam Subtropical Evergreen Forests
47791	Erigeron bonariensis	18.516726	110.029085	NSII	South China-Vietnam Subtropical Evergreen Forests
49267	Eryngium foetidum	18.516726	110.029085	NSII	South China-Vietnam Subtropical Evergreen Forests
51630	Euphorbia hirta	18.516726	110.029085	NSII	South China-Vietnam Subtropical Evergreen Forests
54863	Foeniculum vulgare	18.516726	110.029085	NSII	South China-Vietnam Subtropical Evergreen Forests
58147	Heliotropium indicum	18.516726	110.029085	NSII	South China-Vietnam Subtropical Evergreen Forests
58192	Herissantia crispa	18.516726	110.029085	NSII	South China-Vietnam Subtropical Evergreen Forests
59469	Hyptis capitata	18.516726	110.029085	NSII	South China-Vietnam Subtropical Evergreen Forests
60204	Indigofera suffruticosa	18.516726	110.029085	NSII	South China-Vietnam Subtropical Evergreen Forests
60436	Ipomoea aquatica	18.516726	110.029085	NSII	South China-Vietnam Subtropical Evergreen Forests
60627	Ipomoea batatas	18.516726	110.029085	NSII	South China-Vietnam Subtropical Evergreen Forests
61596	Ipomoea nil	18.516726	110.029085	GBIF	South China-Vietnam Subtropical Evergreen Forests
62335	Ipomoea quamoclit	18.516726	110.029085	NSII	South China-Vietnam Subtropical Evergreen Forests
63178	Justicia gendarussa	18.516726	110.029085	NSII	South China-Vietnam Subtropical Evergreen Forests
63608	Lablab purpureus	18.516726	110.029085	NSII	South China-Vietnam Subtropical Evergreen Forests
64233	Lantana camara	18.516726	110.029085	NSII	South China-Vietnam Subtropical Evergreen Forests
68189	Mangifera indica	18.516726	110.029085	NSII	South China-Vietnam Subtropical Evergreen Forests
73700	Mirabilis jalapa	18.516726	110.029085	NSII	South China-Vietnam Subtropical Evergreen Forests
76928	Oxalis corniculata	18.516726	110.029085	NSII	South China-Vietnam Subtropical Evergreen Forests
77689	Pachyrhizus erosus	18.516726	110.029085	NSII	South China-Vietnam Subtropical Evergreen Forests
78733	Paspalum conjugatum	18.516726	110.029085	NSII	South China-Vietnam Subtropical Evergreen Forests
81529	Phyllanthus amarus	18.516726	110.029085	NSII	South China-Vietnam Subtropical Evergreen Forests
81629	Phyllanthus niruri	18.516726	110.029085	NSII	South China-Vietnam Subtropical Evergreen Forests
82191	Physalis angulata	18.516726	110.029085	NSII	South China-Vietnam Subtropical Evergreen Forests
85435	Plantago major	18.516726	110.029085	NSII	South China-Vietnam Subtropical Evergreen Forests
93502	Ricinus communis	18.516726	110.029085	NSII	South China-Vietnam Subtropical Evergreen Forests
96556	Senna alata	18.516726	110.029085	NSII	South China-Vietnam Subtropical Evergreen Forests
97081	Senna occidentalis	18.516726	110.029085	GBIF	South China-Vietnam Subtropical Evergreen Forests
97372	Senna surattensis	18.516726	110.029085	NSII	South China-Vietnam Subtropical Evergreen Forests
98653	Setaria palmifolia	18.516726	110.029085	NSII	South China-Vietnam Subtropical Evergreen Forests
104303	Sonchus arvensis	18.516726	110.029085	NSII	South China-Vietnam Subtropical Evergreen Forests
105755	Spilanthes paniculata	18.516726	110.029085	NSII	South China-Vietnam Subtropical Evergreen Forests
107739	Striga asiatica	18.516726	110.029085	GBIF	South China-Vietnam Subtropical Evergreen Forests
108197	Syzygium jambos	18.516726	110.029085	NSII	South China-Vietnam Subtropical Evergreen Forests
109184	Tamarindus indica	18.516726	110.029085	NSII	South China-Vietnam Subtropical Evergreen Forests
110434	Tribulus cistoides	18.516726	110.029085	NSII	South China-Vietnam Subtropical Evergreen Forests
112554	Urena lobata	18.516726	110.029085	NSII	South China-Vietnam Subtropical Evergreen Forests
112927	Urena procumbens	18.516726	110.029085	NSII	South China-Vietnam Subtropical Evergreen Forests
116261	Vigna umbellata	18.516726	110.029085	NSII	South China-Vietnam Subtropical Evergreen Forests
117462	Xanthium strumarium	18.516726	110.029085	NSII	South China-Vietnam Subtropical Evergreen Forests
118354	Zornia gibbosa	18.516726	110.029085	GBIF	South China-Vietnam Subtropical Evergreen Forests
1787	Achyranthes aspera	18.541675	110.041015	NSII	South China-Vietnam Subtropical Evergreen Forests
24027	Celosia argentea	18.541675	110.041015	NSII	South China-Vietnam Subtropical Evergreen Forests
51377	Euphorbia hirta	18.541675	110.041015	NSII	South China-Vietnam Subtropical Evergreen Forests
60162	Indigofera suffruticosa	18.541675	110.041015	NSII	South China-Vietnam Subtropical Evergreen Forests
78678	Paspalum conjugatum	18.541675	110.041015	NSII	South China-Vietnam Subtropical Evergreen Forests
105887	Stachytarpheta urticifolia	18.56070105	109.709199	NSII	South China-Vietnam Subtropical Evergreen Forests
11740	Arachis hypogaea	18.599931	109.994957	NSII	South China-Vietnam Subtropical Evergreen Forests
64173	Lantana camara	18.602364	109.586888	GBIF	Hainan Island Monsoon Rain Forests
213	Abelmoschus moschatus	18.62	109.7	NSII	South China-Vietnam Subtropical Evergreen Forests
3358	Ageratum conyzoides	18.62	109.7	GBIF	South China-Vietnam Subtropical Evergreen Forests
13893	Asclepias curassavica	18.62	109.7	NSII	South China-Vietnam Subtropical Evergreen Forests
22413	Cardiospermum halicacabum	18.62	109.7	NSII	South China-Vietnam Subtropical Evergreen Forests
24728	Celosia argentea	18.62	109.7	NSII	South China-Vietnam Subtropical Evergreen Forests
30619	Coix lacryma-jobi	18.62	109.7	NSII	South China-Vietnam Subtropical Evergreen Forests
44352	Elephantopus scaber	18.62	109.7	NSII	South China-Vietnam Subtropical Evergreen Forests
44549	Elephantopus tomentosus	18.62	109.7	NSII	South China-Vietnam Subtropical Evergreen Forests
59467	Hyptis capitata	18.62	109.7	GBIF	South China-Vietnam Subtropical Evergreen Forests
72483	Mikania cordata	18.62	109.7	GBIF	South China-Vietnam Subtropical Evergreen Forests
73666	Mirabilis jalapa	18.62	109.7	NSII	South China-Vietnam Subtropical Evergreen Forests
78730	Paspalum conjugatum	18.62	109.7	NSII	South China-Vietnam Subtropical Evergreen Forests
96553	Senna alata	18.62	109.7	NSII	South China-Vietnam Subtropical Evergreen Forests
100868	Sida rhombifolia	18.62	109.7	NSII	South China-Vietnam Subtropical Evergreen Forests
103566	Solanum virginianum	18.62	109.7	GBIF	South China-Vietnam Subtropical Evergreen Forests
105386	Spermacoce articularis	18.62	109.7	GBIF	South China-Vietnam Subtropical Evergreen Forests
112507	Urena lobata	18.62	109.7	NSII	South China-Vietnam Subtropical Evergreen Forests
116436	Waltheria indica	18.62	109.7	NSII	South China-Vietnam Subtropical Evergreen Forests
225	Abelmoschus moschatus	18.626309	109.700342	NSII	South China-Vietnam Subtropical Evergreen Forests
1169	Acacia mearnsii	18.626309	109.700342	NSII	South China-Vietnam Subtropical Evergreen Forests
3424	Ageratum conyzoides	18.626309	109.700342	NSII	South China-Vietnam Subtropical Evergreen Forests
4752	Alpinia officinarum	18.626309	109.700342	NSII	South China-Vietnam Subtropical Evergreen Forests
5900	Alternanthera sessilis	18.626309	109.700342	NSII	South China-Vietnam Subtropical Evergreen Forests
8784	Amaranthus spinosus	18.626309	109.700342	NSII	South China-Vietnam Subtropical Evergreen Forests
9228	Amaranthus tricolor	18.626309	109.700342	NSII	South China-Vietnam Subtropical Evergreen Forests
9763	Amaranthus viridis	18.626309	109.700342	NSII	South China-Vietnam Subtropical Evergreen Forests
11774	Arachis hypogaea	18.626309	109.700342	NSII	South China-Vietnam Subtropical Evergreen Forests
13910	Asclepias curassavica	18.626309	109.700342	NSII	South China-Vietnam Subtropical Evergreen Forests
18966	Canavalia gladiata	18.626309	109.700342	GBIF	South China-Vietnam Subtropical Evergreen Forests
19272	Canna indica	18.626309	109.700342	NSII	South China-Vietnam Subtropical Evergreen Forests
21648	Capsicum frutescens	18.626309	109.700342	NSII	South China-Vietnam Subtropical Evergreen Forests
22453	Cardiospermum halicacabum	18.626309	109.700342	NSII	South China-Vietnam Subtropical Evergreen Forests
22575	Carica papaya	18.626309	109.700342	NSII	South China-Vietnam Subtropical Evergreen Forests
23346	Cascabela thevetia	18.626309	109.700342	NSII	South China-Vietnam Subtropical Evergreen Forests
24784	Celosia argentea	18.626309	109.700342	NSII	South China-Vietnam Subtropical Evergreen Forests
30668	Coix lacryma-jobi	18.626309	109.700342	NSII	South China-Vietnam Subtropical Evergreen Forests
31650	Corchorus capsularis	18.626309	109.700342	NSII	South China-Vietnam Subtropical Evergreen Forests
33773	Crassocephalum crepidioides	18.626309	109.700342	NSII	South China-Vietnam Subtropical Evergreen Forests
35026	Curcuma longa	18.626309	109.700342	GBIF	South China-Vietnam Subtropical Evergreen Forests
36118	Cyanthillium cinereum	18.626309	109.700342	NSII	South China-Vietnam Subtropical Evergreen Forests
42673	Echinochloa crus-galli	18.626309	109.700342	NSII	South China-Vietnam Subtropical Evergreen Forests
44378	Elephantopus scaber	18.626309	109.700342	NSII	South China-Vietnam Subtropical Evergreen Forests
44554	Elephantopus tomentosus	18.626309	109.700342	NSII	South China-Vietnam Subtropical Evergreen Forests
44688	Eleusine coracana	18.626309	109.700342	NSII	South China-Vietnam Subtropical Evergreen Forests
46113	Emilia sonchifolia	18.626309	109.700342	NSII	South China-Vietnam Subtropical Evergreen Forests
46585	Erechtites valerianifolia	18.626309	109.700342	NSII	South China-Vietnam Subtropical Evergreen Forests
47797	Erigeron bonariensis	18.626309	109.700342	NSII	South China-Vietnam Subtropical Evergreen Forests
48727	Erigeron canadensis	18.626309	109.700342	NSII	South China-Vietnam Subtropical Evergreen Forests
49285	Eryngium foetidum	18.626309	109.700342	NSII	South China-Vietnam Subtropical Evergreen Forests
54861	Foeniculum vulgare	18.626309	109.700342	NSII	South China-Vietnam Subtropical Evergreen Forests
58166	Heliotropium indicum	18.626309	109.700342	NSII	South China-Vietnam Subtropical Evergreen Forests
59470	Hyptis capitata	18.626309	109.700342	NSII	South China-Vietnam Subtropical Evergreen Forests
60010	Impatiens balsamina	18.626309	109.700342	NSII	South China-Vietnam Subtropical Evergreen Forests
60217	Indigofera suffruticosa	18.626309	109.700342	NSII	South China-Vietnam Subtropical Evergreen Forests
60247	Ipomoea alba	18.626309	109.700342	GBIF	South China-Vietnam Subtropical Evergreen Forests
62945	Jatropha curcas	18.626309	109.700342	NSII	South China-Vietnam Subtropical Evergreen Forests
63177	Justicia gendarussa	18.626309	109.700342	NSII	South China-Vietnam Subtropical Evergreen Forests
66548	Ludwigia hyssopifolia	18.626309	109.700342	NSII	South China-Vietnam Subtropical Evergreen Forests
68342	Manihot esculenta	18.626309	109.700342	NSII	South China-Vietnam Subtropical Evergreen Forests
72484	Mikania cordata	18.626309	109.700342	GBIF	South China-Vietnam Subtropical Evergreen Forests
72773	Mimosa invisa	18.626309	109.700342	NSII	South China-Vietnam Subtropical Evergreen Forests
72991	Mimosa pudica	18.626309	109.700342	NSII	South China-Vietnam Subtropical Evergreen Forests
73677	Mirabilis jalapa	18.626309	109.700342	NSII	South China-Vietnam Subtropical Evergreen Forests
75049	Ocimum basilicum	18.626309	109.700342	NSII	South China-Vietnam Subtropical Evergreen Forests
77693	Pachyrhizus erosus	18.626309	109.700342	NSII	South China-Vietnam Subtropical Evergreen Forests
77969	Panicum repens	18.626309	109.700342	NSII	South China-Vietnam Subtropical Evergreen Forests
78734	Paspalum conjugatum	18.626309	109.700342	NSII	South China-Vietnam Subtropical Evergreen Forests
80442	Perilla frutescens	18.626309	109.700342	NSII	South China-Vietnam Subtropical Evergreen Forests
89576	Psidium guajava	18.626309	109.700342	NSII	South China-Vietnam Subtropical Evergreen Forests
93546	Ricinus communis	18.626309	109.700342	NSII	South China-Vietnam Subtropical Evergreen Forests
96555	Senna alata	18.626309	109.700342	NSII	South China-Vietnam Subtropical Evergreen Forests
97064	Senna occidentalis	18.626309	109.700342	GBIF	South China-Vietnam Subtropical Evergreen Forests
97898	Senna tora	18.626309	109.700342	GBIF	South China-Vietnam Subtropical Evergreen Forests
98647	Setaria palmifolia	18.626309	109.700342	NSII	South China-Vietnam Subtropical Evergreen Forests
100401	Sida acuta	18.626309	109.700342	NSII	South China-Vietnam Subtropical Evergreen Forests
100893	Sida rhombifolia	18.626309	109.700342	NSII	South China-Vietnam Subtropical Evergreen Forests
102698	Solanum melongena	18.626309	109.700342	NSII	South China-Vietnam Subtropical Evergreen Forests
103610	Solanum virginianum	18.626309	109.700342	NSII	South China-Vietnam Subtropical Evergreen Forests
105172	Sorghum halepense	18.626309	109.700342	NSII	South China-Vietnam Subtropical Evergreen Forests
105397	Spermacoce articularis	18.626309	109.700342	GBIF	South China-Vietnam Subtropical Evergreen Forests
105757	Spilanthes paniculata	18.626309	109.700342	NSII	South China-Vietnam Subtropical Evergreen Forests
107740	Striga asiatica	18.626309	109.700342	GBIF	South China-Vietnam Subtropical Evergreen Forests
108034	Synedrella nodiflora	18.626309	109.700342	NSII	South China-Vietnam Subtropical Evergreen Forests
108195	Syzygium jambos	18.626309	109.700342	NSII	South China-Vietnam Subtropical Evergreen Forests
108595	Tagetes erecta	18.626309	109.700342	NSII	South China-Vietnam Subtropical Evergreen Forests
110047	Thunbergia grandiflora	18.626309	109.700342	NSII	South China-Vietnam Subtropical Evergreen Forests
112614	Urena lobata	18.626309	109.700342	NSII	South China-Vietnam Subtropical Evergreen Forests
116259	Vigna umbellata	18.626309	109.700342	NSII	South China-Vietnam Subtropical Evergreen Forests
116424	Waltheria indica	18.626309	109.700342	GBIF	South China-Vietnam Subtropical Evergreen Forests
11806	Arachis hypogaea	18.63913	109.70259	NSII	South China-Vietnam Subtropical Evergreen Forests
135	Abelmoschus moschatus	18.64690996	109.7034815	NSII	South China-Vietnam Subtropical Evergreen Forests
948	Acacia decurrens	18.64690996	109.7034815	GBIF	South China-Vietnam Subtropical Evergreen Forests
3039	Ageratum conyzoides	18.64690996	109.7034815	NSII	South China-Vietnam Subtropical Evergreen Forests
4728	Alpinia officinarum	18.64690996	109.7034815	NSII	South China-Vietnam Subtropical Evergreen Forests
5584	Alternanthera sessilis	18.64690996	109.7034815	GBIF	South China-Vietnam Subtropical Evergreen Forests
8450	Amaranthus spinosus	18.64690996	109.7034815	NSII	South China-Vietnam Subtropical Evergreen Forests
8948	Amaranthus tricolor	18.64690996	109.7034815	NSII	South China-Vietnam Subtropical Evergreen Forests
9427	Amaranthus viridis	18.64690996	109.7034815	NSII	South China-Vietnam Subtropical Evergreen Forests
11549	Arachis hypogaea	18.64690996	109.7034815	NSII	South China-Vietnam Subtropical Evergreen Forests
12527	Argyreia acuta	18.64690996	109.7034815	GBIF	South China-Vietnam Subtropical Evergreen Forests
13757	Asclepias curassavica	18.64690996	109.7034815	NSII	South China-Vietnam Subtropical Evergreen Forests
17365	Spermacoce articularis	18.64690996	109.7034815	NSII	South China-Vietnam Subtropical Evergreen Forests
18683	Caladium bicolor	18.64690996	109.7034815	NSII	South China-Vietnam Subtropical Evergreen Forests
18723	Ipomoea alba	18.64690996	109.7034815	NSII	South China-Vietnam Subtropical Evergreen Forests
18862	Canavalia ensiformis	18.64690996	109.7034815	NSII	South China-Vietnam Subtropical Evergreen Forests
19106	Canna indica	18.64690996	109.7034815	NSII	South China-Vietnam Subtropical Evergreen Forests
21593	Capsicum frutescens	18.64690996	109.7034815	NSII	South China-Vietnam Subtropical Evergreen Forests
22297	Cardiospermum halicacabum	18.64690996	109.7034815	GBIF	South China-Vietnam Subtropical Evergreen Forests
23280	Cascabela thevetia	18.64690996	109.7034815	NSII	South China-Vietnam Subtropical Evergreen Forests
24017	Celosia argentea	18.64690996	109.7034815	NSII	South China-Vietnam Subtropical Evergreen Forests
29263	Chromolaena odorata	18.64690996	109.7034815	NSII	South China-Vietnam Subtropical Evergreen Forests
29546	Cinchona officinalis	18.64690996	109.7034815	GBIF	South China-Vietnam Subtropical Evergreen Forests
29596	Cissampelopsis volubilis	18.64690996	109.7034815	GBIF	South China-Vietnam Subtropical Evergreen Forests
30250	Coix lacryma-jobi	18.64690996	109.7034815	NSII	South China-Vietnam Subtropical Evergreen Forests
31584	Corchorus capsularis	18.64690996	109.7034815	NSII	South China-Vietnam Subtropical Evergreen Forests
33350	Crassocephalum crepidioides	18.64690996	109.7034815	NSII	South China-Vietnam Subtropical Evergreen Forests
34404	Crotalaria pallida	18.64690996	109.7034815	NSII	South China-Vietnam Subtropical Evergreen Forests
34752	Croton hirtus	18.64690996	109.7034815	NSII	South China-Vietnam Subtropical Evergreen Forests
34972	Curcuma longa	18.64690996	109.7034815	GBIF	South China-Vietnam Subtropical Evergreen Forests
36467	Cymbopogon nardus	18.64690996	109.7034815	NSII	South China-Vietnam Subtropical Evergreen Forests
36964	Cyperus difformis	18.64690996	109.7034815	NSII	South China-Vietnam Subtropical Evergreen Forests
44224	Elephantopus scaber	18.64690996	109.7034815	NSII	South China-Vietnam Subtropical Evergreen Forests
44523	Elephantopus tomentosus	18.64690996	109.7034815	NSII	South China-Vietnam Subtropical Evergreen Forests
44607	Eleusine coracana	18.64690996	109.7034815	GBIF	South China-Vietnam Subtropical Evergreen Forests
45858	Emilia sonchifolia	18.64690996	109.7034815	NSII	South China-Vietnam Subtropical Evergreen Forests
46311	Eragrostis perennans	18.64690996	109.7034815	GBIF	South China-Vietnam Subtropical Evergreen Forests
46442	Erechtites hieracifolia	18.64690996	109.7034815	NSII	South China-Vietnam Subtropical Evergreen Forests
46559	Erechtites valerianifolia	18.64690996	109.7034815	NSII	South China-Vietnam Subtropical Evergreen Forests
47468	Erigeron bonariensis	18.64690996	109.7034815	NSII	South China-Vietnam Subtropical Evergreen Forests
48044	Erigeron canadensis	18.64690996	109.7034815	GBIF	South China-Vietnam Subtropical Evergreen Forests
49134	Eriocaulon melanocephalum	18.64690996	109.7034815	NSII	South China-Vietnam Subtropical Evergreen Forests
49201	Eryngium foetidum	18.64690996	109.7034815	NSII	South China-Vietnam Subtropical Evergreen Forests
58111	Heliotropium indicum	18.64690996	109.7034815	NSII	South China-Vietnam Subtropical Evergreen Forests
59446	Hyptis brevipes	18.64690996	109.7034815	NSII	South China-Vietnam Subtropical Evergreen Forests
59527	Hyptis suaveolens	18.64690996	109.7034815	NSII	South China-Vietnam Subtropical Evergreen Forests
59671	Impatiens balsamina	18.64690996	109.7034815	NSII	South China-Vietnam Subtropical Evergreen Forests
60157	Indigofera suffruticosa	18.64690996	109.7034815	NSII	South China-Vietnam Subtropical Evergreen Forests
62609	Iresine herbstii	18.64690996	109.7034815	NSII	South China-Vietnam Subtropical Evergreen Forests
62825	Jatropha curcas	18.64690996	109.7034815	NSII	South China-Vietnam Subtropical Evergreen Forests
63140	Justicia gendarussa	18.64690996	109.7034815	NSII	South China-Vietnam Subtropical Evergreen Forests
68293	Manihot esculenta	18.64690996	109.7034815	NSII	South China-Vietnam Subtropical Evergreen Forests
72439	Merremia boisiana	18.64690996	109.7034815	GBIF	South China-Vietnam Subtropical Evergreen Forests
72467	Mikania cordata	18.64690996	109.7034815	GBIF	South China-Vietnam Subtropical Evergreen Forests
72754	Mimosa invisa	18.64690996	109.7034815	NSII	South China-Vietnam Subtropical Evergreen Forests
72867	Mimosa pudica	18.64690996	109.7034815	NSII	South China-Vietnam Subtropical Evergreen Forests
73209	Mirabilis jalapa	18.64690996	109.7034815	NSII	South China-Vietnam Subtropical Evergreen Forests
74913	Ocimum basilicum	18.64690996	109.7034815	GBIF	South China-Vietnam Subtropical Evergreen Forests
77599	Pachyrhizus erosus	18.64690996	109.7034815	GBIF	South China-Vietnam Subtropical Evergreen Forests
77900	Panicum repens	18.64690996	109.7034815	GBIF	South China-Vietnam Subtropical Evergreen Forests
78671	Paspalum conjugatum	18.64690996	109.7034815	NSII	South China-Vietnam Subtropical Evergreen Forests
79347	Passiflora quadrangularis	18.64690996	109.7034815	NSII	South China-Vietnam Subtropical Evergreen Forests
79481	Pennisetum purpureum	18.64690996	109.7034815	NSII	South China-Vietnam Subtropical Evergreen Forests
79842	Perilla frutescens	18.64690996	109.7034815	GBIF	South China-Vietnam Subtropical Evergreen Forests
88689	Portulaca oleracea	18.64690996	109.7034815	NSII	South China-Vietnam Subtropical Evergreen Forests
89444	Psidium guajava	18.64690996	109.7034815	NSII	South China-Vietnam Subtropical Evergreen Forests
89702	Pueraria phaseoloides	18.64690996	109.7034815	NSII	South China-Vietnam Subtropical Evergreen Forests
90465	Combretum indicum	18.64690996	109.7034815	NSII	South China-Vietnam Subtropical Evergreen Forests
93039	Ricinus communis	18.64690996	109.7034815	NSII	South China-Vietnam Subtropical Evergreen Forests
95141	Rumex crispus	18.64690996	109.7034815	NSII	South China-Vietnam Subtropical Evergreen Forests
96013	Scoparia dulcis	18.64690996	109.7034815	GBIF	South China-Vietnam Subtropical Evergreen Forests
96532	Senna alata	18.64690996	109.7034815	NSII	South China-Vietnam Subtropical Evergreen Forests
96859	Senna occidentalis	18.64690996	109.7034815	NSII	South China-Vietnam Subtropical Evergreen Forests
97564	Senna tora	18.64690996	109.7034815	NSII	South China-Vietnam Subtropical Evergreen Forests
98188	Sesbania grandiflora	18.64690996	109.7034815	NSII	South China-Vietnam Subtropical Evergreen Forests
98392	Setaria palmifolia	18.64690996	109.7034815	NSII	South China-Vietnam Subtropical Evergreen Forests
98731	Setaria parviflora	18.64690996	109.7034815	NSII	South China-Vietnam Subtropical Evergreen Forests
100293	Sida acuta	18.64690996	109.7034815	NSII	South China-Vietnam Subtropical Evergreen Forests
100703	Sida rhombifolia	18.64690996	109.7034815	NSII	South China-Vietnam Subtropical Evergreen Forests
102000	Solanum capsicoides	18.64690996	109.7034815	GBIF	South China-Vietnam Subtropical Evergreen Forests
102561	Solanum melongena	18.64690996	109.7034815	NSII	South China-Vietnam Subtropical Evergreen Forests
105137	Sorghum halepense	18.64690996	109.7034815	NSII	South China-Vietnam Subtropical Evergreen Forests
105714	Spilanthes paniculata	18.64690996	109.7034815	NSII	South China-Vietnam Subtropical Evergreen Forests
107702	Striga asiatica	18.64690996	109.7034815	NSII	South China-Vietnam Subtropical Evergreen Forests
107976	Synedrella nodiflora	18.64690996	109.7034815	GBIF	South China-Vietnam Subtropical Evergreen Forests
108118	Syzygium jambos	18.64690996	109.7034815	NSII	South China-Vietnam Subtropical Evergreen Forests
108319	Tagetes erecta	18.64690996	109.7034815	NSII	South China-Vietnam Subtropical Evergreen Forests
109117	Tamarindus indica	18.64690996	109.7034815	NSII	South China-Vietnam Subtropical Evergreen Forests
109997	Thunbergia grandiflora	18.64690996	109.7034815	NSII	South China-Vietnam Subtropical Evergreen Forests
112151	Urena lobata	18.64690996	109.7034815	GBIF	South China-Vietnam Subtropical Evergreen Forests
116125	Vigna umbellata	18.64690996	109.7034815	NSII	South China-Vietnam Subtropical Evergreen Forests
116384	Waltheria indica	18.64690996	109.7034815	GBIF	South China-Vietnam Subtropical Evergreen Forests
92801	Richardia scabra	18.67	110.29	NSII	South China-Vietnam Subtropical Evergreen Forests
102107	Solanum capsicoides	18.686667	109.850833	GBIF	South China-Vietnam Subtropical Evergreen Forests
102112	Solanum capsicoides	18.686667	109.858333	GBIF	South China-Vietnam Subtropical Evergreen Forests
18482	Cajanus cajan	18.696197	108.798935	NSII	South China-Vietnam Subtropical Evergreen Forests
102111	Solanum capsicoides	18.701667	108.800278	GBIF	South China-Vietnam Subtropical Evergreen Forests
79323	Passiflora foetida	18.703056	108.787222	NSII	South China-Vietnam Subtropical Evergreen Forests
24981	Cenchrus purpureus	18.704167	109.836667	NSII	South China-Vietnam Subtropical Evergreen Forests
74155	Musa basjoo	18.704624	109.697268	GBIF	Hainan Island Monsoon Rain Forests
14198	Aster subulatus	18.711437	110.254904	NSII	South China-Vietnam Subtropical Evergreen Forests
16515	Bidens pilosa	18.711437	110.254904	NSII	South China-Vietnam Subtropical Evergreen Forests
22309	Cardiospermum halicacabum	18.711437	110.254904	NSII	South China-Vietnam Subtropical Evergreen Forests
49540	Eucalyptus robusta	18.711437	110.254904	GBIF	South China-Vietnam Subtropical Evergreen Forests
52811	Euphorbia prostrata	18.711437	110.254904	NSII	South China-Vietnam Subtropical Evergreen Forests
73820	Mitracarpus hirtus	18.711437	110.254904	GBIF	South China-Vietnam Subtropical Evergreen Forests
83593	Piper betle	18.711437	110.254904	NSII	South China-Vietnam Subtropical Evergreen Forests
105348	Spermacoce alata	18.711437	110.254904	GBIF	South China-Vietnam Subtropical Evergreen Forests
79351	Passiflora quadrangularis	18.71143722	110.254904	NSII	South China-Vietnam Subtropical Evergreen Forests
60412	Ipomoea aquatica	18.712543	108.846211	GBIF	South China-Vietnam Subtropical Evergreen Forests
1799	Achyranthes aspera	18.72113907	110.4081088	NSII	South China-Vietnam Subtropical Evergreen Forests
3056	Ageratum conyzoides	18.72113907	110.4081088	NSII	South China-Vietnam Subtropical Evergreen Forests
9440	Amaranthus viridis	18.72113907	110.4081088	NSII	South China-Vietnam Subtropical Evergreen Forests
40642	Digitaria ciliaris	18.72113907	110.4081088	GBIF	South China-Vietnam Subtropical Evergreen Forests
47480	Erigeron bonariensis	18.72113907	110.4081088	NSII	South China-Vietnam Subtropical Evergreen Forests
57051	Gomphrena celosioides	18.72113907	110.4081088	NSII	South China-Vietnam Subtropical Evergreen Forests
100722	Sida rhombifolia	18.72113907	110.4081088	NSII	South China-Vietnam Subtropical Evergreen Forests
38705	Datura metel	18.731869	110.189804	NSII	South China-Vietnam Subtropical Evergreen Forests
49349	Etlingera elatior	18.734908	110.191872	NSII	South China-Vietnam Subtropical Evergreen Forests
811	Abutilon theophrasti	18.74	109.17	NSII	Hainan Island Monsoon Rain Forests
2035	Achyranthes aspera	18.74	109.17	NSII	Hainan Island Monsoon Rain Forests
8735	Amaranthus spinosus	18.74	109.17	NSII	Hainan Island Monsoon Rain Forests
10697	Andrographis paniculata	18.74	109.17	NSII	Hainan Island Monsoon Rain Forests
17517	Bougainvillea glabra	18.74	109.17	NSII	Hainan Island Monsoon Rain Forests
18358	Caesalpinia pulcherrima	18.74	109.17	NSII	Hainan Island Monsoon Rain Forests
22416	Cardiospermum halicacabum	18.74	109.17	NSII	Hainan Island Monsoon Rain Forests
23329	Cascabela thevetia	18.74	109.17	NSII	Hainan Island Monsoon Rain Forests
24733	Celosia argentea	18.74	109.17	NSII	Hainan Island Monsoon Rain Forests
24918	Cenchrus caliculatus	18.74	109.17	NSII	Hainan Island Monsoon Rain Forests
25436	Centrosema pubescens	18.74	109.17	GBIF	Hainan Island Monsoon Rain Forests
29966	Coccinia grandis	18.74	109.17	NSII	Hainan Island Monsoon Rain Forests
38714	Datura metel	18.74	109.17	NSII	Hainan Island Monsoon Rain Forests
44354	Elephantopus scaber	18.74	109.17	NSII	Hainan Island Monsoon Rain Forests
46081	Emilia sonchifolia	18.74	109.17	NSII	Hainan Island Monsoon Rain Forests
51598	Euphorbia hirta	18.74	109.17	NSII	Hainan Island Monsoon Rain Forests
58191	Herissantia crispa	18.74	109.17	NSII	Hainan Island Monsoon Rain Forests
59462	Hyptis brevipes	18.74	109.17	GBIF	Hainan Island Monsoon Rain Forests
62917	Jatropha curcas	18.74	109.17	NSII	Hainan Island Monsoon Rain Forests
66541	Ludwigia hyssopifolia	18.74	109.17	NSII	Hainan Island Monsoon Rain Forests
68177	Mangifera indica	18.74	109.17	NSII	Hainan Island Monsoon Rain Forests
68338	Manihot esculenta	18.74	109.17	NSII	Hainan Island Monsoon Rain Forests
72975	Mimosa pudica	18.74	109.17	NSII	Hainan Island Monsoon Rain Forests
74098	Muntingia calabura	18.74	109.17	NSII	Hainan Island Monsoon Rain Forests
78731	Paspalum conjugatum	18.74	109.17	NSII	Hainan Island Monsoon Rain Forests
79297	Passiflora foetida	18.74	109.17	NSII	Hainan Island Monsoon Rain Forests
89544	Psidium guajava	18.74	109.17	NSII	Hainan Island Monsoon Rain Forests
97835	Senna tora	18.74	109.17	GBIF	Hainan Island Monsoon Rain Forests
100393	Sida acuta	18.74	109.17	NSII	Hainan Island Monsoon Rain Forests
100870	Sida rhombifolia	18.74	109.17	NSII	Hainan Island Monsoon Rain Forests
108184	Syzygium jambos	18.74	109.17	NSII	Hainan Island Monsoon Rain Forests
109168	Tamarindus indica	18.74	109.17	NSII	Hainan Island Monsoon Rain Forests
110034	Thunbergia grandiflora	18.74	109.17	NSII	Hainan Island Monsoon Rain Forests
112512	Urena lobata	18.74	109.17	NSII	Hainan Island Monsoon Rain Forests
117419	Xanthium strumarium	18.74	109.17	GBIF	Hainan Island Monsoon Rain Forests
64168	Lantana camara	18.74088	108.860895	GBIF	South China-Vietnam Subtropical Evergreen Forests
3329	Ageratum conyzoides	18.744498	108.835961	NSII	South China-Vietnam Subtropical Evergreen Forests
240	Abelmoschus moschatus	18.745108	109.17663	NSII	Hainan Island Monsoon Rain Forests
2655	Aeschynomene indica	18.745108	109.17663	NSII	Hainan Island Monsoon Rain Forests
8775	Amaranthus spinosus	18.745108	109.17663	NSII	Hainan Island Monsoon Rain Forests
11763	Arachis hypogaea	18.745108	109.17663	NSII	Hainan Island Monsoon Rain Forests
18370	Caesalpinia pulcherrima	18.745108	109.17663	NSII	Hainan Island Monsoon Rain Forests
21515	Capsicum annuum	18.745108	109.17663	NSII	Hainan Island Monsoon Rain Forests
27969	Chenopodium album	18.745108	109.17663	NSII	Hainan Island Monsoon Rain Forests
29971	Coccinia grandis	18.745108	109.17663	NSII	Hainan Island Monsoon Rain Forests
31651	Corchorus capsularis	18.745108	109.17663	NSII	Hainan Island Monsoon Rain Forests
34867	Cucumis melo	18.745108	109.17663	NSII	Hainan Island Monsoon Rain Forests
37929	Cyperus rotundus	18.745108	109.17663	GBIF	Hainan Island Monsoon Rain Forests
38721	Datura metel	18.745108	109.17663	NSII	Hainan Island Monsoon Rain Forests
58148	Heliotropium indicum	18.745108	109.17663	NSII	Hainan Island Monsoon Rain Forests
62944	Jatropha curcas	18.745108	109.17663	NSII	Hainan Island Monsoon Rain Forests
74031	Momordica charantia	18.745108	109.17663	NSII	Hainan Island Monsoon Rain Forests
79305	Passiflora foetida	18.745108	109.17663	NSII	Hainan Island Monsoon Rain Forests
81526	Phyllanthus amarus	18.745108	109.17663	NSII	Hainan Island Monsoon Rain Forests
92671	Rhynchospora submarginata	18.745108	109.17663	NSII	Hainan Island Monsoon Rain Forests
98648	Setaria palmifolia	18.745108	109.17663	NSII	Hainan Island Monsoon Rain Forests
100507	Sida cordata	18.745108	109.17663	NSII	Hainan Island Monsoon Rain Forests
105168	Sorghum halepense	18.745108	109.17663	NSII	Hainan Island Monsoon Rain Forests
105758	Spilanthes paniculata	18.745108	109.17663	NSII	Hainan Island Monsoon Rain Forests
105876	Stachytarpheta jamaicensis	18.745108	109.17663	NSII	Hainan Island Monsoon Rain Forests
109185	Tamarindus indica	18.745108	109.17663	NSII	Hainan Island Monsoon Rain Forests
67218	Macroptilium lathyroides	18.7461	109.168	GBIF	Hainan Island Monsoon Rain Forests
67215	Macroptilium lathyroides	18.7461	109.1681	GBIF	Hainan Island Monsoon Rain Forests
138	Abelmoschus moschatus	18.75587149	109.180508	NSII	Hainan Island Monsoon Rain Forests
950	Acacia decurrens	18.75587149	109.180508	GBIF	Hainan Island Monsoon Rain Forests
1145	Acacia mangium	18.75587149	109.180508	NSII	Hainan Island Monsoon Rain Forests
1785	Achyranthes aspera	18.75587149	109.180508	NSII	Hainan Island Monsoon Rain Forests
2333	Aeschynomene indica	18.75587149	109.180508	NSII	Hainan Island Monsoon Rain Forests
3046	Ageratum conyzoides	18.75587149	109.180508	NSII	Hainan Island Monsoon Rain Forests
4016	Albizia lebbeck	18.75587149	109.180508	GBIF	Hainan Island Monsoon Rain Forests
5338	Alternanthera pungens	18.75587149	109.180508	GBIF	Hainan Island Monsoon Rain Forests
5589	Alternanthera sessilis	18.75587149	109.180508	GBIF	Hainan Island Monsoon Rain Forests
8457	Amaranthus spinosus	18.75587149	109.180508	NSII	Hainan Island Monsoon Rain Forests
10651	Andrographis paniculata	18.75587149	109.180508	NSII	Hainan Island Monsoon Rain Forests
11552	Arachis hypogaea	18.75587149	109.180508	NSII	Hainan Island Monsoon Rain Forests
17166	Bixa orellana	18.75587149	109.180508	NSII	Hainan Island Monsoon Rain Forests
17582	Bougainvillea spectabilis	18.75587149	109.180508	NSII	Hainan Island Monsoon Rain Forests
18211	Bryophyllum pinnatum	18.75587149	109.180508	NSII	Hainan Island Monsoon Rain Forests
18297	Caesalpinia pulcherrima	18.75587149	109.180508	GBIF	Hainan Island Monsoon Rain Forests
21317	Capsicum annuum	18.75587149	109.180508	NSII	Hainan Island Monsoon Rain Forests
21773	Cardamine flexuosa	18.75587149	109.180508	NSII	Hainan Island Monsoon Rain Forests
23526	Catharanthus roseus	18.75587149	109.180508	NSII	Hainan Island Monsoon Rain Forests
24023	Celosia argentea	18.75587149	109.180508	NSII	Hainan Island Monsoon Rain Forests
24906	Cenchrus caliculatus	18.75587149	109.180508	NSII	Hainan Island Monsoon Rain Forests
25422	Centrosema pubescens	18.75587149	109.180508	GBIF	Hainan Island Monsoon Rain Forests
26216	Cestrum nocturnum	18.75587149	109.180508	NSII	Hainan Island Monsoon Rain Forests
26840	Chenopodium album	18.75587149	109.180508	GBIF	Hainan Island Monsoon Rain Forests
28535	Chloris barbata	18.75587149	109.180508	NSII	Hainan Island Monsoon Rain Forests
29267	Chromolaena odorata	18.75587149	109.180508	NSII	Hainan Island Monsoon Rain Forests
29933	Coccinia grandis	18.75587149	109.180508	NSII	Hainan Island Monsoon Rain Forests
30108	Coix lacryma-jobi	18.75587149	109.180508	NSII	Hainan Island Monsoon Rain Forests
31589	Corchorus capsularis	18.75587149	109.180508	NSII	Hainan Island Monsoon Rain Forests
31792	Cordyline fruticosa	18.75587149	109.180508	NSII	Hainan Island Monsoon Rain Forests
34415	Crotalaria pallida	18.75587149	109.180508	NSII	Hainan Island Monsoon Rain Forests
34771	Cucumis melo	18.75587149	109.180508	NSII	Hainan Island Monsoon Rain Forests
35102	Cuscuta australis	18.75587149	109.180508	NSII	Hainan Island Monsoon Rain Forests
37535	Cyperus rotundus	18.75587149	109.180508	NSII	Hainan Island Monsoon Rain Forests
38466	Dalbergia sissoo	18.75587149	109.180508	NSII	Hainan Island Monsoon Rain Forests
38622	Datura metel	18.75587149	109.180508	NSII	Hainan Island Monsoon Rain Forests
58118	Heliotropium indicum	18.75587149	109.180508	NSII	Hainan Island Monsoon Rain Forests
58184	Herissantia crispa	18.75587149	109.180508	NSII	Hainan Island Monsoon Rain Forests
59449	Hyptis brevipes	18.75587149	109.180508	NSII	Hainan Island Monsoon Rain Forests
60161	Indigofera suffruticosa	18.75587149	109.180508	NSII	Hainan Island Monsoon Rain Forests
62829	Jatropha curcas	18.75587149	109.180508	NSII	Hainan Island Monsoon Rain Forests
64028	Lantana camara	18.75587149	109.180508	GBIF	Hainan Island Monsoon Rain Forests
67982	Malvastrum coromandelianum	18.75587149	109.180508	NSII	Hainan Island Monsoon Rain Forests
72443	Merremia boisiana	18.75587149	109.180508	GBIF	Hainan Island Monsoon Rain Forests
72665	Mimosa bimucronata	18.75587149	109.180508	NSII	Hainan Island Monsoon Rain Forests
73927	Momordica charantia	18.75587149	109.180508	GBIF	Hainan Island Monsoon Rain Forests
78675	Paspalum conjugatum	18.75587149	109.180508	NSII	Hainan Island Monsoon Rain Forests
78830	Paspalum distichum	18.75587149	109.180508	NSII	Hainan Island Monsoon Rain Forests
79214	Passiflora foetida	18.75587149	109.180508	NSII	Hainan Island Monsoon Rain Forests
81515	Phyllanthus amarus	18.75587149	109.180508	NSII	Hainan Island Monsoon Rain Forests
81841	Physalis angulata	18.75587149	109.180508	NSII	Hainan Island Monsoon Rain Forests
83456	Pilea microphylla	18.75587149	109.180508	NSII	Hainan Island Monsoon Rain Forests
89162	Portulaca pilosa	18.75587149	109.180508	NSII	Hainan Island Monsoon Rain Forests
90467	Combretum indicum	18.75587149	109.180508	NSII	Hainan Island Monsoon Rain Forests
92669	Rhynchospora submarginata	18.75587149	109.180508	NSII	Hainan Island Monsoon Rain Forests
96007	Scoparia dulcis	18.75587149	109.180508	GBIF	Hainan Island Monsoon Rain Forests
97147	Senna siamea	18.75587149	109.180508	NSII	Hainan Island Monsoon Rain Forests
97572	Senna tora	18.75587149	109.180508	NSII	Hainan Island Monsoon Rain Forests
98041	Sesbania cannabina	18.75587149	109.180508	NSII	Hainan Island Monsoon Rain Forests
98190	Sesbania grandiflora	18.75587149	109.180508	NSII	Hainan Island Monsoon Rain Forests
98399	Setaria palmifolia	18.75587149	109.180508	NSII	Hainan Island Monsoon Rain Forests
100301	Sida acuta	18.75587149	109.180508	NSII	Hainan Island Monsoon Rain Forests
100478	Sida cordata	18.75587149	109.180508	NSII	Hainan Island Monsoon Rain Forests
100712	Sida rhombifolia	18.75587149	109.180508	NSII	Hainan Island Monsoon Rain Forests
104540	Sonchus oleraceus	18.75587149	109.180508	NSII	Hainan Island Monsoon Rain Forests
105143	Sorghum halepense	18.75587149	109.180508	NSII	Hainan Island Monsoon Rain Forests
105716	Spilanthes paniculata	18.75587149	109.180508	NSII	Hainan Island Monsoon Rain Forests
105838	Stachytarpheta jamaicensis	18.75587149	109.180508	NSII	Hainan Island Monsoon Rain Forests
106062	Stellaria aquatica	18.75587149	109.180508	NSII	Hainan Island Monsoon Rain Forests
107979	Synedrella nodiflora	18.75587149	109.180508	GBIF	Hainan Island Monsoon Rain Forests
108120	Syzygium jambos	18.75587149	109.180508	NSII	Hainan Island Monsoon Rain Forests
109108	Tamarindus indica	18.75587149	109.180508	NSII	Hainan Island Monsoon Rain Forests
110426	Trianthema portulacastrum	18.75587149	109.180508	NSII	Hainan Island Monsoon Rain Forests
110490	Tridax procumbens	18.75587149	109.180508	NSII	Hainan Island Monsoon Rain Forests
112158	Urena lobata	18.75587149	109.180508	GBIF	Hainan Island Monsoon Rain Forests
116389	Waltheria indica	18.75587149	109.180508	GBIF	Hainan Island Monsoon Rain Forests
116711	Xanthium strumarium	18.75587149	109.180508	GBIF	Hainan Island Monsoon Rain Forests
118274	Zornia gibbosa	18.75587149	109.180508	GBIF	Hainan Island Monsoon Rain Forests
10657	Andrographis paniculata	18.762717	109.175334	NSII	Hainan Island Monsoon Rain Forests
18753	Calopogonium mucunoides	18.762717	109.175334	NSII	Hainan Island Monsoon Rain Forests
25426	Centrosema pubescens	18.762717	109.175334	GBIF	Hainan Island Monsoon Rain Forests
44240	Elephantopus scaber	18.762717	109.175334	NSII	Hainan Island Monsoon Rain Forests
44537	Elephantopus tomentosus	18.762717	109.175334	NSII	Hainan Island Monsoon Rain Forests
45870	Emilia sonchifolia	18.762717	109.175334	NSII	Hainan Island Monsoon Rain Forests
79223	Passiflora foetida	18.762717	109.175334	NSII	Hainan Island Monsoon Rain Forests
89717	Pueraria phaseoloides	18.762717	109.175334	GBIF	Hainan Island Monsoon Rain Forests
96873	Senna occidentalis	18.762717	109.175334	NSII	Hainan Island Monsoon Rain Forests
109116	Tamarindus indica	18.762717	109.175334	NSII	Hainan Island Monsoon Rain Forests
2182	Aeschynomene americana	18.780994	109.523537	NSII	Hainan Island Monsoon Rain Forests
44538	Elephantopus tomentosus	18.780994	109.523537	NSII	Hainan Island Monsoon Rain Forests
72536	Mikania micrantha	18.780994	109.523537	GBIF	Hainan Island Monsoon Rain Forests
105849	Stachytarpheta jamaicensis	18.780994	109.523537	NSII	Hainan Island Monsoon Rain Forests
4735	Alpinia officinarum	18.7809941	109.5235403	NSII	Hainan Island Monsoon Rain Forests
16512	Bidens pilosa	18.7809941	109.5235403	NSII	Hainan Island Monsoon Rain Forests
18874	Canavalia ensiformis	18.7809941	109.5235403	NSII	Hainan Island Monsoon Rain Forests
22310	Cardiospermum halicacabum	18.7809941	109.5235403	NSII	Hainan Island Monsoon Rain Forests
29272	Chromolaena odorata	18.7809941	109.5235403	NSII	Hainan Island Monsoon Rain Forests
34914	Cuphea carthagenensis	18.7809941	109.5235403	NSII	Hainan Island Monsoon Rain Forests
44238	Elephantopus scaber	18.7809941	109.5235403	NSII	Hainan Island Monsoon Rain Forests
44534	Elephantopus tomentosus	18.7809941	109.5235403	NSII	Hainan Island Monsoon Rain Forests
45611	Eleutheranthera ruderalis	18.7809941	109.5235403	NSII	Hainan Island Monsoon Rain Forests
46321	Eragrostis perennans	18.7809941	109.5235403	GBIF	Hainan Island Monsoon Rain Forests
51385	Euphorbia hirta	18.7809941	109.5235403	NSII	Hainan Island Monsoon Rain Forests
72447	Merremia boisiana	18.7809941	109.5235403	GBIF	Hainan Island Monsoon Rain Forests
72535	Mikania micrantha	18.7809941	109.5235403	GBIF	Hainan Island Monsoon Rain Forests
73825	Mitracarpus hirtus	18.7809941	109.5235403	GBIF	Hainan Island Monsoon Rain Forests
74085	Muntingia calabura	18.7809941	109.5235403	NSII	Hainan Island Monsoon Rain Forests
79487	Pennisetum purpureum	18.7809941	109.5235403	NSII	Hainan Island Monsoon Rain Forests
84531	Plantago major	18.7809941	109.5235403	NSII	Hainan Island Monsoon Rain Forests
96540	Senna alata	18.7809941	109.5235403	NSII	Hainan Island Monsoon Rain Forests
100719	Sida rhombifolia	18.7809941	109.5235403	NSII	Hainan Island Monsoon Rain Forests
103294	Solanum torvum	18.7809941	109.5235403	NSII	Hainan Island Monsoon Rain Forests
105352	Spermacoce alata	18.7809941	109.5235403	GBIF	Hainan Island Monsoon Rain Forests
105400	Spermacoce remota	18.7809941	109.5235403	GBIF	Hainan Island Monsoon Rain Forests
105617	Spilanthes acmella	18.7809941	109.5235403	NSII	Hainan Island Monsoon Rain Forests
105850	Stachytarpheta jamaicensis	18.7809941	109.5235403	NSII	Hainan Island Monsoon Rain Forests
107985	Synedrella nodiflora	18.7809941	109.5235403	NSII	Hainan Island Monsoon Rain Forests
110133	Tithonia diversifolia	18.7809941	109.5235403	NSII	Hainan Island Monsoon Rain Forests
110494	Tridax procumbens	18.7809941	109.5235403	NSII	Hainan Island Monsoon Rain Forests
112166	Urena lobata	18.7809941	109.5235403	GBIF	Hainan Island Monsoon Rain Forests
112826	Urena procumbens	18.7809941	109.5235403	GBIF	Hainan Island Monsoon Rain Forests
1791	Achyranthes aspera	18.781815	109.525265	NSII	Hainan Island Monsoon Rain Forests
13766	Asclepias curassavica	18.781815	109.525265	NSII	Hainan Island Monsoon Rain Forests
16509	Bidens pilosa	18.781815	109.525265	NSII	Hainan Island Monsoon Rain Forests
18721	Ipomoea alba	18.781815	109.525265	NSII	Hainan Island Monsoon Rain Forests
29271	Chromolaena odorata	18.781815	109.525265	NSII	Hainan Island Monsoon Rain Forests
33358	Crassocephalum crepidioides	18.781815	109.525265	NSII	Hainan Island Monsoon Rain Forests
44235	Elephantopus scaber	18.781815	109.525265	NSII	Hainan Island Monsoon Rain Forests
44532	Elephantopus tomentosus	18.781815	109.525265	NSII	Hainan Island Monsoon Rain Forests
59452	Hyptis brevipes	18.781815	109.525265	GBIF	Hainan Island Monsoon Rain Forests
60166	Indigofera suffruticosa	18.781815	109.525265	NSII	Hainan Island Monsoon Rain Forests
60317	Ipomoea aquatica	18.781815	109.525265	GBIF	Hainan Island Monsoon Rain Forests
61744	Ipomoea purpurea	18.781815	109.525265	GBIF	Hainan Island Monsoon Rain Forests
68296	Manihot esculenta	18.781815	109.525265	NSII	Hainan Island Monsoon Rain Forests
87078	Polygonum aviculare	18.781815	109.525265	NSII	Hainan Island Monsoon Rain Forests
89714	Pueraria phaseoloides	18.781815	109.525265	GBIF	Hainan Island Monsoon Rain Forests
93049	Ricinus communis	18.781815	109.525265	NSII	Hainan Island Monsoon Rain Forests
100306	Sida acuta	18.781815	109.525265	NSII	Hainan Island Monsoon Rain Forests
108123	Syzygium jambos	18.781815	109.525265	NSII	Hainan Island Monsoon Rain Forests
112164	Urena lobata	18.781815	109.525265	GBIF	Hainan Island Monsoon Rain Forests
34426	Crotalaria pallida	18.800106	110.399438	NSII	South China-Vietnam Subtropical Evergreen Forests
46314	Eragrostis perennans	18.800106	110.399438	GBIF	South China-Vietnam Subtropical Evergreen Forests
67210	Macroptilium lathyroides	18.800106	110.399438	GBIF	South China-Vietnam Subtropical Evergreen Forests
96537	Senna alata	18.800106	110.399438	NSII	South China-Vietnam Subtropical Evergreen Forests
144	Abelmoschus moschatus	18.80010699	110.3994344	NSII	South China-Vietnam Subtropical Evergreen Forests
951	Acacia decurrens	18.80010699	110.3994344	GBIF	South China-Vietnam Subtropical Evergreen Forests
1144	Acacia mangium	18.80010699	110.3994344	NSII	South China-Vietnam Subtropical Evergreen Forests
1792	Achyranthes aspera	18.80010699	110.3994344	NSII	South China-Vietnam Subtropical Evergreen Forests
2340	Aeschynomene indica	18.80010699	110.3994344	NSII	South China-Vietnam Subtropical Evergreen Forests
2739	Agave americana	18.80010699	110.3994344	NSII	South China-Vietnam Subtropical Evergreen Forests
2767	Agave sisalana	18.80010699	110.3994344	NSII	South China-Vietnam Subtropical Evergreen Forests
3051	Ageratum conyzoides	18.80010699	110.3994344	NSII	South China-Vietnam Subtropical Evergreen Forests
4732	Alpinia officinarum	18.80010699	110.3994344	NSII	South China-Vietnam Subtropical Evergreen Forests
4816	Alternanthera paronychioides	18.80010699	110.3994344	NSII	South China-Vietnam Subtropical Evergreen Forests
5595	Alternanthera sessilis	18.80010699	110.3994344	GBIF	South China-Vietnam Subtropical Evergreen Forests
7039	Amaranthus dubius	18.80010699	110.3994344	GBIF	South China-Vietnam Subtropical Evergreen Forests
8461	Amaranthus spinosus	18.80010699	110.3994344	NSII	South China-Vietnam Subtropical Evergreen Forests
8952	Amaranthus tricolor	18.80010699	110.3994344	NSII	South China-Vietnam Subtropical Evergreen Forests
9435	Amaranthus viridis	18.80010699	110.3994344	NSII	South China-Vietnam Subtropical Evergreen Forests
10654	Andrographis paniculata	18.80010699	110.3994344	NSII	South China-Vietnam Subtropical Evergreen Forests
10714	Annona glabra	18.80010699	110.3994344	NSII	South China-Vietnam Subtropical Evergreen Forests
12533	Argyreia acuta	18.80010699	110.3994344	GBIF	South China-Vietnam Subtropical Evergreen Forests
13767	Asclepias curassavica	18.80010699	110.3994344	NSII	South China-Vietnam Subtropical Evergreen Forests
14201	Aster subulatus	18.80010699	110.3994344	NSII	South China-Vietnam Subtropical Evergreen Forests
14944	Axonopus compressus	18.80010699	110.3994344	GBIF	South China-Vietnam Subtropical Evergreen Forests
15195	Basella alba	18.80010699	110.3994344	NSII	South China-Vietnam Subtropical Evergreen Forests
16511	Bidens pilosa	18.80010699	110.3994344	NSII	South China-Vietnam Subtropical Evergreen Forests
17377	Spermacoce articularis	18.80010699	110.3994344	NSII	South China-Vietnam Subtropical Evergreen Forests
17460	Bougainvillea glabra	18.80010699	110.3994344	NSII	South China-Vietnam Subtropical Evergreen Forests
18214	Bryophyllum pinnatum	18.80010699	110.3994344	NSII	South China-Vietnam Subtropical Evergreen Forests
18302	Caesalpinia pulcherrima	18.80010699	110.3994344	GBIF	South China-Vietnam Subtropical Evergreen Forests
18484	Cajanus cajan	18.80010699	110.3994344	NSII	South China-Vietnam Subtropical Evergreen Forests
18751	Calopogonium mucunoides	18.80010699	110.3994344	NSII	South China-Vietnam Subtropical Evergreen Forests
18872	Canavalia ensiformis	18.80010699	110.3994344	NSII	South China-Vietnam Subtropical Evergreen Forests
19110	Canna indica	18.80010699	110.3994344	NSII	South China-Vietnam Subtropical Evergreen Forests
21322	Capsicum annuum	18.80010699	110.3994344	NSII	South China-Vietnam Subtropical Evergreen Forests
21598	Capsicum frutescens	18.80010699	110.3994344	GBIF	South China-Vietnam Subtropical Evergreen Forests
22304	Cardiospermum halicacabum	18.80010699	110.3994344	NSII	South China-Vietnam Subtropical Evergreen Forests
23284	Cascabela thevetia	18.80010699	110.3994344	NSII	South China-Vietnam Subtropical Evergreen Forests
23388	Cassia floribunda	18.80010699	110.3994344	NSII	South China-Vietnam Subtropical Evergreen Forests
23529	Catharanthus roseus	18.80010699	110.3994344	NSII	South China-Vietnam Subtropical Evergreen Forests
24032	Celosia argentea	18.80010699	110.3994344	NSII	South China-Vietnam Subtropical Evergreen Forests
25122	Centipeda minima	18.80010699	110.3994344	GBIF	South China-Vietnam Subtropical Evergreen Forests
25425	Centrosema pubescens	18.80010699	110.3994344	GBIF	South China-Vietnam Subtropical Evergreen Forests
26457	Chamaecrista mimosoides	18.80010699	110.3994344	GBIF	South China-Vietnam Subtropical Evergreen Forests
26843	Chenopodium album	18.80010699	110.3994344	GBIF	South China-Vietnam Subtropical Evergreen Forests
28537	Chloris barbata	18.80010699	110.3994344	NSII	South China-Vietnam Subtropical Evergreen Forests
29547	Cinchona officinalis	18.80010699	110.3994344	GBIF	South China-Vietnam Subtropical Evergreen Forests
29554	Cinchona pubescens	18.80010699	110.3994344	GBIF	South China-Vietnam Subtropical Evergreen Forests
29675	Cleome rutidosperma	18.80010699	110.3994344	GBIF	South China-Vietnam Subtropical Evergreen Forests
29936	Coccinia grandis	18.80010699	110.3994344	NSII	South China-Vietnam Subtropical Evergreen Forests
30263	Coix lacryma-jobi	18.80010699	110.3994344	NSII	South China-Vietnam Subtropical Evergreen Forests
32064	Coreopsis tinctoria	18.80010699	110.3994344	NSII	South China-Vietnam Subtropical Evergreen Forests
33359	Crassocephalum crepidioides	18.80010699	110.3994344	NSII	South China-Vietnam Subtropical Evergreen Forests
33998	Crossostephium chinense	18.80010699	110.3994344	NSII	South China-Vietnam Subtropical Evergreen Forests
34423	Crotalaria pallida	18.80010699	110.3994344	NSII	South China-Vietnam Subtropical Evergreen Forests
35104	Cuscuta australis	18.80010699	110.3994344	NSII	South China-Vietnam Subtropical Evergreen Forests
36697	Cyperus compressus	18.80010699	110.3994344	NSII	South China-Vietnam Subtropical Evergreen Forests
36974	Cyperus difformis	18.80010699	110.3994344	NSII	South China-Vietnam Subtropical Evergreen Forests
37537	Cyperus rotundus	18.80010699	110.3994344	NSII	South China-Vietnam Subtropical Evergreen Forests
38002	Cyperus surinamensis	18.80010699	110.3994344	NSII	South China-Vietnam Subtropical Evergreen Forests
38317	Dahlia pinnata	18.80010699	110.3994344	NSII	South China-Vietnam Subtropical Evergreen Forests
38627	Datura metel	18.80010699	110.3994344	NSII	South China-Vietnam Subtropical Evergreen Forests
40640	Digitaria ciliaris	18.80010699	110.3994344	GBIF	South China-Vietnam Subtropical Evergreen Forests
41161	Digitaria sanguinalis	18.80010699	110.3994344	NSII	South China-Vietnam Subtropical Evergreen Forests
41598	Duranta erecta	18.80010699	110.3994344	GBIF	South China-Vietnam Subtropical Evergreen Forests
42988	Eclipta prostrata	18.80010699	110.3994344	GBIF	South China-Vietnam Subtropical Evergreen Forests
43829	Eichhornia crassipes	18.80010699	110.3994344	NSII	South China-Vietnam Subtropical Evergreen Forests
44236	Elephantopus scaber	18.80010699	110.3994344	NSII	South China-Vietnam Subtropical Evergreen Forests
44533	Elephantopus tomentosus	18.80010699	110.3994344	NSII	South China-Vietnam Subtropical Evergreen Forests
44936	Eleusine indica	18.80010699	110.3994344	NSII	South China-Vietnam Subtropical Evergreen Forests
45867	Emilia sonchifolia	18.80010699	110.3994344	NSII	South China-Vietnam Subtropical Evergreen Forests
46320	Eragrostis perennans	18.80010699	110.3994344	GBIF	South China-Vietnam Subtropical Evergreen Forests
46566	Erechtites valerianifolia	18.80010699	110.3994344	NSII	South China-Vietnam Subtropical Evergreen Forests
47476	Erigeron bonariensis	18.80010699	110.3994344	NSII	South China-Vietnam Subtropical Evergreen Forests
48049	Erigeron canadensis	18.80010699	110.3994344	GBIF	South China-Vietnam Subtropical Evergreen Forests
49205	Eryngium foetidum	18.80010699	110.3994344	NSII	South China-Vietnam Subtropical Evergreen Forests
51380	Euphorbia hirta	18.80010699	110.3994344	NSII	South China-Vietnam Subtropical Evergreen Forests
52813	Euphorbia prostrata	18.80010699	110.3994344	NSII	South China-Vietnam Subtropical Evergreen Forests
53005	Euphorbia tirucalli	18.80010699	110.3994344	GBIF	South China-Vietnam Subtropical Evergreen Forests
56804	Gnaphalium pensylvanicum	18.80010699	110.3994344	NSII	South China-Vietnam Subtropical Evergreen Forests
56933	Gnaphalium polycaulon	18.80010699	110.3994344	NSII	South China-Vietnam Subtropical Evergreen Forests
57047	Gomphrena celosioides	18.80010699	110.3994344	NSII	South China-Vietnam Subtropical Evergreen Forests
57091	Gomphrena globosa	18.80010699	110.3994344	NSII	South China-Vietnam Subtropical Evergreen Forests
57380	Helianthus annuus	18.80010699	110.3994344	NSII	South China-Vietnam Subtropical Evergreen Forests
58122	Heliotropium indicum	18.80010699	110.3994344	NSII	South China-Vietnam Subtropical Evergreen Forests
58775	Hippeastrum vittatum	18.80010699	110.3994344	NSII	South China-Vietnam Subtropical Evergreen Forests
59539	Hyptis suaveolens	18.80010699	110.3994344	GBIF	South China-Vietnam Subtropical Evergreen Forests
59673	Impatiens balsamina	18.80010699	110.3994344	NSII	South China-Vietnam Subtropical Evergreen Forests
60508	Ipomoea batatas	18.80010699	110.3994344	NSII	South China-Vietnam Subtropical Evergreen Forests
60764	Ipomoea cairica	18.80010699	110.3994344	NSII	South China-Vietnam Subtropical Evergreen Forests
60894	Ipomoea carnea	18.80010699	110.3994344	GBIF	South China-Vietnam Subtropical Evergreen Forests
62216	Ipomoea quamoclit	18.80010699	110.3994344	NSII	South China-Vietnam Subtropical Evergreen Forests
62692	Jasminum sambac	18.80010699	110.3994344	NSII	South China-Vietnam Subtropical Evergreen Forests
62832	Jatropha curcas	18.80010699	110.3994344	NSII	South China-Vietnam Subtropical Evergreen Forests
63147	Justicia gendarussa	18.80010699	110.3994344	NSII	South China-Vietnam Subtropical Evergreen Forests
64032	Lantana camara	18.80010699	110.3994344	GBIF	South China-Vietnam Subtropical Evergreen Forests
64305	Lantana montevidensis	18.80010699	110.3994344	NSII	South China-Vietnam Subtropical Evergreen Forests
64697	Lepidium virginicum	18.80010699	110.3994344	NSII	South China-Vietnam Subtropical Evergreen Forests
67178	Macroptilium atropurpureum	18.80010699	110.3994344	GBIF	South China-Vietnam Subtropical Evergreen Forests
67985	Malvastrum coromandelianum	18.80010699	110.3994344	NSII	South China-Vietnam Subtropical Evergreen Forests
68129	Mangifera indica	18.80010699	110.3994344	NSII	South China-Vietnam Subtropical Evergreen Forests
68297	Manihot esculenta	18.80010699	110.3994344	NSII	South China-Vietnam Subtropical Evergreen Forests
72354	Mentha spicata	18.80010699	110.3994344	NSII	South China-Vietnam Subtropical Evergreen Forests
72446	Merremia boisiana	18.80010699	110.3994344	GBIF	South China-Vietnam Subtropical Evergreen Forests
72474	Mikania cordata	18.80010699	110.3994344	GBIF	South China-Vietnam Subtropical Evergreen Forests
72666	Mimosa bimucronata	18.80010699	110.3994344	NSII	South China-Vietnam Subtropical Evergreen Forests
72712	Mimosa diplotricha	18.80010699	110.3994344	NSII	South China-Vietnam Subtropical Evergreen Forests
72757	Mimosa invisa	18.80010699	110.3994344	NSII	South China-Vietnam Subtropical Evergreen Forests
72873	Mimosa pudica	18.80010699	110.3994344	NSII	South China-Vietnam Subtropical Evergreen Forests
73216	Mirabilis jalapa	18.80010699	110.3994344	NSII	South China-Vietnam Subtropical Evergreen Forests
73819	Mitracarpus hirtus	18.80010699	110.3994344	GBIF	South China-Vietnam Subtropical Evergreen Forests
74083	Muntingia calabura	18.80010699	110.3994344	NSII	South China-Vietnam Subtropical Evergreen Forests
74171	Mussaenda erythrophylla	18.80010699	110.3994344	GBIF	South China-Vietnam Subtropical Evergreen Forests
74918	Ocimum basilicum	18.80010699	110.3994344	GBIF	South China-Vietnam Subtropical Evergreen Forests
75795	Opuntia stricta	18.80010699	110.3994344	NSII	South China-Vietnam Subtropical Evergreen Forests
76057	Oxalis corniculata	18.80010699	110.3994344	NSII	South China-Vietnam Subtropical Evergreen Forests
77605	Pachyrhizus erosus	18.80010699	110.3994344	GBIF	South China-Vietnam Subtropical Evergreen Forests
77766	Panicum maximum	18.80010699	110.3994344	NSII	South China-Vietnam Subtropical Evergreen Forests
77909	Panicum repens	18.80010699	110.3994344	GBIF	South China-Vietnam Subtropical Evergreen Forests
78685	Paspalum conjugatum	18.80010699	110.3994344	NSII	South China-Vietnam Subtropical Evergreen Forests
79077	Passiflora edulis	18.80010699	110.3994344	NSII	South China-Vietnam Subtropical Evergreen Forests
79220	Passiflora foetida	18.80010699	110.3994344	NSII	South China-Vietnam Subtropical Evergreen Forests
79389	Euphorbia tithymaloides	18.80010699	110.3994344	NSII	South China-Vietnam Subtropical Evergreen Forests
79483	Pennisetum purpureum	18.80010699	110.3994344	NSII	South China-Vietnam Subtropical Evergreen Forests
79555	Peperomia pellucida	18.80010699	110.3994344	NSII	South China-Vietnam Subtropical Evergreen Forests
80520	Petunia hybrida	18.80010699	110.3994344	NSII	South China-Vietnam Subtropical Evergreen Forests
80595	Phalaris arundinacea	18.80010699	110.3994344	GBIF	South China-Vietnam Subtropical Evergreen Forests
81306	Phyla nodiflora	18.80010699	110.3994344	GBIF	South China-Vietnam Subtropical Evergreen Forests
81540	Phyllanthus debilis	18.80010699	110.3994344	NSII	South China-Vietnam Subtropical Evergreen Forests
81847	Physalis angulata	18.80010699	110.3994344	NSII	South China-Vietnam Subtropical Evergreen Forests
82371	Physalis lagascae	18.80010699	110.3994344	GBIF	South China-Vietnam Subtropical Evergreen Forests
83592	Piper betle	18.80010699	110.3994344	NSII	South China-Vietnam Subtropical Evergreen Forests
83780	Pithecellobium dulce	18.80010699	110.3994344	GBIF	South China-Vietnam Subtropical Evergreen Forests
84530	Plantago major	18.80010699	110.3994344	NSII	South China-Vietnam Subtropical Evergreen Forests
85719	Plumeria rubra	18.80010699	110.3994344	NSII	South China-Vietnam Subtropical Evergreen Forests
87079	Polygonum aviculare	18.80010699	110.3994344	NSII	South China-Vietnam Subtropical Evergreen Forests
88694	Portulaca oleracea	18.80010699	110.3994344	GBIF	South China-Vietnam Subtropical Evergreen Forests
89157	Portulaca pilosa	18.80010699	110.3994344	NSII	South China-Vietnam Subtropical Evergreen Forests
89716	Pueraria phaseoloides	18.80010699	110.3994344	GBIF	South China-Vietnam Subtropical Evergreen Forests
92540	Rauvolfia tetraphylla	18.80010699	110.3994344	GBIF	South China-Vietnam Subtropical Evergreen Forests
92670	Rhynchospora submarginata	18.80010699	110.3994344	NSII	South China-Vietnam Subtropical Evergreen Forests
92749	Richardia brasiliensis	18.80010699	110.3994344	NSII	South China-Vietnam Subtropical Evergreen Forests
92790	Richardia scabra	18.80010699	110.3994344	NSII	South China-Vietnam Subtropical Evergreen Forests
93050	Ricinus communis	18.80010699	110.3994344	NSII	South China-Vietnam Subtropical Evergreen Forests
95751	Sansevieria trifasciata	18.80010699	110.3994344	NSII	South China-Vietnam Subtropical Evergreen Forests
96011	Scoparia dulcis	18.80010699	110.3994344	GBIF	South China-Vietnam Subtropical Evergreen Forests
96536	Senna alata	18.80010699	110.3994344	NSII	South China-Vietnam Subtropical Evergreen Forests
96608	Senna bicapsularis	18.80010699	110.3994344	GBIF	South China-Vietnam Subtropical Evergreen Forests
96871	Senna occidentalis	18.80010699	110.3994344	NSII	South China-Vietnam Subtropical Evergreen Forests
97322	Senna surattensis	18.80010699	110.3994344	NSII	South China-Vietnam Subtropical Evergreen Forests
97580	Senna tora	18.80010699	110.3994344	NSII	South China-Vietnam Subtropical Evergreen Forests
98042	Sesbania cannabina	18.80010699	110.3994344	NSII	South China-Vietnam Subtropical Evergreen Forests
98192	Sesbania grandiflora	18.80010699	110.3994344	NSII	South China-Vietnam Subtropical Evergreen Forests
98405	Setaria palmifolia	18.80010699	110.3994344	GBIF	South China-Vietnam Subtropical Evergreen Forests
100307	Sida acuta	18.80010699	110.3994344	NSII	South China-Vietnam Subtropical Evergreen Forests
100482	Sida cordata	18.80010699	110.3994344	NSII	South China-Vietnam Subtropical Evergreen Forests
100717	Sida rhombifolia	18.80010699	110.3994344	NSII	South China-Vietnam Subtropical Evergreen Forests
100966	Silene armeria	18.80010699	110.3994344	NSII	South China-Vietnam Subtropical Evergreen Forests
101695	Solanum americanum	18.80010699	110.3994344	NSII	South China-Vietnam Subtropical Evergreen Forests
102004	Solanum capsicoides	18.80010699	110.3994344	GBIF	South China-Vietnam Subtropical Evergreen Forests
102564	Solanum melongena	18.80010699	110.3994344	NSII	South China-Vietnam Subtropical Evergreen Forests
103292	Solanum torvum	18.80010699	110.3994344	NSII	South China-Vietnam Subtropical Evergreen Forests
105150	Sorghum halepense	18.80010699	110.3994344	NSII	South China-Vietnam Subtropical Evergreen Forests
105347	Spermacoce alata	18.80010699	110.3994344	GBIF	South China-Vietnam Subtropical Evergreen Forests
105482	Sphagneticola trilobata	18.80010699	110.3994344	GBIF	South China-Vietnam Subtropical Evergreen Forests
105718	Spilanthes paniculata	18.80010699	110.3994344	NSII	South China-Vietnam Subtropical Evergreen Forests
105840	Stachytarpheta jamaicensis	18.80010699	110.3994344	NSII	South China-Vietnam Subtropical Evergreen Forests
107707	Striga asiatica	18.80010699	110.3994344	NSII	South China-Vietnam Subtropical Evergreen Forests
107790	Stylosanthes guianensis	18.80010699	110.3994344	GBIF	South China-Vietnam Subtropical Evergreen Forests
107983	Synedrella nodiflora	18.80010699	110.3994344	NSII	South China-Vietnam Subtropical Evergreen Forests
108124	Syzygium jambos	18.80010699	110.3994344	NSII	South China-Vietnam Subtropical Evergreen Forests
108321	Tagetes erecta	18.80010699	110.3994344	NSII	South China-Vietnam Subtropical Evergreen Forests
108804	Talinum paniculatum	18.80010699	110.3994344	NSII	South China-Vietnam Subtropical Evergreen Forests
109300	Tephrosia candida	18.80010699	110.3994344	NSII	South China-Vietnam Subtropical Evergreen Forests
110493	Tridax procumbens	18.80010699	110.3994344	NSII	South China-Vietnam Subtropical Evergreen Forests
112165	Urena lobata	18.80010699	110.3994344	GBIF	South China-Vietnam Subtropical Evergreen Forests
112824	Urena procumbens	18.80010699	110.3994344	GBIF	South China-Vietnam Subtropical Evergreen Forests
116128	Vigna umbellata	18.80010699	110.3994344	NSII	South China-Vietnam Subtropical Evergreen Forests
116393	Waltheria indica	18.80010699	110.3994344	GBIF	South China-Vietnam Subtropical Evergreen Forests
118277	Zornia gibbosa	18.80010699	110.3994344	GBIF	South China-Vietnam Subtropical Evergreen Forests
21520	Capsicum annuum	18.800278	110.396667	NSII	South China-Vietnam Subtropical Evergreen Forests
62985	Jatropha curcas	18.85142	108.6447	NSII	South China-Vietnam Subtropical Evergreen Forests
23600	Catharanthus roseus	18.866062	108.65033	NSII	South China-Vietnam Subtropical Evergreen Forests
30690	Coix lacryma-jobi	18.87	109.68	NSII	Hainan Island Monsoon Rain Forests
44409	Elephantopus scaber	18.87	109.68	NSII	Hainan Island Monsoon Rain Forests
93594	Ricinus communis	18.89833	109.70417	NSII	Hainan Island Monsoon Rain Forests
77672	Pachyrhizus erosus	18.9322	109.5367	NSII	Hainan Island Monsoon Rain Forests
77709	Pachyrhizus erosus	18.9322	109.537	NSII	Hainan Island Monsoon Rain Forests
23594	Catharanthus roseus	18.962914	108.679429	NSII	South China-Vietnam Subtropical Evergreen Forests
813	Abutilon theophrasti	19	109	NSII	Hainan Island Monsoon Rain Forests
2041	Achyranthes aspera	19	109	NSII	Hainan Island Monsoon Rain Forests
3368	Ageratum conyzoides	19	109	NSII	Hainan Island Monsoon Rain Forests
18593	Cajanus cajan	19	109	NSII	Hainan Island Monsoon Rain Forests
18775	Calopogonium mucunoides	19	109	NSII	Hainan Island Monsoon Rain Forests
24743	Celosia argentea	19	109	NSII	Hainan Island Monsoon Rain Forests
29332	Chromolaena odorata	19	109	NSII	Hainan Island Monsoon Rain Forests
33870	Crassocephalum crepidioides	19	109	NSII	Hainan Island Monsoon Rain Forests
43559	Eclipta prostrata	19	109	NSII	Hainan Island Monsoon Rain Forests
44359	Elephantopus scaber	19	109	NSII	Hainan Island Monsoon Rain Forests
44551	Elephantopus tomentosus	19	109	NSII	Hainan Island Monsoon Rain Forests
59463	Hyptis brevipes	19	109	GBIF	Hainan Island Monsoon Rain Forests
64202	Lantana camara	19	109	NSII	Hainan Island Monsoon Rain Forests
66531	Ludwigia hyssopifolia	19	109	NSII	Hainan Island Monsoon Rain Forests
78732	Paspalum conjugatum	19	109	NSII	Hainan Island Monsoon Rain Forests
97837	Senna tora	19	109	GBIF	Hainan Island Monsoon Rain Forests
100396	Sida acuta	19	109	NSII	Hainan Island Monsoon Rain Forests
100873	Sida rhombifolia	19	109	NSII	Hainan Island Monsoon Rain Forests
103621	Solanum virginianum	19	109	NSII	Hainan Island Monsoon Rain Forests
105875	Stachytarpheta jamaicensis	19	109	NSII	Hainan Island Monsoon Rain Forests
107795	Stylosanthes guianensis	19	109	GBIF	Hainan Island Monsoon Rain Forests
108024	Synedrella nodiflora	19	109	NSII	Hainan Island Monsoon Rain Forests
110014	Thunbergia grandiflora	19	109	NSII	Hainan Island Monsoon Rain Forests
110548	Tridax procumbens	19	109	NSII	Hainan Island Monsoon Rain Forests
112519	Urena lobata	19	109	NSII	Hainan Island Monsoon Rain Forests
74161	Musa basjoo	19	109.75	GBIF	Hainan Island Monsoon Rain Forests
74160	Musa basjoo	19	109.9	GBIF	Hainan Island Monsoon Rain Forests
107794	Stylosanthes guianensis	19	110	GBIF	Hainan Island Monsoon Rain Forests
109204	Tamarindus indica	19	110	NSII	Hainan Island Monsoon Rain Forests
22388	Cardiospermum halicacabum	19.000747	109.066399	GBIF	Hainan Island Monsoon Rain Forests
24642	Celosia argentea	19.007603	109.073967	NSII	Hainan Island Monsoon Rain Forests
64209	Lantana camara	19.015027	109.086699	NSII	Hainan Island Monsoon Rain Forests
29315	Chromolaena odorata	19.015189	108.998855	NSII	Hainan Island Monsoon Rain Forests
23645	Catharanthus roseus	19.025987	108.662567	NSII	South China-Vietnam Subtropical Evergreen Forests
75808	Opuntia stricta	19.025987	108.662567	NSII	South China-Vietnam Subtropical Evergreen Forests
143	Abelmoschus moschatus	19.03916379	109.8445106	NSII	Hainan Island Monsoon Rain Forests
3049	Ageratum conyzoides	19.03916379	109.8445106	NSII	Hainan Island Monsoon Rain Forests
13765	Asclepias curassavica	19.03916379	109.8445106	NSII	Hainan Island Monsoon Rain Forests
14943	Axonopus compressus	19.03916379	109.8445106	GBIF	Hainan Island Monsoon Rain Forests
18300	Caesalpinia pulcherrima	19.03916379	109.8445106	GBIF	Hainan Island Monsoon Rain Forests
19109	Canna indica	19.03916379	109.8445106	NSII	Hainan Island Monsoon Rain Forests
24030	Celosia argentea	19.03916379	109.8445106	NSII	Hainan Island Monsoon Rain Forests
26455	Chamaecrista mimosoides	19.03916379	109.8445106	GBIF	Hainan Island Monsoon Rain Forests
30261	Coix lacryma-jobi	19.03916379	109.8445106	NSII	Hainan Island Monsoon Rain Forests
34912	Cuphea carthagenensis	19.03916379	109.8445106	NSII	Hainan Island Monsoon Rain Forests
46317	Eragrostis perennans	19.03916379	109.8445106	GBIF	Hainan Island Monsoon Rain Forests
59450	Hyptis brevipes	19.03916379	109.8445106	NSII	Hainan Island Monsoon Rain Forests
72472	Mikania cordata	19.03916379	109.8445106	GBIF	Hainan Island Monsoon Rain Forests
78683	Paspalum conjugatum	19.03916379	109.8445106	NSII	Hainan Island Monsoon Rain Forests
79217	Passiflora foetida	19.03916379	109.8445106	NSII	Hainan Island Monsoon Rain Forests
89284	Praxelis clematidea	19.03916379	109.8445106	NSII	Hainan Island Monsoon Rain Forests
89711	Pueraria phaseoloides	19.03916379	109.8445106	GBIF	Hainan Island Monsoon Rain Forests
96535	Senna alata	19.03916379	109.8445106	NSII	Hainan Island Monsoon Rain Forests
97578	Senna tora	19.03916379	109.8445106	NSII	Hainan Island Monsoon Rain Forests
98215	Sesbania sesban	19.03916379	109.8445106	NSII	Hainan Island Monsoon Rain Forests
98402	Setaria palmifolia	19.03916379	109.8445106	NSII	Hainan Island Monsoon Rain Forests
100304	Sida acuta	19.03916379	109.8445106	NSII	Hainan Island Monsoon Rain Forests
100715	Sida rhombifolia	19.03916379	109.8445106	NSII	Hainan Island Monsoon Rain Forests
105146	Sorghum halepense	19.03916379	109.8445106	NSII	Hainan Island Monsoon Rain Forests
105344	Spermacoce alata	19.03916379	109.8445106	GBIF	Hainan Island Monsoon Rain Forests
109211	Tanacetum vulgare	19.03916379	109.8445106	NSII	Hainan Island Monsoon Rain Forests
112162	Urena lobata	19.03916379	109.8445106	GBIF	Hainan Island Monsoon Rain Forests
112823	Urena procumbens	19.03916379	109.8445106	GBIF	Hainan Island Monsoon Rain Forests
59456	Hyptis brevipes	19.040531	109.840487	GBIF	Hainan Island Monsoon Rain Forests
79288	Passiflora foetida	19.049982	108.709496	NSII	South China-Vietnam Subtropical Evergreen Forests
23672	Catharanthus roseus	19.05	109.56666	NSII	Hainan Island Monsoon Rain Forests
142	Abelmoschus moschatus	19.052013	109.846236	NSII	Hainan Island Monsoon Rain Forests
3048	Ageratum conyzoides	19.052013	109.846236	NSII	Hainan Island Monsoon Rain Forests
13764	Asclepias curassavica	19.052013	109.846236	NSII	Hainan Island Monsoon Rain Forests
17165	Bixa orellana	19.052013	109.846236	NSII	Hainan Island Monsoon Rain Forests
21320	Capsicum annuum	19.052013	109.846236	NSII	Hainan Island Monsoon Rain Forests
23283	Cascabela thevetia	19.052013	109.846236	NSII	Hainan Island Monsoon Rain Forests
24029	Celosia argentea	19.052013	109.846236	NSII	Hainan Island Monsoon Rain Forests
26454	Chamaecrista mimosoides	19.052013	109.846236	GBIF	Hainan Island Monsoon Rain Forests
29269	Chromolaena odorata	19.052013	109.846236	NSII	Hainan Island Monsoon Rain Forests
29598	Cissampelopsis volubilis	19.052013	109.846236	GBIF	Hainan Island Monsoon Rain Forests
30260	Coix lacryma-jobi	19.052013	109.846236	NSII	Hainan Island Monsoon Rain Forests
33356	Crassocephalum crepidioides	19.052013	109.846236	NSII	Hainan Island Monsoon Rain Forests
36473	Cymbopogon nardus	19.052013	109.846236	NSII	Hainan Island Monsoon Rain Forests
36971	Cyperus difformis	19.052013	109.846236	NSII	Hainan Island Monsoon Rain Forests
44233	Elephantopus scaber	19.052013	109.846236	NSII	Hainan Island Monsoon Rain Forests
44530	Elephantopus tomentosus	19.052013	109.846236	NSII	Hainan Island Monsoon Rain Forests
46318	Eragrostis perennans	19.052013	109.846236	GBIF	Hainan Island Monsoon Rain Forests
47475	Erigeron bonariensis	19.052013	109.846236	NSII	Hainan Island Monsoon Rain Forests
59537	Hyptis suaveolens	19.052013	109.846236	GBIF	Hainan Island Monsoon Rain Forests
60164	Indigofera suffruticosa	19.052013	109.846236	NSII	Hainan Island Monsoon Rain Forests
60507	Ipomoea batatas	19.052013	109.846236	NSII	Hainan Island Monsoon Rain Forests
72471	Mikania cordata	19.052013	109.846236	GBIF	Hainan Island Monsoon Rain Forests
78682	Paspalum conjugatum	19.052013	109.846236	NSII	Hainan Island Monsoon Rain Forests
89712	Pueraria phaseoloides	19.052013	109.846236	GBIF	Hainan Island Monsoon Rain Forests
96534	Senna alata	19.052013	109.846236	NSII	Hainan Island Monsoon Rain Forests
97577	Senna tora	19.052013	109.846236	NSII	Hainan Island Monsoon Rain Forests
98401	Setaria palmifolia	19.052013	109.846236	NSII	Hainan Island Monsoon Rain Forests
100303	Sida acuta	19.052013	109.846236	NSII	Hainan Island Monsoon Rain Forests
100714	Sida rhombifolia	19.052013	109.846236	NSII	Hainan Island Monsoon Rain Forests
112161	Urena lobata	19.052013	109.846236	GBIF	Hainan Island Monsoon Rain Forests
112822	Urena procumbens	19.052013	109.846236	GBIF	Hainan Island Monsoon Rain Forests
44039	Eichhornia crassipes	19.054004	108.720586	NSII	South China-Vietnam Subtropical Evergreen Forests
110540	Tridax procumbens	19.081147	108.691178	NSII	South China-Vietnam Subtropical Evergreen Forests
23632	Catharanthus roseus	19.081372	108.691187	NSII	South China-Vietnam Subtropical Evergreen Forests
100380	Sida acuta	19.093845	109.080009	NSII	Hainan Island Monsoon Rain Forests
1206	Acanthospermum hispidum	19.09711252	108.67689	NSII	South China-Vietnam Subtropical Evergreen Forests
1781	Achyranthes aspera	19.09711252	108.67689	NSII	South China-Vietnam Subtropical Evergreen Forests
2331	Aeschynomene indica	19.09711252	108.67689	NSII	South China-Vietnam Subtropical Evergreen Forests
3043	Ageratum conyzoides	19.09711252	108.67689	NSII	South China-Vietnam Subtropical Evergreen Forests
17371	Spermacoce articularis	19.09711252	108.67689	NSII	South China-Vietnam Subtropical Evergreen Forests
18294	Caesalpinia pulcherrima	19.09711252	108.67689	GBIF	South China-Vietnam Subtropical Evergreen Forests
18865	Canavalia ensiformis	19.09711252	108.67689	NSII	South China-Vietnam Subtropical Evergreen Forests
22299	Cardiospermum halicacabum	19.09711252	108.67689	GBIF	South China-Vietnam Subtropical Evergreen Forests
24021	Celosia argentea	19.09711252	108.67689	NSII	South China-Vietnam Subtropical Evergreen Forests
26443	Chamaecrista mimosoides	19.09711252	108.67689	GBIF	South China-Vietnam Subtropical Evergreen Forests
26838	Chenopodium album	19.09711252	108.67689	GBIF	South China-Vietnam Subtropical Evergreen Forests
28533	Chloris barbata	19.09711252	108.67689	NSII	South China-Vietnam Subtropical Evergreen Forests
29265	Chromolaena odorata	19.09711252	108.67689	NSII	South China-Vietnam Subtropical Evergreen Forests
29597	Cissampelopsis volubilis	19.09711252	108.67689	GBIF	South China-Vietnam Subtropical Evergreen Forests
30255	Coix lacryma-jobi	19.09711252	108.67689	NSII	South China-Vietnam Subtropical Evergreen Forests
31369	Conyza sumatrensis	19.09711252	108.67689	NSII	South China-Vietnam Subtropical Evergreen Forests
31714	Corchorus olitorius	19.09711252	108.67689	NSII	South China-Vietnam Subtropical Evergreen Forests
34411	Crotalaria pallida	19.09711252	108.67689	NSII	South China-Vietnam Subtropical Evergreen Forests
36968	Cyperus difformis	19.09711252	108.67689	NSII	South China-Vietnam Subtropical Evergreen Forests
38620	Datura metel	19.09711252	108.67689	NSII	South China-Vietnam Subtropical Evergreen Forests
40246	Desmanthus pernambucanus	19.09711252	108.67689	GBIF	South China-Vietnam Subtropical Evergreen Forests
42982	Eclipta prostrata	19.09711252	108.67689	GBIF	South China-Vietnam Subtropical Evergreen Forests
44230	Elephantopus scaber	19.09711252	108.67689	NSII	South China-Vietnam Subtropical Evergreen Forests
44527	Elephantopus tomentosus	19.09711252	108.67689	NSII	South China-Vietnam Subtropical Evergreen Forests
45863	Emilia sonchifolia	19.09711252	108.67689	NSII	South China-Vietnam Subtropical Evergreen Forests
47472	Erigeron bonariensis	19.09711252	108.67689	NSII	South China-Vietnam Subtropical Evergreen Forests
57043	Gomphrena celosioides	19.09711252	108.67689	NSII	South China-Vietnam Subtropical Evergreen Forests
58115	Heliotropium indicum	19.09711252	108.67689	NSII	South China-Vietnam Subtropical Evergreen Forests
58182	Herissantia crispa	19.09711252	108.67689	NSII	South China-Vietnam Subtropical Evergreen Forests
59448	Hyptis brevipes	19.09711252	108.67689	NSII	South China-Vietnam Subtropical Evergreen Forests
59533	Hyptis suaveolens	19.09711252	108.67689	NSII	South China-Vietnam Subtropical Evergreen Forests
63341	Lablab purpureus	19.09711252	108.67689	NSII	South China-Vietnam Subtropical Evergreen Forests
65078	Leucaena leucocephala	19.09711252	108.67689	NSII	South China-Vietnam Subtropical Evergreen Forests
67207	Macroptilium lathyroides	19.09711252	108.67689	GBIF	South China-Vietnam Subtropical Evergreen Forests
73218	Mirabilis jalapa	19.09711252	108.67689	NSII	South China-Vietnam Subtropical Evergreen Forests
74084	Muntingia calabura	19.09711252	108.67689	NSII	South China-Vietnam Subtropical Evergreen Forests
74915	Ocimum basilicum	19.09711252	108.67689	GBIF	South China-Vietnam Subtropical Evergreen Forests
76054	Oxalis corniculata	19.09711252	108.67689	NSII	South China-Vietnam Subtropical Evergreen Forests
81596	Phyllanthus niruri	19.09711252	108.67689	NSII	South China-Vietnam Subtropical Evergreen Forests
89706	Pueraria phaseoloides	19.09711252	108.67689	NSII	South China-Vietnam Subtropical Evergreen Forests
96863	Senna occidentalis	19.09711252	108.67689	NSII	South China-Vietnam Subtropical Evergreen Forests
97318	Senna surattensis	19.09711252	108.67689	NSII	South China-Vietnam Subtropical Evergreen Forests
97569	Senna tora	19.09711252	108.67689	NSII	South China-Vietnam Subtropical Evergreen Forests
98034	Sesbania cannabina	19.09711252	108.67689	NSII	South China-Vietnam Subtropical Evergreen Forests
98189	Sesbania grandiflora	19.09711252	108.67689	NSII	South China-Vietnam Subtropical Evergreen Forests
98396	Setaria palmifolia	19.09711252	108.67689	NSII	South China-Vietnam Subtropical Evergreen Forests
100297	Sida acuta	19.09711252	108.67689	NSII	South China-Vietnam Subtropical Evergreen Forests
100475	Sida cordata	19.09711252	108.67689	NSII	South China-Vietnam Subtropical Evergreen Forests
100708	Sida rhombifolia	19.09711252	108.67689	NSII	South China-Vietnam Subtropical Evergreen Forests
102229	Solanum erianthum	19.09711252	108.67689	GBIF	South China-Vietnam Subtropical Evergreen Forests
105836	Stachytarpheta jamaicensis	19.09711252	108.67689	NSII	South China-Vietnam Subtropical Evergreen Forests
107788	Stylosanthes guianensis	19.09711252	108.67689	GBIF	South China-Vietnam Subtropical Evergreen Forests
107977	Synedrella nodiflora	19.09711252	108.67689	GBIF	South China-Vietnam Subtropical Evergreen Forests
109105	Tamarindus indica	19.09711252	108.67689	NSII	South China-Vietnam Subtropical Evergreen Forests
110489	Tridax procumbens	19.09711252	108.67689	NSII	South China-Vietnam Subtropical Evergreen Forests
112156	Urena lobata	19.09711252	108.67689	GBIF	South China-Vietnam Subtropical Evergreen Forests
116385	Waltheria indica	19.09711252	108.67689	GBIF	South China-Vietnam Subtropical Evergreen Forests
118269	Zornia gibbosa	19.09711252	108.67689	GBIF	South China-Vietnam Subtropical Evergreen Forests
23673	Catharanthus roseus	19.1	109.56666	NSII	Hainan Island Monsoon Rain Forests
870	Acacia dealbata	19.10110473	108.6585665	NSII	South China-Vietnam Subtropical Evergreen Forests
1782	Achyranthes aspera	19.10110473	108.6585665	NSII	South China-Vietnam Subtropical Evergreen Forests
3044	Ageratum conyzoides	19.10110473	108.6585665	NSII	South China-Vietnam Subtropical Evergreen Forests
6006	Amaranthus albus	19.10110473	108.6585665	NSII	South China-Vietnam Subtropical Evergreen Forests
12528	Argyreia acuta	19.10110473	108.6585665	GBIF	South China-Vietnam Subtropical Evergreen Forests
17370	Spermacoce articularis	19.10110473	108.6585665	NSII	South China-Vietnam Subtropical Evergreen Forests
18488	Cajanus cajan	19.10110473	108.6585665	NSII	South China-Vietnam Subtropical Evergreen Forests
22300	Cardiospermum halicacabum	19.10110473	108.6585665	GBIF	South China-Vietnam Subtropical Evergreen Forests
23523	Catharanthus roseus	19.10110473	108.6585665	NSII	South China-Vietnam Subtropical Evergreen Forests
26449	Chamaecrista mimosoides	19.10110473	108.6585665	GBIF	South China-Vietnam Subtropical Evergreen Forests
28534	Chloris barbata	19.10110473	108.6585665	NSII	South China-Vietnam Subtropical Evergreen Forests
34412	Crotalaria pallida	19.10110473	108.6585665	NSII	South China-Vietnam Subtropical Evergreen Forests
40373	Dichanthium annulatum	19.10110473	108.6585665	GBIF	South China-Vietnam Subtropical Evergreen Forests
45864	Emilia sonchifolia	19.10110473	108.6585665	NSII	South China-Vietnam Subtropical Evergreen Forests
48048	Erigeron canadensis	19.10110473	108.6585665	GBIF	South China-Vietnam Subtropical Evergreen Forests
60760	Ipomoea cairica	19.10110473	108.6585665	NSII	South China-Vietnam Subtropical Evergreen Forests
63342	Lablab purpureus	19.10110473	108.6585665	NSII	South China-Vietnam Subtropical Evergreen Forests
73849	Mollugo verticillata	19.10110473	108.6585665	GBIF	South China-Vietnam Subtropical Evergreen Forests
78599	Paspalidium flavidum	19.10110473	108.6585665	NSII	South China-Vietnam Subtropical Evergreen Forests
79211	Passiflora foetida	19.10110473	108.6585665	NSII	South China-Vietnam Subtropical Evergreen Forests
79845	Perilla frutescens	19.10110473	108.6585665	GBIF	South China-Vietnam Subtropical Evergreen Forests
81597	Phyllanthus niruri	19.10110473	108.6585665	NSII	South China-Vietnam Subtropical Evergreen Forests
89152	Portulaca pilosa	19.10110473	108.6585665	NSII	South China-Vietnam Subtropical Evergreen Forests
89705	Pueraria phaseoloides	19.10110473	108.6585665	NSII	South China-Vietnam Subtropical Evergreen Forests
98039	Sesbania cannabina	19.10110473	108.6585665	NSII	South China-Vietnam Subtropical Evergreen Forests
98397	Setaria palmifolia	19.10110473	108.6585665	NSII	South China-Vietnam Subtropical Evergreen Forests
100298	Sida acuta	19.10110473	108.6585665	NSII	South China-Vietnam Subtropical Evergreen Forests
100476	Sida cordata	19.10110473	108.6585665	NSII	South China-Vietnam Subtropical Evergreen Forests
100709	Sida rhombifolia	19.10110473	108.6585665	NSII	South China-Vietnam Subtropical Evergreen Forests
116386	Waltheria indica	19.10110473	108.6585665	GBIF	South China-Vietnam Subtropical Evergreen Forests
118270	Zornia gibbosa	19.10110473	108.6585665	GBIF	South China-Vietnam Subtropical Evergreen Forests
1783	Achyranthes aspera	19.101105	108.658567	NSII	South China-Vietnam Subtropical Evergreen Forests
2332	Aeschynomene indica	19.101105	108.658567	NSII	South China-Vietnam Subtropical Evergreen Forests
3045	Ageratum conyzoides	19.101105	108.658567	NSII	South China-Vietnam Subtropical Evergreen Forests
5588	Alternanthera sessilis	19.101105	108.658567	GBIF	South China-Vietnam Subtropical Evergreen Forests
6232	Amaranthus blitum	19.101105	108.658567	NSII	South China-Vietnam Subtropical Evergreen Forests
6557	Amaranthus caudatus	19.101105	108.658567	NSII	South China-Vietnam Subtropical Evergreen Forests
7126	Amaranthus hybridus	19.101105	108.658567	GBIF	South China-Vietnam Subtropical Evergreen Forests
8455	Amaranthus spinosus	19.101105	108.658567	NSII	South China-Vietnam Subtropical Evergreen Forests
9431	Amaranthus viridis	19.101105	108.658567	NSII	South China-Vietnam Subtropical Evergreen Forests
12529	Argyreia acuta	19.101105	108.658567	GBIF	South China-Vietnam Subtropical Evergreen Forests
13424	Arundo donax	19.101105	108.658567	NSII	South China-Vietnam Subtropical Evergreen Forests
16505	Bidens pilosa	19.101105	108.658567	NSII	South China-Vietnam Subtropical Evergreen Forests
17242	Bombax ceiba	19.101105	108.658567	NSII	South China-Vietnam Subtropical Evergreen Forests
17372	Spermacoce articularis	19.101105	108.658567	NSII	South China-Vietnam Subtropical Evergreen Forests
18209	Bryophyllum pinnatum	19.101105	108.658567	NSII	South China-Vietnam Subtropical Evergreen Forests
18295	Caesalpinia pulcherrima	19.101105	108.658567	GBIF	South China-Vietnam Subtropical Evergreen Forests
18481	Cajanus cajan	19.101105	108.658567	NSII	South China-Vietnam Subtropical Evergreen Forests
18866	Canavalia ensiformis	19.101105	108.658567	NSII	South China-Vietnam Subtropical Evergreen Forests
23524	Catharanthus roseus	19.101105	108.658567	NSII	South China-Vietnam Subtropical Evergreen Forests
24022	Celosia argentea	19.101105	108.658567	NSII	South China-Vietnam Subtropical Evergreen Forests
25118	Centipeda minima	19.101105	108.658567	GBIF	South China-Vietnam Subtropical Evergreen Forests
26450	Chamaecrista mimosoides	19.101105	108.658567	GBIF	South China-Vietnam Subtropical Evergreen Forests
29266	Chromolaena odorata	19.101105	108.658567	NSII	South China-Vietnam Subtropical Evergreen Forests
29930	Coccinia grandis	19.101105	108.658567	NSII	South China-Vietnam Subtropical Evergreen Forests
30256	Coix lacryma-jobi	19.101105	108.658567	NSII	South China-Vietnam Subtropical Evergreen Forests
31370	Conyza sumatrensis	19.101105	108.658567	NSII	South China-Vietnam Subtropical Evergreen Forests
31587	Corchorus capsularis	19.101105	108.658567	NSII	South China-Vietnam Subtropical Evergreen Forests
31715	Corchorus olitorius	19.101105	108.658567	NSII	South China-Vietnam Subtropical Evergreen Forests
33353	Crassocephalum crepidioides	19.101105	108.658567	NSII	South China-Vietnam Subtropical Evergreen Forests
34413	Crotalaria pallida	19.101105	108.658567	NSII	South China-Vietnam Subtropical Evergreen Forests
36469	Cymbopogon nardus	19.101105	108.658567	NSII	South China-Vietnam Subtropical Evergreen Forests
37533	Cyperus rotundus	19.101105	108.658567	NSII	South China-Vietnam Subtropical Evergreen Forests
42983	Eclipta prostrata	19.101105	108.658567	GBIF	South China-Vietnam Subtropical Evergreen Forests
44231	Elephantopus scaber	19.101105	108.658567	NSII	South China-Vietnam Subtropical Evergreen Forests
44528	Elephantopus tomentosus	19.101105	108.658567	NSII	South China-Vietnam Subtropical Evergreen Forests
44610	Eleusine coracana	19.101105	108.658567	GBIF	South China-Vietnam Subtropical Evergreen Forests
44931	Eleusine indica	19.101105	108.658567	NSII	South China-Vietnam Subtropical Evergreen Forests
45865	Emilia sonchifolia	19.101105	108.658567	NSII	South China-Vietnam Subtropical Evergreen Forests
46205	Eragrostis ciliaris	19.101105	108.658567	NSII	South China-Vietnam Subtropical Evergreen Forests
46563	Erechtites valerianifolia	19.101105	108.658567	NSII	South China-Vietnam Subtropical Evergreen Forests
47473	Erigeron bonariensis	19.101105	108.658567	NSII	South China-Vietnam Subtropical Evergreen Forests
49135	Eriocaulon melanocephalum	19.101105	108.658567	NSII	South China-Vietnam Subtropical Evergreen Forests
58116	Heliotropium indicum	19.101105	108.658567	NSII	South China-Vietnam Subtropical Evergreen Forests
58183	Herissantia crispa	19.101105	108.658567	NSII	South China-Vietnam Subtropical Evergreen Forests
59534	Hyptis suaveolens	19.101105	108.658567	NSII	South China-Vietnam Subtropical Evergreen Forests
60505	Ipomoea batatas	19.101105	108.658567	NSII	South China-Vietnam Subtropical Evergreen Forests
62828	Jatropha curcas	19.101105	108.658567	NSII	South China-Vietnam Subtropical Evergreen Forests
63343	Lablab purpureus	19.101105	108.658567	NSII	South China-Vietnam Subtropical Evergreen Forests
65079	Leucaena leucocephala	19.101105	108.658567	NSII	South China-Vietnam Subtropical Evergreen Forests
68124	Mangifera indica	19.101105	108.658567	NSII	South China-Vietnam Subtropical Evergreen Forests
73219	Mirabilis jalapa	19.101105	108.658567	NSII	South China-Vietnam Subtropical Evergreen Forests
73850	Mollugo verticillata	19.101105	108.658567	GBIF	South China-Vietnam Subtropical Evergreen Forests
74916	Ocimum basilicum	19.101105	108.658567	GBIF	South China-Vietnam Subtropical Evergreen Forests
76055	Oxalis corniculata	19.101105	108.658567	NSII	South China-Vietnam Subtropical Evergreen Forests
77602	Pachyrhizus erosus	19.101105	108.658567	GBIF	South China-Vietnam Subtropical Evergreen Forests
77904	Panicum repens	19.101105	108.658567	GBIF	South China-Vietnam Subtropical Evergreen Forests
81305	Phyla nodiflora	19.101105	108.658567	GBIF	South China-Vietnam Subtropical Evergreen Forests
81513	Phyllanthus amarus	19.101105	108.658567	NSII	South China-Vietnam Subtropical Evergreen Forests
81839	Physalis angulata	19.101105	108.658567	NSII	South China-Vietnam Subtropical Evergreen Forests
87077	Polygonum aviculare	19.101105	108.658567	NSII	South China-Vietnam Subtropical Evergreen Forests
89707	Pueraria phaseoloides	19.101105	108.658567	NSII	South China-Vietnam Subtropical Evergreen Forests
93043	Ricinus communis	19.101105	108.658567	NSII	South China-Vietnam Subtropical Evergreen Forests
96864	Senna occidentalis	19.101105	108.658567	NSII	South China-Vietnam Subtropical Evergreen Forests
97319	Senna surattensis	19.101105	108.658567	NSII	South China-Vietnam Subtropical Evergreen Forests
97570	Senna tora	19.101105	108.658567	NSII	South China-Vietnam Subtropical Evergreen Forests
98035	Sesbania cannabina	19.101105	108.658567	NSII	South China-Vietnam Subtropical Evergreen Forests
98398	Setaria palmifolia	19.101105	108.658567	NSII	South China-Vietnam Subtropical Evergreen Forests
100299	Sida acuta	19.101105	108.658567	NSII	South China-Vietnam Subtropical Evergreen Forests
100710	Sida rhombifolia	19.101105	108.658567	NSII	South China-Vietnam Subtropical Evergreen Forests
102563	Solanum melongena	19.101105	108.658567	NSII	South China-Vietnam Subtropical Evergreen Forests
103290	Solanum torvum	19.101105	108.658567	NSII	South China-Vietnam Subtropical Evergreen Forests
105616	Spilanthes acmella	19.101105	108.658567	NSII	South China-Vietnam Subtropical Evergreen Forests
109106	Tamarindus indica	19.101105	108.658567	NSII	South China-Vietnam Subtropical Evergreen Forests
112157	Urena lobata	19.101105	108.658567	GBIF	South China-Vietnam Subtropical Evergreen Forests
114920	Chrysopogon zizanioides	19.101105	108.658567	NSII	South China-Vietnam Subtropical Evergreen Forests
116387	Waltheria indica	19.101105	108.658567	GBIF	South China-Vietnam Subtropical Evergreen Forests
116710	Xanthium strumarium	19.101105	108.658567	GBIF	South China-Vietnam Subtropical Evergreen Forests
118271	Zornia gibbosa	19.101105	108.658567	GBIF	South China-Vietnam Subtropical Evergreen Forests
17287	Bombax ceiba	19.121175	109.083477	NSII	Hainan Island Monsoon Rain Forests
60833	Ipomoea cairica	19.121175	109.083477	NSII	Hainan Island Monsoon Rain Forests
18477	Cajanus cajan	19.13384	108.703638	NSII	South China-Vietnam Subtropical Evergreen Forests
28531	Chloris barbata	19.13384	108.703638	NSII	South China-Vietnam Subtropical Evergreen Forests
47469	Erigeron bonariensis	19.13384	108.703638	NSII	South China-Vietnam Subtropical Evergreen Forests
63141	Justicia gendarussa	19.13384	108.703638	NSII	South China-Vietnam Subtropical Evergreen Forests
65076	Leucaena leucocephala	19.13384	108.703638	NSII	South China-Vietnam Subtropical Evergreen Forests
77901	Panicum repens	19.13384	108.703638	GBIF	South China-Vietnam Subtropical Evergreen Forests
6234	Amaranthus blitum	19.16405278	108.6828916	NSII	South China-Vietnam Subtropical Evergreen Forests
36700	Cyperus compressus	19.16405278	108.6828916	NSII	South China-Vietnam Subtropical Evergreen Forests
79224	Passiflora foetida	19.16405278	108.6828916	NSII	South China-Vietnam Subtropical Evergreen Forests
81312	Phyla nodiflora	19.16405278	108.6828916	GBIF	South China-Vietnam Subtropical Evergreen Forests
88698	Portulaca oleracea	19.16405278	108.6828916	NSII	South China-Vietnam Subtropical Evergreen Forests
89161	Portulaca pilosa	19.16405278	108.6828916	NSII	South China-Vietnam Subtropical Evergreen Forests
105350	Spermacoce alata	19.16405278	108.6828916	GBIF	South China-Vietnam Subtropical Evergreen Forests
105846	Stachytarpheta jamaicensis	19.16405278	108.6828916	NSII	South China-Vietnam Subtropical Evergreen Forests
25437	Centrosema pubescens	19.17	110.3	GBIF	Hainan Island Monsoon Rain Forests
62983	Jatropha curcas	19.18167	109.68861	NSII	Hainan Island Monsoon Rain Forests
39597	Datura stramonium	19.18943	109.66808	NSII	Hainan Island Monsoon Rain Forests
93599	Ricinus communis	19.19417	109.0425	NSII	Hainan Island Monsoon Rain Forests
74162	Musa basjoo	19.2	109.75	GBIF	Hainan Island Monsoon Rain Forests
33783	Crassocephalum crepidioides	19.200505	109.74159	NSII	Hainan Island Monsoon Rain Forests
46052	Emilia sonchifolia	19.200505	109.74159	NSII	Hainan Island Monsoon Rain Forests
102514	Solanum lycopersicum	19.200505	109.74159	NSII	Hainan Island Monsoon Rain Forests
21657	Capsicum frutescens	19.200505	109.741591	NSII	Hainan Island Monsoon Rain Forests
38746	Datura metel	19.200505	109.741591	NSII	Hainan Island Monsoon Rain Forests
102317	Solanum erianthum	19.200505	109.741591	NSII	Hainan Island Monsoon Rain Forests
23643	Catharanthus roseus	19.20313	108.672767	NSII	South China-Vietnam Subtropical Evergreen Forests
23644	Catharanthus roseus	19.203167	108.672767	NSII	South China-Vietnam Subtropical Evergreen Forests
134	Abelmoschus moschatus	19.23137873	109.4574707	NSII	Hainan Island Monsoon Rain Forests
4727	Alpinia officinarum	19.23137873	109.4574707	NSII	Hainan Island Monsoon Rain Forests
5583	Alternanthera sessilis	19.23137873	109.4574707	GBIF	Hainan Island Monsoon Rain Forests
8449	Amaranthus spinosus	19.23137873	109.4574707	NSII	Hainan Island Monsoon Rain Forests
9426	Amaranthus viridis	19.23137873	109.4574707	NSII	Hainan Island Monsoon Rain Forests
13756	Asclepias curassavica	19.23137873	109.4574707	NSII	Hainan Island Monsoon Rain Forests
16501	Bidens pilosa	19.23137873	109.4574707	NSII	Hainan Island Monsoon Rain Forests
17364	Spermacoce articularis	19.23137873	109.4574707	NSII	Hainan Island Monsoon Rain Forests
18476	Cajanus cajan	19.23137873	109.4574707	NSII	Hainan Island Monsoon Rain Forests
18861	Canavalia ensiformis	19.23137873	109.4574707	NSII	Hainan Island Monsoon Rain Forests
19105	Canna indica	19.23137873	109.4574707	NSII	Hainan Island Monsoon Rain Forests
21312	Capsicum annuum	19.23137873	109.4574707	NSII	Hainan Island Monsoon Rain Forests
21592	Capsicum frutescens	19.23137873	109.4574707	NSII	Hainan Island Monsoon Rain Forests
22296	Cardiospermum halicacabum	19.23137873	109.4574707	GBIF	Hainan Island Monsoon Rain Forests
22507	Carica papaya	19.23137873	109.4574707	NSII	Hainan Island Monsoon Rain Forests
24016	Celosia argentea	19.23137873	109.4574707	NSII	Hainan Island Monsoon Rain Forests
25115	Centipeda minima	19.23137873	109.4574707	GBIF	Hainan Island Monsoon Rain Forests
26444	Chamaecrista mimosoides	19.23137873	109.4574707	GBIF	Hainan Island Monsoon Rain Forests
29927	Coccinia grandis	19.23137873	109.4574707	NSII	Hainan Island Monsoon Rain Forests
30249	Coix lacryma-jobi	19.23137873	109.4574707	NSII	Hainan Island Monsoon Rain Forests
32253	Coriandrum sativum	19.23137873	109.4574707	NSII	Hainan Island Monsoon Rain Forests
33349	Crassocephalum crepidioides	19.23137873	109.4574707	NSII	Hainan Island Monsoon Rain Forests
34403	Crotalaria pallida	19.23137873	109.4574707	NSII	Hainan Island Monsoon Rain Forests
36963	Cyperus difformis	19.23137873	109.4574707	NSII	Hainan Island Monsoon Rain Forests
42979	Eclipta prostrata	19.23137873	109.4574707	GBIF	Hainan Island Monsoon Rain Forests
44606	Eleusine coracana	19.23137873	109.4574707	GBIF	Hainan Island Monsoon Rain Forests
44926	Eleusine indica	19.23137873	109.4574707	NSII	Hainan Island Monsoon Rain Forests
45857	Emilia sonchifolia	19.23137873	109.4574707	NSII	Hainan Island Monsoon Rain Forests
46558	Erechtites valerianifolia	19.23137873	109.4574707	NSII	Hainan Island Monsoon Rain Forests
47467	Erigeron bonariensis	19.23137873	109.4574707	NSII	Hainan Island Monsoon Rain Forests
54563	Foeniculum vulgare	19.23137873	109.4574707	NSII	Hainan Island Monsoon Rain Forests
56929	Gnaphalium polycaulon	19.23137873	109.4574707	NSII	Hainan Island Monsoon Rain Forests
59526	Hyptis suaveolens	19.23137873	109.4574707	NSII	Hainan Island Monsoon Rain Forests
59670	Impatiens balsamina	19.23137873	109.4574707	NSII	Hainan Island Monsoon Rain Forests
60156	Indigofera suffruticosa	19.23137873	109.4574707	NSII	Hainan Island Monsoon Rain Forests
60501	Ipomoea batatas	19.23137873	109.4574707	NSII	Hainan Island Monsoon Rain Forests
62824	Jatropha curcas	19.23137873	109.4574707	NSII	Hainan Island Monsoon Rain Forests
63139	Justicia gendarussa	19.23137873	109.4574707	NSII	Hainan Island Monsoon Rain Forests
63336	Lablab purpureus	19.23137873	109.4574707	NSII	Hainan Island Monsoon Rain Forests
71761	Melinis repens	19.23137873	109.4574707	GBIF	Hainan Island Monsoon Rain Forests
72438	Merremia boisiana	19.23137873	109.4574707	GBIF	Hainan Island Monsoon Rain Forests
73208	Mirabilis jalapa	19.23137873	109.4574707	NSII	Hainan Island Monsoon Rain Forests
74912	Ocimum basilicum	19.23137873	109.4574707	GBIF	Hainan Island Monsoon Rain Forests
76048	Oxalis corniculata	19.23137873	109.4574707	NSII	Hainan Island Monsoon Rain Forests
81836	Physalis angulata	19.23137873	109.4574707	NSII	Hainan Island Monsoon Rain Forests
82365	Physalis lagascae	19.23137873	109.4574707	GBIF	Hainan Island Monsoon Rain Forests
83673	Pistia stratiotes	19.23137873	109.4574707	NSII	Hainan Island Monsoon Rain Forests
84526	Plantago major	19.23137873	109.4574707	NSII	Hainan Island Monsoon Rain Forests
87075	Polygonum aviculare	19.23137873	109.4574707	NSII	Hainan Island Monsoon Rain Forests
88688	Portulaca oleracea	19.23137873	109.4574707	NSII	Hainan Island Monsoon Rain Forests
89443	Psidium guajava	19.23137873	109.4574707	NSII	Hainan Island Monsoon Rain Forests
89701	Pueraria phaseoloides	19.23137873	109.4574707	NSII	Hainan Island Monsoon Rain Forests
93038	Ricinus communis	19.23137873	109.4574707	NSII	Hainan Island Monsoon Rain Forests
94287	Rorippa dubia	19.23137873	109.4574707	GBIF	Hainan Island Monsoon Rain Forests
95140	Rumex crispus	19.23137873	109.4574707	NSII	Hainan Island Monsoon Rain Forests
96001	Scoparia dulcis	19.23137873	109.4574707	GBIF	Hainan Island Monsoon Rain Forests
97563	Senna tora	19.23137873	109.4574707	NSII	Hainan Island Monsoon Rain Forests
98187	Sesbania grandiflora	19.23137873	109.4574707	NSII	Hainan Island Monsoon Rain Forests
100292	Sida acuta	19.23137873	109.4574707	NSII	Hainan Island Monsoon Rain Forests
103287	Solanum torvum	19.23137873	109.4574707	NSII	Hainan Island Monsoon Rain Forests
103997	Sonchus arvensis	19.23137873	109.4574707	NSII	Hainan Island Monsoon Rain Forests
105136	Sorghum halepense	19.23137873	109.4574707	NSII	Hainan Island Monsoon Rain Forests
106060	Stellaria aquatica	19.23137873	109.4574707	NSII	Hainan Island Monsoon Rain Forests
107701	Striga asiatica	19.23137873	109.4574707	NSII	Hainan Island Monsoon Rain Forests
108117	Syzygium jambos	19.23137873	109.4574707	NSII	Hainan Island Monsoon Rain Forests
112818	Urena procumbens	19.23137873	109.4574707	GBIF	Hainan Island Monsoon Rain Forests
116124	Vigna umbellata	19.23137873	109.4574707	NSII	Hainan Island Monsoon Rain Forests
116383	Waltheria indica	19.23137873	109.4574707	GBIF	Hainan Island Monsoon Rain Forests
116706	Xanthium strumarium	19.23137873	109.4574707	GBIF	Hainan Island Monsoon Rain Forests
93413	Ricinus communis	19.231843	108.763158	NSII	South China-Vietnam Subtropical Evergreen Forests
109165	Tamarindus indica	19.231843	108.763158	NSII	South China-Vietnam Subtropical Evergreen Forests
12445	Argemone mexicana	19.238316	110.48342	NSII	South China-Vietnam Subtropical Evergreen Forests
14941	Axonopus compressus	19.238316	110.48342	GBIF	South China-Vietnam Subtropical Evergreen Forests
18748	Calopogonium mucunoides	19.238316	110.48342	NSII	South China-Vietnam Subtropical Evergreen Forests
29268	Chromolaena odorata	19.238316	110.48342	NSII	South China-Vietnam Subtropical Evergreen Forests
29599	Cissampelopsis volubilis	19.238316	110.48342	GBIF	South China-Vietnam Subtropical Evergreen Forests
34418	Crotalaria pallida	19.238316	110.48342	NSII	South China-Vietnam Subtropical Evergreen Forests
42986	Eclipta prostrata	19.238316	110.48342	GBIF	South China-Vietnam Subtropical Evergreen Forests
49204	Eryngium foetidum	19.238316	110.48342	NSII	South China-Vietnam Subtropical Evergreen Forests
51378	Euphorbia hirta	19.238316	110.48342	NSII	South China-Vietnam Subtropical Evergreen Forests
78681	Paspalum conjugatum	19.238316	110.48342	NSII	South China-Vietnam Subtropical Evergreen Forests
78831	Paspalum distichum	19.238316	110.48342	NSII	South China-Vietnam Subtropical Evergreen Forests
79216	Passiflora foetida	19.238316	110.48342	NSII	South China-Vietnam Subtropical Evergreen Forests
79350	Passiflora quadrangularis	19.238316	110.48342	NSII	South China-Vietnam Subtropical Evergreen Forests
88693	Portulaca oleracea	19.238316	110.48342	NSII	South China-Vietnam Subtropical Evergreen Forests
89155	Portulaca pilosa	19.238316	110.48342	NSII	South China-Vietnam Subtropical Evergreen Forests
96009	Scoparia dulcis	19.238316	110.48342	GBIF	South China-Vietnam Subtropical Evergreen Forests
105144	Sorghum halepense	19.238316	110.48342	NSII	South China-Vietnam Subtropical Evergreen Forests
108801	Talinum paniculatum	19.238316	110.48342	NSII	South China-Vietnam Subtropical Evergreen Forests
112160	Urena lobata	19.238316	110.48342	GBIF	South China-Vietnam Subtropical Evergreen Forests
116391	Waltheria indica	19.238316	110.48342	GBIF	South China-Vietnam Subtropical Evergreen Forests
23674	Catharanthus roseus	19.25	109.66666	NSII	Hainan Island Monsoon Rain Forests
12477	Argemone mexicana	19.25	110.45	NSII	South China-Vietnam Subtropical Evergreen Forests
34730	Crotalaria trichotoma	19.25	110.45	NSII	South China-Vietnam Subtropical Evergreen Forests
51578	Euphorbia hirta	19.25	110.45	NSII	South China-Vietnam Subtropical Evergreen Forests
78727	Paspalum conjugatum	19.25	110.45	NSII	South China-Vietnam Subtropical Evergreen Forests
79395	Pennisetum polystachion	19.25	110.45	NSII	South China-Vietnam Subtropical Evergreen Forests
82102	Physalis angulata	19.25	110.45	NSII	South China-Vietnam Subtropical Evergreen Forests
96064	Scoparia dulcis	19.25	110.45	NSII	South China-Vietnam Subtropical Evergreen Forests
108182	Syzygium jambos	19.25	110.45	NSII	South China-Vietnam Subtropical Evergreen Forests
1797	Achyranthes aspera	19.25335731	110.4413504	NSII	South China-Vietnam Subtropical Evergreen Forests
2335	Aeschynomene indica	19.25335731	110.4413504	NSII	South China-Vietnam Subtropical Evergreen Forests
5592	Alternanthera sessilis	19.25335731	110.4413504	GBIF	South China-Vietnam Subtropical Evergreen Forests
10652	Andrographis paniculata	19.25335731	110.4413504	NSII	South China-Vietnam Subtropical Evergreen Forests
18720	Ipomoea alba	19.25335731	110.4413504	NSII	South China-Vietnam Subtropical Evergreen Forests
18870	Canavalia ensiformis	19.25335731	110.4413504	NSII	South China-Vietnam Subtropical Evergreen Forests
23386	Cassia floribunda	19.25335731	110.4413504	NSII	South China-Vietnam Subtropical Evergreen Forests
24039	Celosia argentea	19.25335731	110.4413504	NSII	South China-Vietnam Subtropical Evergreen Forests
26841	Chenopodium album	19.25335731	110.4413504	GBIF	South China-Vietnam Subtropical Evergreen Forests
31795	Cordyline fruticosa	19.25335731	110.4413504	NSII	South China-Vietnam Subtropical Evergreen Forests
34419	Crotalaria pallida	19.25335731	110.4413504	NSII	South China-Vietnam Subtropical Evergreen Forests
60762	Ipomoea cairica	19.25335731	110.4413504	NSII	South China-Vietnam Subtropical Evergreen Forests
64030	Lantana camara	19.25335731	110.4413504	GBIF	South China-Vietnam Subtropical Evergreen Forests
64304	Lantana montevidensis	19.25335731	110.4413504	NSII	South China-Vietnam Subtropical Evergreen Forests
78680	Paspalum conjugatum	19.25335731	110.4413504	NSII	South China-Vietnam Subtropical Evergreen Forests
89709	Pueraria phaseoloides	19.25335731	110.4413504	NSII	South China-Vietnam Subtropical Evergreen Forests
109110	Tamarindus indica	19.25335731	110.4413504	NSII	South China-Vietnam Subtropical Evergreen Forests
116400	Waltheria indica	19.25335731	110.4413504	GBIF	South China-Vietnam Subtropical Evergreen Forests
116717	Xanthium strumarium	19.25335731	110.4413504	GBIF	South China-Vietnam Subtropical Evergreen Forests
117664	Zephyranthes candida	19.25335731	110.4413504	NSII	South China-Vietnam Subtropical Evergreen Forests
2082	Achyranthes aspera	19.254108	110.45517	NSII	South China-Vietnam Subtropical Evergreen Forests
4755	Alpinia officinarum	19.254108	110.45517	NSII	South China-Vietnam Subtropical Evergreen Forests
14956	Axonopus compressus	19.254108	110.45517	NSII	South China-Vietnam Subtropical Evergreen Forests
18770	Calopogonium mucunoides	19.254108	110.45517	NSII	South China-Vietnam Subtropical Evergreen Forests
31835	Cordyline fruticosa	19.254108	110.45517	NSII	South China-Vietnam Subtropical Evergreen Forests
33809	Crassocephalum crepidioides	19.254108	110.45517	NSII	South China-Vietnam Subtropical Evergreen Forests
34704	Crotalaria pallida	19.254108	110.45517	NSII	South China-Vietnam Subtropical Evergreen Forests
34748	Crotalaria trichotoma	19.254108	110.45517	NSII	South China-Vietnam Subtropical Evergreen Forests
42611	Echinochloa crus-galli	19.254108	110.45517	NSII	South China-Vietnam Subtropical Evergreen Forests
46393	Eragrostis perennans	19.254108	110.45517	NSII	South China-Vietnam Subtropical Evergreen Forests
49280	Eryngium foetidum	19.254108	110.45517	NSII	South China-Vietnam Subtropical Evergreen Forests
56986	Gnaphalium polycaulon	19.254108	110.45517	NSII	South China-Vietnam Subtropical Evergreen Forests
57976	Helianthus tuberosus	19.254108	110.45517	NSII	South China-Vietnam Subtropical Evergreen Forests
58167	Heliotropium indicum	19.254108	110.45517	NSII	South China-Vietnam Subtropical Evergreen Forests
64241	Lantana camara	19.254108	110.45517	NSII	South China-Vietnam Subtropical Evergreen Forests
73730	Mirabilis jalapa	19.254108	110.45517	NSII	South China-Vietnam Subtropical Evergreen Forests
78737	Paspalum conjugatum	19.254108	110.45517	NSII	South China-Vietnam Subtropical Evergreen Forests
82215	Physalis angulata	19.254108	110.45517	NSII	South China-Vietnam Subtropical Evergreen Forests
85443	Plantago major	19.254108	110.45517	NSII	South China-Vietnam Subtropical Evergreen Forests
96088	Scoparia dulcis	19.254108	110.45517	NSII	South China-Vietnam Subtropical Evergreen Forests
108215	Syzygium jambos	19.254108	110.45517	NSII	South China-Vietnam Subtropical Evergreen Forests
110044	Thunbergia grandiflora	19.254108	110.45517	NSII	South China-Vietnam Subtropical Evergreen Forests
112584	Urena lobata	19.254108	110.45517	NSII	South China-Vietnam Subtropical Evergreen Forests
116443	Waltheria indica	19.254108	110.45517	NSII	South China-Vietnam Subtropical Evergreen Forests
139	Abelmoschus moschatus	19.260324	110.471763	NSII	South China-Vietnam Subtropical Evergreen Forests
1786	Achyranthes aspera	19.260324	110.471763	NSII	South China-Vietnam Subtropical Evergreen Forests
4730	Alpinia officinarum	19.260324	110.471763	NSII	South China-Vietnam Subtropical Evergreen Forests
12530	Argyreia acuta	19.260324	110.471763	GBIF	South China-Vietnam Subtropical Evergreen Forests
14939	Axonopus compressus	19.260324	110.471763	GBIF	South China-Vietnam Subtropical Evergreen Forests
18682	Caladium bicolor	19.260324	110.471763	NSII	South China-Vietnam Subtropical Evergreen Forests
18747	Calopogonium mucunoides	19.260324	110.471763	NSII	South China-Vietnam Subtropical Evergreen Forests
29878	Clitoria ternatea	19.260324	110.471763	NSII	South China-Vietnam Subtropical Evergreen Forests
31793	Cordyline fruticosa	19.260324	110.471763	NSII	South China-Vietnam Subtropical Evergreen Forests
33354	Crassocephalum crepidioides	19.260324	110.471763	NSII	South China-Vietnam Subtropical Evergreen Forests
34416	Crotalaria pallida	19.260324	110.471763	NSII	South China-Vietnam Subtropical Evergreen Forests
46206	Eragrostis ciliaris	19.260324	110.471763	NSII	South China-Vietnam Subtropical Evergreen Forests
46315	Eragrostis perennans	19.260324	110.471763	GBIF	South China-Vietnam Subtropical Evergreen Forests
46564	Erechtites valerianifolia	19.260324	110.471763	NSII	South China-Vietnam Subtropical Evergreen Forests
56932	Gnaphalium polycaulon	19.260324	110.471763	NSII	South China-Vietnam Subtropical Evergreen Forests
57653	Helianthus tuberosus	19.260324	110.471763	NSII	South China-Vietnam Subtropical Evergreen Forests
58119	Heliotropium indicum	19.260324	110.471763	NSII	South China-Vietnam Subtropical Evergreen Forests
72444	Merremia boisiana	19.260324	110.471763	GBIF	South China-Vietnam Subtropical Evergreen Forests
73212	Mirabilis jalapa	19.260324	110.471763	NSII	South China-Vietnam Subtropical Evergreen Forests
78676	Paspalum conjugatum	19.260324	110.471763	NSII	South China-Vietnam Subtropical Evergreen Forests
81842	Physalis angulata	19.260324	110.471763	NSII	South China-Vietnam Subtropical Evergreen Forests
82369	Physalis lagascae	19.260324	110.471763	GBIF	South China-Vietnam Subtropical Evergreen Forests
84528	Plantago major	19.260324	110.471763	NSII	South China-Vietnam Subtropical Evergreen Forests
90468	Combretum indicum	19.260324	110.471763	NSII	South China-Vietnam Subtropical Evergreen Forests
97573	Senna tora	19.260324	110.471763	NSII	South China-Vietnam Subtropical Evergreen Forests
108121	Syzygium jambos	19.260324	110.471763	NSII	South China-Vietnam Subtropical Evergreen Forests
109999	Thunbergia grandiflora	19.260324	110.471763	NSII	South China-Vietnam Subtropical Evergreen Forests
36695	Cyperus compressus	19.263602	110.479572	NSII	South China-Vietnam Subtropical Evergreen Forests
118273	Zornia gibbosa	19.263602	110.479572	GBIF	South China-Vietnam Subtropical Evergreen Forests
22302	Cardiospermum halicacabum	19.26425402	110.4805445	NSII	South China-Vietnam Subtropical Evergreen Forests
24952	Cenchrus echinatus	19.26425402	110.4805445	NSII	South China-Vietnam Subtropical Evergreen Forests
89154	Portulaca pilosa	19.26425402	110.4805445	NSII	South China-Vietnam Subtropical Evergreen Forests
93047	Ricinus communis	19.26425402	110.4805445	NSII	South China-Vietnam Subtropical Evergreen Forests
107793	Stylosanthes guianensis	19.3	110.3	GBIF	Hainan Island Monsoon Rain Forests
136	Abelmoschus moschatus	19.30399788	109.0624641	NSII	Hainan Island Monsoon Rain Forests
1778	Achyranthes aspera	19.30399788	109.0624641	NSII	Hainan Island Monsoon Rain Forests
2181	Aeschynomene americana	19.30399788	109.0624641	NSII	Hainan Island Monsoon Rain Forests
2329	Aeschynomene indica	19.30399788	109.0624641	NSII	Hainan Island Monsoon Rain Forests
4729	Alpinia officinarum	19.30399788	109.0624641	NSII	Hainan Island Monsoon Rain Forests
5337	Alternanthera pungens	19.30399788	109.0624641	GBIF	Hainan Island Monsoon Rain Forests
5585	Alternanthera sessilis	19.30399788	109.0624641	GBIF	Hainan Island Monsoon Rain Forests
8451	Amaranthus spinosus	19.30399788	109.0624641	NSII	Hainan Island Monsoon Rain Forests
9428	Amaranthus viridis	19.30399788	109.0624641	NSII	Hainan Island Monsoon Rain Forests
13758	Asclepias curassavica	19.30399788	109.0624641	NSII	Hainan Island Monsoon Rain Forests
16502	Bidens pilosa	19.30399788	109.0624641	NSII	Hainan Island Monsoon Rain Forests
17204	Boerhavia erecta	19.30399788	109.0624641	NSII	Hainan Island Monsoon Rain Forests
17366	Spermacoce articularis	19.30399788	109.0624641	NSII	Hainan Island Monsoon Rain Forests
18208	Bryophyllum pinnatum	19.30399788	109.0624641	NSII	Hainan Island Monsoon Rain Forests
18478	Cajanus cajan	19.30399788	109.0624641	NSII	Hainan Island Monsoon Rain Forests
18863	Canavalia ensiformis	19.30399788	109.0624641	NSII	Hainan Island Monsoon Rain Forests
21313	Capsicum annuum	19.30399788	109.0624641	NSII	Hainan Island Monsoon Rain Forests
21594	Capsicum frutescens	19.30399788	109.0624641	NSII	Hainan Island Monsoon Rain Forests
22298	Cardiospermum halicacabum	19.30399788	109.0624641	GBIF	Hainan Island Monsoon Rain Forests
23521	Catharanthus roseus	19.30399788	109.0624641	NSII	Hainan Island Monsoon Rain Forests
24018	Celosia argentea	19.30399788	109.0624641	NSII	Hainan Island Monsoon Rain Forests
25125	Centipeda minima	19.30399788	109.0624641	GBIF	Hainan Island Monsoon Rain Forests
25419	Centrosema pubescens	19.30399788	109.0624641	GBIF	Hainan Island Monsoon Rain Forests
26445	Chamaecrista mimosoides	19.30399788	109.0624641	GBIF	Hainan Island Monsoon Rain Forests
26836	Chenopodium album	19.30399788	109.0624641	GBIF	Hainan Island Monsoon Rain Forests
28532	Chloris barbata	19.30399788	109.0624641	NSII	Hainan Island Monsoon Rain Forests
29928	Coccinia grandis	19.30399788	109.0624641	NSII	Hainan Island Monsoon Rain Forests
30251	Coix lacryma-jobi	19.30399788	109.0624641	NSII	Hainan Island Monsoon Rain Forests
34405	Crotalaria pallida	19.30399788	109.0624641	NSII	Hainan Island Monsoon Rain Forests
36965	Cyperus difformis	19.30399788	109.0624641	NSII	Hainan Island Monsoon Rain Forests
38617	Datura metel	19.30399788	109.0624641	NSII	Hainan Island Monsoon Rain Forests
40634	Digitaria ciliaris	19.30399788	109.0624641	NSII	Hainan Island Monsoon Rain Forests
42293	Echinochloa crus-galli	19.30399788	109.0624641	NSII	Hainan Island Monsoon Rain Forests
42980	Eclipta prostrata	19.30399788	109.0624641	GBIF	Hainan Island Monsoon Rain Forests
44225	Elephantopus scaber	19.30399788	109.0624641	NSII	Hainan Island Monsoon Rain Forests
44524	Elephantopus tomentosus	19.30399788	109.0624641	NSII	Hainan Island Monsoon Rain Forests
44608	Eleusine coracana	19.30399788	109.0624641	GBIF	Hainan Island Monsoon Rain Forests
44927	Eleusine indica	19.30399788	109.0624641	NSII	Hainan Island Monsoon Rain Forests
45859	Emilia sonchifolia	19.30399788	109.0624641	NSII	Hainan Island Monsoon Rain Forests
46560	Erechtites valerianifolia	19.30399788	109.0624641	NSII	Hainan Island Monsoon Rain Forests
46612	Erechtites valerianifolius	19.30399788	109.0624641	NSII	Hainan Island Monsoon Rain Forests
48045	Erigeron canadensis	19.30399788	109.0624641	GBIF	Hainan Island Monsoon Rain Forests
53004	Euphorbia tirucalli	19.30399788	109.0624641	GBIF	Hainan Island Monsoon Rain Forests
56930	Gnaphalium polycaulon	19.30399788	109.0624641	NSII	Hainan Island Monsoon Rain Forests
57044	Gomphrena celosioides	19.30399788	109.0624641	NSII	Hainan Island Monsoon Rain Forests
58112	Heliotropium indicum	19.30399788	109.0624641	NSII	Hainan Island Monsoon Rain Forests
58181	Herissantia crispa	19.30399788	109.0624641	NSII	Hainan Island Monsoon Rain Forests
59447	Hyptis brevipes	19.30399788	109.0624641	NSII	Hainan Island Monsoon Rain Forests
59528	Hyptis suaveolens	19.30399788	109.0624641	NSII	Hainan Island Monsoon Rain Forests
60158	Indigofera suffruticosa	19.30399788	109.0624641	NSII	Hainan Island Monsoon Rain Forests
60502	Ipomoea batatas	19.30399788	109.0624641	NSII	Hainan Island Monsoon Rain Forests
63337	Lablab purpureus	19.30399788	109.0624641	NSII	Hainan Island Monsoon Rain Forests
68121	Mangifera indica	19.30399788	109.0624641	NSII	Hainan Island Monsoon Rain Forests
72440	Merremia boisiana	19.30399788	109.0624641	GBIF	Hainan Island Monsoon Rain Forests
72664	Mimosa bimucronata	19.30399788	109.0624641	NSII	Hainan Island Monsoon Rain Forests
72755	Mimosa invisa	19.30399788	109.0624641	NSII	Hainan Island Monsoon Rain Forests
72868	Mimosa pudica	19.30399788	109.0624641	NSII	Hainan Island Monsoon Rain Forests
76049	Oxalis corniculata	19.30399788	109.0624641	NSII	Hainan Island Monsoon Rain Forests
77761	Panicum maximum	19.30399788	109.0624641	NSII	Hainan Island Monsoon Rain Forests
79209	Passiflora foetida	19.30399788	109.0624641	NSII	Hainan Island Monsoon Rain Forests
79843	Perilla frutescens	19.30399788	109.0624641	GBIF	Hainan Island Monsoon Rain Forests
81304	Phyla nodiflora	19.30399788	109.0624641	GBIF	Hainan Island Monsoon Rain Forests
81837	Physalis angulata	19.30399788	109.0624641	NSII	Hainan Island Monsoon Rain Forests
88690	Portulaca oleracea	19.30399788	109.0624641	NSII	Hainan Island Monsoon Rain Forests
89445	Psidium guajava	19.30399788	109.0624641	NSII	Hainan Island Monsoon Rain Forests
89703	Pueraria phaseoloides	19.30399788	109.0624641	NSII	Hainan Island Monsoon Rain Forests
[truncated: 113,605 more rows]
