# Supplementary material for: Invasive alien plants are phylogenetically distinct from other alien species across spatial and taxonomic scales in China
Source: Front Plant Sci. 2023 Sep 7;14:1075344. doi: 10.3389/fpls.2023.1075344 (PMC10513447; doi:10.3389/fpls.2023.1075344)
Supplement: Supplementary Data Sheet 1 — Species details and occurrence data. [file DataSheet_1.zip › Data and code/occ.csv]

Species	Latitude	Longitude
Abelmoschus moschatus	39.910433	116.731394
Abelmoschus moschatus	26.080553	119.302903
Abelmoschus moschatus	25.49730859	118.2475501
Abelmoschus moschatus	27.09432351	119.6544064
Abelmoschus moschatus	25.01006773	117.5405856
Abelmoschus moschatus	27.33750247	118.1275252
Abelmoschus moschatus	24.518843	117.654053
Abelmoschus moschatus	24.52085173	117.3634464
Abelmoschus moschatus	27.38910499	118.087351
Abelmoschus moschatus	24.36836504	117.3225516
Abelmoschus moschatus	26.40281344	117.7985611
Abelmoschus moschatus	24.48540661	118.0964355
Abelmoschus moschatus	24.4519484	118.088408
Abelmoschus moschatus	27.532555	118.791453
Abelmoschus moschatus	25.10085517	116.1075892
Abelmoschus moschatus	26.64380779	118.1884506
Abelmoschus moschatus	24.51892979	117.6535765
Abelmoschus moschatus	24.452671	117.82449
Abelmoschus moschatus	24.96636235	118.392572
Abelmoschus moschatus	23.96407283	117.3464483
Abelmoschus moschatus	24.12346161	117.6204434
Abelmoschus moschatus	23.13794856	113.2724289
Abelmoschus moschatus	23.17880559	114.2965727
Abelmoschus moschatus	23.68068698	116.6344616
Abelmoschus moschatus	23.55398592	113.5935854
Abelmoschus moschatus	24.35345947	116.7015589
Abelmoschus moschatus	22.792864	115.382141
Abelmoschus moschatus	22.21551566	113.3034673
Abelmoschus moschatus	22.1890352	112.3114376
Abelmoschus moschatus	23.42976892	111.5185259
Abelmoschus moschatus	23.03189555	112.464446
Abelmoschus moschatus	21.9240489	110.8594739
Abelmoschus moschatus	23.13533631	113.2714313
Abelmoschus moschatus	24.44825277	114.9454488
Abelmoschus moschatus	23.74968437	114.7074463
Abelmoschus moschatus	22.99144311	114.7264259
Abelmoschus moschatus	24.66499255	116.1774392
Abelmoschus moschatus	25.13559156	113.3545787
Abelmoschus moschatus	24.37580807	114.4954442
Abelmoschus moschatus	23.73383834	114.2614302
Abelmoschus moschatus	22.77429606	111.5764805
Abelmoschus moschatus	21.66906403	110.9315426
Abelmoschus moschatus	24.57241413	115.8974769
Abelmoschus moschatus	24.78233332	113.2824314
Abelmoschus moschatus	23.27085496	116.6085145
Abelmoschus moschatus	24.81588128	113.6035273
Abelmoschus moschatus	24.95855815	114.0685674
Abelmoschus moschatus	22.25792347	112.8004448
Abelmoschus moschatus	24.35659449	114.1364272
Abelmoschus moschatus	24.06554651	114.2135117
Abelmoschus moschatus	22.70189008	112.2314968
Abelmoschus moschatus	20.33172369	110.1824727
Abelmoschus moschatus	22.17601481	111.7975361
Abelmoschus moschatus	21.86433973	111.9884893
Abelmoschus moschatus	24.47094364	112.6475195
Abelmoschus moschatus	24.19193936	113.421443
Abelmoschus moschatus	23.24017404	111.5415538
Abelmoschus moschatus	22.92091197	112.0515127
Abelmoschus moschatus	23.05288877	112.4714889
Abelmoschus moschatus	23.09908543	113.2984603
Abelmoschus moschatus	22.27656465	113.5825548
Abelmoschus moschatus	23.11635885	114.423558
Abelmoschus moschatus	22.58460388	113.0885562
Abelmoschus moschatus	23.55574049	116.3785122
Abelmoschus moschatus	24.29417753	116.1295374
Abelmoschus moschatus	23.7457383	116.1884538
Abelmoschus moschatus	24.31587877	116.123536
Abelmoschus moschatus	23.68823029	113.0624683
Abelmoschus moschatus	25.09228752	113.7554429
Abelmoschus moschatus	22.54845664	114.0645518
Abelmoschus moschatus	22.5385002	113.9365392
Abelmoschus moschatus	22.821802	108.334512
Abelmoschus moschatus	23.90818593	106.6245893
Abelmoschus moschatus	22.27867482	109.9825531
Abelmoschus moschatus	22.83622904	107.2075569
Abelmoschus moschatus	21.55361543	107.977489
Abelmoschus moschatus	23.93733126	108.111458
Abelmoschus moschatus	21.76612835	108.366292
Abelmoschus moschatus	22.64109714	107.9104652
Abelmoschus moschatus	23.117471	109.6056
Abelmoschus moschatus	25.24169878	110.1861949
Abelmoschus moschatus	21.66700574	109.2134386
Abelmoschus moschatus	24.410098	111.573767
Abelmoschus moschatus	24.83208794	108.2644431
Abelmoschus moschatus	24.13631949	110.1955063
Abelmoschus moschatus	23.14012567	106.4244527
Abelmoschus moschatus	25.244302	110.2185867
Abelmoschus moschatus	24.35401524	106.5684157
Abelmoschus moschatus	24.33196139	109.4344219
Abelmoschus moschatus	22.348317	106.861122
Abelmoschus moschatus	25.80411678	110.017494
Abelmoschus moschatus	22.34829891	106.8605819
Abelmoschus moschatus	23.17158525	107.7025739
Abelmoschus moschatus	22.32722153	110.2704562
Abelmoschus moschatus	24.47862227	109.7575545
Abelmoschus moschatus	24.783085	108.9115745
Abelmoschus moschatus	23.71387773	108.1835622
Abelmoschus moschatus	23.39379383	105.8394226
Abelmoschus moschatus	24.98184978	107.5474803
Abelmoschus moschatus	22.8226066	108.3734508
Abelmoschus moschatus	22.14588484	107.0835238
Abelmoschus moschatus	23.33429932	107.5761612
Abelmoschus moschatus	24.63963213	110.6494463
Abelmoschus moschatus	23.5455061	110.398452
Abelmoschus moschatus	22.10015259	106.7735236
Abelmoschus moschatus	25.0720765	109.2625608
Abelmoschus moschatus	22.33032366	107.0093891
Abelmoschus moschatus	22.15991408	107.9904426
Abelmoschus moschatus	23.08750581	107.1494726
Abelmoschus moschatus	24.30053461	106.2344979
Abelmoschus moschatus	23.48274528	111.2855168
Abelmoschus moschatus	23.16451561	108.2815165
Abelmoschus moschatus	25.61756722	110.6785163
Abelmoschus moschatus	24.78451919	110.503475
Abelmoschus moschatus	24.98557797	109.9895908
Abelmoschus moschatus	22.65983051	110.1884531
Abelmoschus moschatus	24.17510605	110.8175749
Abelmoschus moschatus	22.71395802	110.3605702
Abelmoschus moschatus	21.69300529	108.3604188
Abelmoschus moschatus	24.83719437	110.8345596
Abelmoschus moschatus	24.49412164	110.4014368
Abelmoschus moschatus	24.69891173	108.0914999
Abelmoschus moschatus	23.33492274	107.5965711
Abelmoschus moschatus	23.56272307	110.3979748
Abelmoschus moschatus	22.02036705	108.6385126
Abelmoschus moschatus	25.78883039	109.6145475
Abelmoschus moschatus	23.43851888	108.6114515
Abelmoschus moschatus	25.93772537	108.5275537
Abelmoschus moschatus	25.09811331	104.9024609
Abelmoschus moschatus	26.606065	106.711957
Abelmoschus moschatus	25.10399043	105.4495427
Abelmoschus moschatus	28.86864981	107.6194838
Abelmoschus moschatus	25.94987705	105.625476
Abelmoschus moschatus	20.02449	110.355294
Abelmoschus moschatus	19.23137873	109.4574707
Abelmoschus moschatus	18.64690996	109.7034815
Abelmoschus moschatus	19.30399788	109.0624641
Abelmoschus moschatus	20.05211309	110.2067199
Abelmoschus moschatus	18.75587149	109.180508
Abelmoschus moschatus	19.260324	110.471763
Abelmoschus moschatus	18.5123316	110.0444641
Abelmoschus moschatus	20.00915064	110.3605261
Abelmoschus moschatus	19.052013	109.846236
Abelmoschus moschatus	19.03916379	109.8445106
Abelmoschus moschatus	18.80010699	110.3994344
Abelmoschus moschatus	18.259011	109.51741
Abelmoschus moschatus	19.744893	110.013511
Abelmoschus moschatus	19.52714611	109.5874558
Abelmoschus moschatus	46.73532672	129.911645
Abelmoschus moschatus	28.26420434	113.636718
Abelmoschus moschatus	27.06597544	110.5825791
Abelmoschus moschatus	25.19134892	111.585452
Abelmoschus moschatus	25.22755598	112.9621395
Abelmoschus moschatus	26.16421986	109.7904455
Abelmoschus moschatus	25.40571397	112.9554792
Abelmoschus moschatus	25.9818736	113.2425561
Abelmoschus moschatus	28.70596887	109.6664736
Abelmoschus moschatus	28.62308353	109.9575074
Abelmoschus moschatus	28.26749313	109.7044488
Abelmoschus moschatus	28.3173691	109.7455766
Abelmoschus moschatus	28.98577449	109.8635858
Abelmoschus moschatus	29.12281556	110.4855325
Abelmoschus moschatus	28.68169052	115.9154232
Abelmoschus moschatus	24.96944655	115.6535153
Abelmoschus moschatus	24.908058	114.8112
Abelmoschus moschatus	28.32150469	117.7164216
Abelmoschus moschatus	25.7905188	114.5585486
Abelmoschus moschatus	29.25403905	117.868445
Abelmoschus moschatus	27.3243421	115.4474024
Abelmoschus moschatus	27.39907648	114.6264781
Abelmoschus moschatus	25.8351761	114.9405034
Abelmoschus moschatus	29.667095	115.960127
Abelmoschus moschatus	29.45453917	116.0514259
Abelmoschus moschatus	26.75370974	114.2955559
Abelmoschus moschatus	36.67742	117.026435
Abelmoschus moschatus	35.42017739	116.5936123
Abelmoschus moschatus	37.36287279	111.1856296
Abelmoschus moschatus	30.657042	104.082823
Abelmoschus moschatus	29.79919351	102.8534355
Abelmoschus moschatus	25.0169826	121.4627868
Abelmoschus moschatus	22.7972447	121.0713702
Abelmoschus moschatus	22.352695	114.159778
Abelmoschus moschatus	25.05156227	102.7164161
Abelmoschus moschatus	22.5354656	103.9454436
Abelmoschus moschatus	22.78556061	103.2324686
Abelmoschus moschatus	23.50320407	100.7094566
Abelmoschus moschatus	22.01700442	100.8064431
Abelmoschus moschatus	24.88627211	102.8394451
Abelmoschus moschatus	21.46528088	101.5715283
Abelmoschus moschatus	22.65065601	99.59662215
Abelmoschus moschatus	24.07626271	101.9964277
Abelmoschus moschatus	24.69745454	97.94993482
Abelmoschus moschatus	24.02487128	99.26507564
Abelmoschus moschatus	23.60300091	102.0044146
Abelmoschus moschatus	23.13158558	104.7095495
Abelmoschus moschatus	23.01899358	104.400415
Abelmoschus moschatus	22.83097919	100.9725698
Abelmoschus moschatus	24.35771094	102.5535603
Abelmoschus moschatus	27.62543178	119.0694869
Abelmoschus moschatus	23.265417	111.485445
Abelmoschus moschatus	23.462144	111.908991
Abelmoschus moschatus	23.897301	116.327796
Abelmoschus moschatus	23.812642	113.953351
Abelmoschus moschatus	24.913331	113.082651
Abelmoschus moschatus	22.54	114.05
Abelmoschus moschatus	22.69	112.22
Abelmoschus moschatus	22.2	112.26
Abelmoschus moschatus	20.44	110.2
Abelmoschus moschatus	24.65	115.93
Abelmoschus moschatus	24.44	114.93
Abelmoschus moschatus	24.7	117.31
Abelmoschus moschatus	22.08	109.87
Abelmoschus moschatus	25.46	105.28
Abelmoschus moschatus	18.62	109.7
Abelmoschus moschatus	23.65	113.67
Abelmoschus moschatus	22.01071	100.799775
Abelmoschus moschatus	25.39996	112.948819
Abelmoschus moschatus	22.008084	111.000731
Abelmoschus moschatus	24.186045	113.415062
Abelmoschus moschatus	23.127041	113.341527
Abelmoschus moschatus	25.03299	109.926496
Abelmoschus moschatus	23.101721	112.755582
Abelmoschus moschatus	24.399048	113.987821
Abelmoschus moschatus	24.911106	114.789813
Abelmoschus moschatus	22.653799	108.310905
Abelmoschus moschatus	18.626309	109.700342
Abelmoschus moschatus	26.635184	118.17814
Abelmoschus moschatus	24.651912	116.20972
Abelmoschus moschatus	18.252625	109.511923
Abelmoschus moschatus	24.095943	110.991129
Abelmoschus moschatus	23.376591	114.269636
Abelmoschus moschatus	22.391288	106.817838
Abelmoschus moschatus	22.010392	107.325268
Abelmoschus moschatus	21.741852	107.997805
Abelmoschus moschatus	23.226775	108.229301
Abelmoschus moschatus	25.22845	113.217309
Abelmoschus moschatus	22.929376	112.044025
Abelmoschus moschatus	23.490446	111.295924
Abelmoschus moschatus	18.516726	110.029085
Abelmoschus moschatus	19.772045	110.503471
Abelmoschus moschatus	18.745108	109.17663
Abelmoschus moschatus	25.707879	116.763457
Abelmoschus moschatus	24.466672	112.626493
Abelmoschus moschatus	30.055305	101.96483
Abelmoschus moschatus	24.388378	106.006265
Abelmoschus moschatus	24.846283	110.451522
Abelmoschus moschatus	22.082121	109.876746
Abelmoschus moschatus	24.200284	108.140563
Abelmoschus moschatus	20.444386	110.206057
Abelmoschus moschatus	22.238806	110.264143
Abelmoschus moschatus	22.25257	111.721548
Abelmoschus moschatus	22.097768	107.957979
Abelmoschus moschatus	25.255089	110.050532
Abelmoschus moschatus	23.646234	114.117501
Abelmoschus moschatus	22.638462	110.16547
Abelmoschus moschatus	24.608601	110.801078
Abelmoschus moschatus	24.655471	115.938699
Abelmoschus moschatus	24.392902	106.633387
Abelmoschus moschatus	23.636406	108.232005
Abelmoschus moschatus	21.861339	111.981851
Abelmoschus moschatus	25.175621	110.351669
Abelmoschus moschatus	23.519195	110.462487
Abelmoschus moschatus	21.660629	109.207449
Abelmoschus moschatus	21.613427	108.053037
Abelmoschus moschatus	25.60168	110.585686
Abelmoschus moschatus	23.59622	111.702687
Abelmoschus moschatus	37.357119	111.179581
Abelmoschus moschatus	31.042327	110.340757
Abelmoschus moschatus	22.792186	103.086573
Abelmoschus moschatus	22.529465	103.939279
Abelmoschus moschatus	21.475834	101.56752
Abelmoschus moschatus	36.52	103.89167
Abutilon theophrasti	31.71296213	117.1645578
Abutilon theophrasti	29.72188979	118.3454373
Abutilon theophrasti	30.53922248	117.1212828
Abutilon theophrasti	32.9215237	117.3955133
Abutilon theophrasti	30.68054196	117.502082
Abutilon theophrasti	32.26127087	118.3394061
Abutilon theophrasti	32.89606099	115.8204361
Abutilon theophrasti	30.69385794	117.5744904
Abutilon theophrasti	31.82657783	117.2334427
Abutilon theophrasti	33.9616563	116.8045373
Abutilon theophrasti	32.6318474	117.0063889
Abutilon theophrasti	31.74145082	116.5264097
Abutilon theophrasti	31.6762656	118.5135796
Abutilon theophrasti	33.65209533	116.9705439
Abutilon theophrasti	30.95123324	117.8184768
Abutilon theophrasti	30.95680932	117.944041
Abutilon theophrasti	31.35853666	118.4394314
Abutilon theophrasti	39.910433	116.731394
Abutilon theophrasti	39.846629	115.584802
Abutilon theophrasti	40.22641337	116.2376179
Abutilon theophrasti	40.13635076	116.6614243
Abutilon theophrasti	39.96548984	116.3054341
Abutilon theophrasti	40.3226184	116.6383859
Abutilon theophrasti	39.94614672	116.1076036
Abutilon theophrasti	40.46216897	115.9816316
Abutilon theophrasti	26.080553	119.302903
Abutilon theophrasti	26.15603521	119.138482
Abutilon theophrasti	25.459865	119.014521
Abutilon theophrasti	24.48540661	118.0964355
Abutilon theophrasti	24.4519484	118.088408
Abutilon theophrasti	27.38910499	118.087351
Abutilon theophrasti	24.87995233	118.6824463
Abutilon theophrasti	36.063501	103.837074
Abutilon theophrasti	33.75663519	105.7484779
Abutilon theophrasti	33.76415	105.896071
Abutilon theophrasti	32.94960128	104.6895584
Abutilon theophrasti	33.77519419	106.0944179
Abutilon theophrasti	35.73686448	107.6573911
Abutilon theophrasti	22.792864	115.382141
Abutilon theophrasti	23.03189555	112.464446
Abutilon theophrasti	23.13533631	113.2714313
Abutilon theophrasti	24.78233332	113.2824314
Abutilon theophrasti	23.05288877	112.4714889
Abutilon theophrasti	22.54845664	114.0645518
Abutilon theophrasti	22.821802	108.334512
Abutilon theophrasti	22.64109714	107.9104652
Abutilon theophrasti	25.244302	110.2185867
Abutilon theophrasti	24.33196139	109.4344219
Abutilon theophrasti	25.00566416	107.1784565
Abutilon theophrasti	24.77977202	110.5017761
Abutilon theophrasti	24.78451919	110.503475
Abutilon theophrasti	22.8226066	108.3734508
Abutilon theophrasti	21.4868365	109.1265332
Abutilon theophrasti	22.41124573	107.3595332
Abutilon theophrasti	21.55361543	107.977489
Abutilon theophrasti	24.5532178	107.0484198
Abutilon theophrasti	24.82015995	111.2845112
Abutilon theophrasti	23.11744838	109.6055203
Abutilon theophrasti	24.49412164	110.4014368
Abutilon theophrasti	24.78321647	106.5634297
Abutilon theophrasti	26.606065	106.711957
Abutilon theophrasti	27.79775216	106.4075266
Abutilon theophrasti	25.18435492	106.1064446
Abutilon theophrasti	25.44089875	105.1925677
Abutilon theophrasti	25.09811331	104.9024609
Abutilon theophrasti	25.10399043	105.4495427
Abutilon theophrasti	25.75988133	108.9115614
Abutilon theophrasti	25.94987705	105.625476
Abutilon theophrasti	26.65332482	106.6365768
Abutilon theophrasti	26.91128864	107.9235478
Abutilon theophrasti	26.2606162	107.5284027
Abutilon theophrasti	25.93772537	108.5275537
Abutilon theophrasti	25.9894795	107.8764293
Abutilon theophrasti	27.03982205	108.1304398
Abutilon theophrasti	27.73778646	109.1964389
Abutilon theophrasti	20.02449	110.355294
Abutilon theophrasti	20.05211309	110.2067199
Abutilon theophrasti	38.04320165	114.5365963
Abutilon theophrasti	38.58846476	116.8105748
Abutilon theophrasti	38.19598144	116.12956
Abutilon theophrasti	38.0643184	117.2374136
Abutilon theophrasti	37.86873246	116.1824215
Abutilon theophrasti	39.1309206	116.3983973
Abutilon theophrasti	40.42345403	117.5074274
Abutilon theophrasti	37.67166706	114.3924635
Abutilon theophrasti	40.7732372	114.8925722
Abutilon theophrasti	39.70676229	119.2060942
Abutilon theophrasti	40.91876122	115.8385059
Abutilon theophrasti	39.88141357	119.2515491
Abutilon theophrasti	37.74519141	115.6754061
Abutilon theophrasti	40.94756096	117.3394979
Abutilon theophrasti	38.048312	114.521532
Abutilon theophrasti	38.04831193	114.5215319
Abutilon theophrasti	39.84708864	114.5954006
Abutilon theophrasti	37.07668595	114.5114623
Abutilon theophrasti	37.215352	113.907208
Abutilon theophrasti	34.77171292	113.7593841
Abutilon theophrasti	36.10594098	114.3995004
Abutilon theophrasti	34.45969746	113.0564228
Abutilon theophrasti	35.22096325	113.2485478
Abutilon theophrasti	35.68191731	114.5576079
Abutilon theophrasti	34.80401391	114.3207651
Abutilon theophrasti	34.05992485	111.054564
Abutilon theophrasti	32.9965622	112.5345013
Abutilon theophrasti	35.97694967	114.9075888
Abutilon theophrasti	35.76759303	115.0355975
Abutilon theophrasti	35.09378573	112.9575169
Abutilon theophrasti	34.77832725	111.2065332
Abutilon theophrasti	34.726871	111.107968
Abutilon theophrasti	34.42020167	115.6624493
Abutilon theophrasti	33.54887748	114.6184159
Abutilon theophrasti	35.10583845	113.4083958
Abutilon theophrasti	33.47300744	114.881514
Abutilon theophrasti	35.30963993	113.9336005
Abutilon theophrasti	32.15301455	114.0974828
Abutilon theophrasti	35.22932348	113.4545819
Abutilon theophrasti	34.75343885	113.6314192
Abutilon theophrasti	33.64308358	114.7079827
Abutilon theophrasti	33.01784242	114.0284708
Abutilon theophrasti	34.62426278	112.4594213
Abutilon theophrasti	45.74792984	126.6696528
Abutilon theophrasti	45.76096431	130.5985326
Abutilon theophrasti	46.59363318	125.1086576
Abutilon theophrasti	47.02356929	129.0587191
Abutilon theophrasti	46.80568999	130.3273591
Abutilon theophrasti	46.73532672	129.911645
Abutilon theophrasti	44.34698358	129.489368
Abutilon theophrasti	47.34360574	123.211539
Abutilon theophrasti	46.42571923	125.3486223
Abutilon theophrasti	46.04558395	124.8193768
Abutilon theophrasti	47.3244303	130.2816173
Abutilon theophrasti	50.25127231	127.5354899
Abutilon theophrasti	50.25770962	127.5066323
Abutilon theophrasti	45.30980634	130.9876316
Abutilon theophrasti	47.64798068	132.5175095
Abutilon theophrasti	44.79230669	127.5476183
Abutilon theophrasti	44.09610149	131.1315436
Abutilon theophrasti	44.92478459	130.5305585
Abutilon theophrasti	47.16133224	123.8294063
Abutilon theophrasti	46.39782929	123.4236263
Abutilon theophrasti	46.71068498	126.1004889
Abutilon theophrasti	46.73451779	131.1474345
Abutilon theophrasti	46.25809517	126.2946195
Abutilon theophrasti	47.89948365	125.3124822
Abutilon theophrasti	46.082449	125.940941
Abutilon theophrasti	45.52415291	125.0845726
Abutilon theophrasti	30.55160006	114.3484407
Abutilon theophrasti	32.54625269	111.5195321
Abutilon theophrasti	30.59834791	114.277787
Abutilon theophrasti	31.408491	110.19929
Abutilon theophrasti	31.75049601	110.6825249
Abutilon theophrasti	32.32412005	109.7215425
Abutilon theophrasti	30.55956698	114.3225485
Abutilon theophrasti	30.59846674	114.3115816
Abutilon theophrasti	32.23030406	110.2355816
Abutilon theophrasti	32.65892063	111.0871184
Abutilon theophrasti	30.552286	114.348023
Abutilon theophrasti	28.26420434	113.636718
Abutilon theophrasti	29.41732043	112.1775062
Abutilon theophrasti	28.11827	112.9896025
Abutilon theophrasti	29.40592322	110.1704134
Abutilon theophrasti	27.83570223	112.9504642
Abutilon theophrasti	27.73266675	111.3345153
Abutilon theophrasti	28.2348894	112.9454732
Abutilon theophrasti	28.70596887	109.6664736
Abutilon theophrasti	29.03775	111.7054522
Abutilon theophrasti	29.06078348	111.6895449
Abutilon theophrasti	28.2218731	110.2265992
Abutilon theophrasti	28.3173691	109.7455766
Abutilon theophrasti	28.55971118	112.361516
Abutilon theophrasti	28.98577449	109.8635858
Abutilon theophrasti	29.46712919	113.0125171
Abutilon theophrasti	43.11791695	128.9054485
Abutilon theophrasti	43.84356783	126.5556345
Abutilon theophrasti	43.8219535	125.3306021
Abutilon theophrasti	45.62550436	122.8455906
Abutilon theophrasti	45.51304515	124.2985043
Abutilon theophrasti	43.37829127	128.2386124
Abutilon theophrasti	43.8399274	126.5476497
Abutilon theophrasti	45.14740419	124.8314819
Abutilon theophrasti	43.16799399	124.4164827
Abutilon theophrasti	45.00843432	124.0475638
Abutilon theophrasti	41.7338158	125.9466063
Abutilon theophrasti	44.81896374	123.0945208
Abutilon theophrasti	42.86851512	130.3726132
Abutilon theophrasti	42.77153487	129.4326348
Abutilon theophrasti	42.91271701	129.5205201
Abutilon theophrasti	32.067503	118.769746
Abutilon theophrasti	31.65953828	120.7594959
Abutilon theophrasti	32.01592027	119.6125006
Abutilon theophrasti	31.95852687	118.8465671
Abutilon theophrasti	32.073891	118.632682
Abutilon theophrasti	31.92604491	120.291568
Abutilon theophrasti	34.60224953	119.2286213
Abutilon theophrasti	34.09259131	119.3225382
Abutilon theophrasti	34.28861606	119.2465335
Abutilon theophrasti	32.06465289	118.8024217
Abutilon theophrasti	31.30356407	120.5924122
Abutilon theophrasti	31.39086343	120.9874525
Abutilon theophrasti	31.46459935	121.1355953
Abutilon theophrasti	31.98817008	120.283532
Abutilon theophrasti	31.49880973	120.3185833
Abutilon theophrasti	31.231278	120.610291
Abutilon theophrasti	33.01825474	118.5514413
Abutilon theophrasti	32.27809048	119.1914671
Abutilon theophrasti	32.19471592	119.4304894
Abutilon theophrasti	31.81579565	119.9814847
Abutilon theophrasti	31.42210229	119.491506
Abutilon theophrasti	34.84768246	119.1794346
Abutilon theophrasti	33.55666778	119.1197641
Abutilon theophrasti	33.78707871	119.2664484
Abutilon theophrasti	33.50899984	119.1474632
Abutilon theophrasti	32.32866604	118.8274713
Abutilon theophrasti	31.98654943	120.9015917
Abutilon theophrasti	31.81423285	121.6634737
Abutilon theophrasti	31.88114054	120.5615536
Abutilon theophrasti	33.96774972	118.281574
Abutilon theophrasti	33.46573259	118.2224159
Abutilon theophrasti	32.91782421	119.8575141
Abutilon theophrasti	34.21266655	117.2905754
Abutilon theophrasti	34.76515196	116.9425856
Abutilon theophrasti	33.35510092	120.1675443
Abutilon theophrasti	33.24720546	119.3655557
Abutilon theophrasti	28.68169052	115.9154232
Abutilon theophrasti	25.4076373	114.3684066
Abutilon theophrasti	27.28834023	116.914507
Abutilon theophrasti	26.84845445	116.3425606
Abutilon theophrasti	29.66666085	115.9606612
Abutilon theophrasti	27.13346271	113.9685407
Abutilon theophrasti	24.908058	114.8112
Abutilon theophrasti	29.26235215	115.1074418
Abutilon theophrasti	29.394389	116.007529
Abutilon theophrasti	29.03117587	114.553568
Abutilon theophrasti	26.95153726	114.2494149
Abutilon theophrasti	29.667095	115.960127
Abutilon theophrasti	29.45453917	116.0514259
Abutilon theophrasti	28.6894553	115.8645894
Abutilon theophrasti	29.902122	116.5555098
Abutilon theophrasti	29.68195129	115.6874297
Abutilon theophrasti	28.46062592	117.9494596
Abutilon theophrasti	29.25403905	117.868445
Abutilon theophrasti	28.68774969	118.2515629
Abutilon theophrasti	39.057281	121.788993
Abutilon theophrasti	41.53893886	121.2455685
Abutilon theophrasti	42.10676099	124.9303603
Abutilon theophrasti	41.841886	123.438048
Abutilon theophrasti	42.229948	123.7323652
Abutilon theophrasti	42.74401444	124.7336151
Abutilon theophrasti	41.73996878	125.0463562
Abutilon theophrasti	41.99151329	122.8425287
Abutilon theophrasti	41.1150536	123.0013725
Abutilon theophrasti	41.33480293	123.7746105
Abutilon theophrasti	41.50374544	120.3961897
Abutilon theophrasti	40.45918048	124.0724217
Abutilon theophrasti	42.03187125	121.6863923
Abutilon theophrasti	40.88763395	122.6915694
Abutilon theophrasti	40.61655566	120.7645585
Abutilon theophrasti	41.2729253	125.3675444
Abutilon theophrasti	41.1009315	121.1325963
Abutilon theophrasti	41.11510931	121.1104532
Abutilon theophrasti	41.2592539	123.1884566
Abutilon theophrasti	41.67125364	123.3504346
Abutilon theophrasti	41.79966826	123.314633
Abutilon theophrasti	40.2958924	123.2875468
Abutilon theophrasti	40.68638362	122.3864392
Abutilon theophrasti	39.68695608	122.9744955
Abutilon theophrasti	39.61637815	109.8696274
Abutilon theophrasti	40.89217942	107.1573724
Abutilon theophrasti	40.824295	111.771821
Abutilon theophrasti	40.73529371	111.1695867
Abutilon theophrasti	48.6770536	116.8306324
Abutilon theophrasti	48.22378676	118.2766084
Abutilon theophrasti	49.29202369	120.7183468
Abutilon theophrasti	48.47725865	124.5138752
Abutilon theophrasti	42.87184655	120.6646464
Abutilon theophrasti	45.38783034	121.6005454
Abutilon theophrasti	46.07865434	122.0996224
Abutilon theophrasti	48.01995552	122.7444537
Abutilon theophrasti	40.835863	111.692942
Abutilon theophrasti	38.83353719	105.7055564
Abutilon theophrasti	40.749299	107.393631
Abutilon theophrasti	42.2616861	118.8955204
Abutilon theophrasti	50.59818864	123.7325464
Abutilon theophrasti	49.172733	119.784849
Abutilon theophrasti	49.1727328	119.7848691
Abutilon theophrasti	43.65798008	122.2505218
Abutilon theophrasti	41.59334626	108.5195124
Abutilon theophrasti	43.93942267	116.0543914
Abutilon theophrasti	44.13229423	123.3185885
Abutilon theophrasti	43.64880018	111.9583632
Abutilon theophrasti	43.86555366	113.6734799
Abutilon theophrasti	43.9383338	116.0936139
Abutilon theophrasti	37.78929565	107.4133795
Abutilon theophrasti	38.53296693	106.2366354
Abutilon theophrasti	38.28300154	106.2596046
Abutilon theophrasti	37.50570142	105.2035709
Abutilon theophrasti	34.90263708	108.9524042
Abutilon theophrasti	37.797279	107.407632
Abutilon theophrasti	37.504097	105.200119
Abutilon theophrasti	34.740776	101.624257
Abutilon theophrasti	36.67742	117.026435
Abutilon theophrasti	37.44130845	116.3655567
Abutilon theophrasti	37.7359245	117.2384064
Abutilon theophrasti	37.34713243	116.5894
Abutilon theophrasti	36.78994481	116.7693875
Abutilon theophrasti	36.94024201	116.6443711
Abutilon theophrasti	35.42017739	116.5936123
Abutilon theophrasti	36.12081551	115.7983956
Abutilon theophrasti	35.11067124	118.363533
Abutilon theophrasti	35.58737229	116.993416
Abutilon theophrasti	37.10007412	122.0133981
Abutilon theophrasti	37.47003838	121.4544154
Abutilon theophrasti	35.79618058	118.6346173
Abutilon theophrasti	35.40752093	117.0144042
Abutilon theophrasti	37.43964183	118.6813849
Abutilon theophrasti	36.6565542	117.1263994
Abutilon theophrasti	36.20585804	117.0944948
Abutilon theophrasti	36.71265155	119.1683779
Abutilon theophrasti	34.81599405	117.3305419
Abutilon theophrasti	37.819674	112.585282
Abutilon theophrasti	36.15351438	112.2566128
Abutilon theophrasti	35.60192658	110.7185721
Abutilon theophrasti	35.61040357	110.9894146
Abutilon theophrasti	37.55777224	112.1625677
Abutilon theophrasti	35.49628459	112.8585782
Abutilon theophrasti	37.36413128	112.3424424
Abutilon theophrasti	36.0937419	111.5255302
Abutilon theophrasti	37.43895352	110.9013534
Abutilon theophrasti	37.79279638	113.6644212
Abutilon theophrasti	37.87698903	112.5563915
Abutilon theophrasti	37.61306684	112.3645576
Abutilon theophrasti	34.69938811	110.7006115
Abutilon theophrasti	35.4211088	110.8445761
Abutilon theophrasti	38.73418159	113.2614511
Abutilon theophrasti	39.39070249	111.1444486
Abutilon theophrasti	33.70153732	110.3335603
Abutilon theophrasti	33.91658302	106.5225578
Abutilon theophrasti	35.48208679	110.4495526
Abutilon theophrasti	34.51873074	109.7784774
Abutilon theophrasti	35.59023377	109.8465491
Abutilon theophrasti	37.60506319	108.8006005
Abutilon theophrasti	34.89878025	106.8705837
Abutilon theophrasti	34.28037586	107.7563981
Abutilon theophrasti	33.15980475	106.6794259
Abutilon theophrasti	33.31655549	108.320564
Abutilon theophrasti	32.39480412	109.3685467
Abutilon theophrasti	32.84047805	109.3691416
Abutilon theophrasti	36.65608966	109.5011837
Abutilon theophrasti	33.22886259	107.5524643
Abutilon theophrasti	31.8896433	109.5334968
Abutilon theophrasti	32.52578562	108.5415943
Abutilon theophrasti	34.271561	108.960729
Abutilon theophrasti	32.69051277	109.0356011
Abutilon theophrasti	34.527973	107.406805
Abutilon theophrasti	33.07379991	107.0294302
Abutilon theophrasti	34.115018	108.611425
Abutilon theophrasti	33.87863385	109.9244179
Abutilon theophrasti	34.09707054	110.1544275
Abutilon theophrasti	33.86885529	109.9474716
Abutilon theophrasti	34.75726044	109.1864374
Abutilon theophrasti	34.27912767	109.0714154
Abutilon theophrasti	32.98939744	107.7733928
Abutilon theophrasti	32.989398	107.773395
Abutilon theophrasti	34.2739465	108.0855458
Abutilon theophrasti	32.83757291	109.3684073
Abutilon theophrasti	35.99336798	109.3865965
Abutilon theophrasti	37.76139751	110.1904514
Abutilon theophrasti	31.15545432	121.1305531
Abutilon theophrasti	31.23592904	121.4805389
Abutilon theophrasti	30.92372011	121.4805037
Abutilon theophrasti	30.74785238	121.34848
Abutilon theophrasti	31.22734829	121.5504546
Abutilon theophrasti	31.25497337	121.4035693
Abutilon theophrasti	31.24077607	121.4848682
Abutilon theophrasti	31.03713518	121.2344796
Abutilon theophrasti	31.38015534	121.2725951
Abutilon theophrasti	31.11884258	121.3886119
Abutilon theophrasti	31.26552414	121.5325199
Abutilon theophrasti	30.316433	120.503431
Abutilon theophrasti	30.657042	104.082823
Abutilon theophrasti	30.57899372	104.0727473
Abutilon theophrasti	30.99425689	103.6535336
Abutilon theophrasti	29.23608911	103.2685773
Abutilon theophrasti	29.60697553	103.4915456
Abutilon theophrasti	30.41745149	104.5534941
Abutilon theophrasti	27.71212873	102.8184785
Abutilon theophrasti	30.84378251	106.1175026
Abutilon theophrasti	32.08742085	108.0415407
Abutilon theophrasti	30.01679255	103.0495426
Abutilon theophrasti	32.33776961	105.7236923
Abutilon theophrasti	29.91061584	103.3796022
Abutilon theophrasti	31.47366305	104.6855619
Abutilon theophrasti	30.877139	105.394511
Abutilon theophrasti	27.9005809	102.2714838
Abutilon theophrasti	27.42815487	101.5154291
Abutilon theophrasti	30.13495656	104.6344353
Abutilon theophrasti	39.093567	117.205791
Abutilon theophrasti	39.72319448	117.3166007
Abutilon theophrasti	40.051509	117.414579
Abutilon theophrasti	39.33695643	117.8323933
Abutilon theophrasti	39.38987123	117.0505972
Abutilon theophrasti	39.14872661	117.0144102
Abutilon theophrasti	37.00412236	80.81320127
Abutilon theophrasti	43.84122556	81.16768906
Abutilon theophrasti	43.847314	81.159073
Abutilon theophrasti	37.11833554	79.92021247
Abutilon theophrasti	39.47364953	76.00031274
Abutilon theophrasti	41.73237322	86.18149431
Abutilon theophrasti	44.31006286	86.22064345
Abutilon theophrasti	38.90449622	77.61600386
Abutilon theophrasti	44.31197648	86.08688567
Abutilon theophrasti	46.75738337	82.99355716
Abutilon theophrasti	42.95698485	89.19729725
Abutilon theophrasti	43.8307632	87.62443994
Abutilon theophrasti	43.830763	87.62444
Abutilon theophrasti	41.17502986	80.26694348
Abutilon theophrasti	41.722776	82.96706
Abutilon theophrasti	41.783813	84.25821215
Abutilon theophrasti	44.91219641	82.07291476
Abutilon theophrasti	44.86000978	82.05797225
Abutilon theophrasti	37.079386	80.204479
Abutilon theophrasti	39.47609675	75.99639056
Abutilon theophrasti	39.80533456	78.55448806
Abutilon theophrasti	39.87120908	79.07561629
Abutilon theophrasti	42.87475923	90.22009389
Abutilon theophrasti	43.88265302	87.43450671
Abutilon theophrasti	43.91529944	81.28424241
Abutilon theophrasti	39.47833	75.995712
Abutilon theophrasti	24.680203	102.915125
Abutilon theophrasti	24.17477424	102.4125645
Abutilon theophrasti	25.34933603	100.497586
Abutilon theophrasti	25.23343873	100.3134603
Abutilon theophrasti	26.68995025	100.7575814
Abutilon theophrasti	26.8273918	100.2435273
Abutilon theophrasti	25.11785803	99.16801176
Abutilon theophrasti	22.83097919	100.9725698
Abutilon theophrasti	24.35771094	102.5535603
Abutilon theophrasti	30.51792377	120.6865651
Abutilon theophrasti	30.25308298	120.2155118
Abutilon theophrasti	30.75097483	120.7635518
Abutilon theophrasti	29.48115403	119.2873981
Abutilon theophrasti	30.2398056	119.7315174
Abutilon theophrasti	29.86606812	121.6308428
Abutilon theophrasti	29.9768357	122.3315442
Abutilon theophrasti	30.02546238	122.1136008
Abutilon theophrasti	30.89896394	120.0945166
Abutilon theophrasti	29.08463939	119.6534362
Abutilon theophrasti	28.11818	120.9925019
Abutilon theophrasti	28.08050873	119.1484448
Abutilon theophrasti	30.05765736	120.5900226
Abutilon theophrasti	28.0010854	120.7064769
Abutilon theophrasti	29.99091168	122.2135563
Abutilon theophrasti	29.81115651	106.4022812
Abutilon theophrasti	31.95339075	108.6716116
Abutilon theophrasti	29.1634786	107.1055851
Abutilon theophrasti	30.93906616	107.9568108
Abutilon theophrasti	29.56899625	106.5584342
Abutilon theophrasti	29.86941279	107.7374806
Abutilon theophrasti	31.40488001	109.5764026
Abutilon theophrasti	34.71	114.55
Abutilon theophrasti	25.275561	112.563461
Abutilon theophrasti	28.700808	115.384898
Abutilon theophrasti	32.605886	111.195824
Abutilon theophrasti	30.553863	114.316005
Abutilon theophrasti	30.549169	114.274914
Abutilon theophrasti	29.001441	109.851254
Abutilon theophrasti	34.054197	111.047905
Abutilon theophrasti	32.055645	118.79774
Abutilon theophrasti	43.876221	125.327591
Abutilon theophrasti	43.800594	125.658218
Abutilon theophrasti	41.791588	123.401873
Abutilon theophrasti	31.291186	121.217496
Abutilon theophrasti	39.826141	116.229311
Abutilon theophrasti	39.997022	116.516835
Abutilon theophrasti	28.145298	112.912521
Abutilon theophrasti	39.821173	116.531968
Abutilon theophrasti	28.1452	112.912621
Abutilon theophrasti	28.145146	112.912892
Abutilon theophrasti	28.14515	112.912891
Abutilon theophrasti	40.040747	116.430787
Abutilon theophrasti	40.597753	117.335688
Abutilon theophrasti	33.067397	118.959229
Abutilon theophrasti	39.096081	117.062187
Abutilon theophrasti	28.870602	105.430702
Abutilon theophrasti	39.852975	116.523569
Abutilon theophrasti	41.804514	123.400423
Abutilon theophrasti	33.08	120.81
Abutilon theophrasti	39.776621	116.49789
Abutilon theophrasti	39.762589	116.532327
Abutilon theophrasti	43.470833	88.315831
Abutilon theophrasti	39.932779	116.637879
Abutilon theophrasti	41.6137	91.705825
Abutilon theophrasti	37.958603	120.607102
Abutilon theophrasti	40.001006	116.383511
Abutilon theophrasti	44.437483	86.178602
Abutilon theophrasti	39.0675	79.171389
Abutilon theophrasti	35.633333	117.7
Abutilon theophrasti	31.1	121.3667
Abutilon theophrasti	44.29	86.03
Abutilon theophrasti	38.07	114.48
Abutilon theophrasti	32.87	118.57
Abutilon theophrasti	33.34	120.16
Abutilon theophrasti	33.6	119.05
Abutilon theophrasti	36.65	116.99
Abutilon theophrasti	33.22	107.54
Abutilon theophrasti	37.69	118.13
Abutilon theophrasti	36.85	114.5
Abutilon theophrasti	31.86	118.8
Abutilon theophrasti	30.54	114.27
Abutilon theophrasti	29	109.85
Abutilon theophrasti	26.94	114.24
Abutilon theophrasti	39.29	116.56
Abutilon theophrasti	30.27	120.17
Abutilon theophrasti	35.49	112.85
Abutilon theophrasti	39.31	115.24
Abutilon theophrasti	40.21	116.17
Abutilon theophrasti	41.79	81.87
Abutilon theophrasti	41.02	117.88
Abutilon theophrasti	32.39	119.41
Abutilon theophrasti	40.64	116.58
Abutilon theophrasti	40.52	116.15
Abutilon theophrasti	23.12	113.34
Abutilon theophrasti	33.96	112.03
Abutilon theophrasti	41.33	86.26
Abutilon theophrasti	40.5	117.09
Abutilon theophrasti	33.21	119.43
Abutilon theophrasti	42.78	128.51
Abutilon theophrasti	39.63	116.47
Abutilon theophrasti	36.29	115.22
Abutilon theophrasti	39.46	75.99
Abutilon theophrasti	34.36	108.76
Abutilon theophrasti	30.75	120.75
Abutilon theophrasti	32.05	118.79
Abutilon theophrasti	37.28	114.51
Abutilon theophrasti	33.04	111.84
Abutilon theophrasti	40.44	117.72
Abutilon theophrasti	25.08	104.89
Abutilon theophrasti	32.08	118.27
Abutilon theophrasti	29.61	115.99
Abutilon theophrasti	18.74	109.17
Abutilon theophrasti	40.021692	116.507575
Abutilon theophrasti	19	109
Abutilon theophrasti	43.623611	81.791944
Abutilon theophrasti	37.646449	115.635489
Abutilon theophrasti	31.610966	119.17237
Abutilon theophrasti	46.933616	131.733499
Abutilon theophrasti	39.47198	75.986939
Abutilon theophrasti	40.033333	116.283333
Abutilon theophrasti	32.031365	118.838785
Abutilon theophrasti	32.031762	118.838298
Abutilon theophrasti	32.034938	118.840728
Abutilon theophrasti	29.496119	103.398589
Abutilon theophrasti	27.856322	112.907342
Abutilon theophrasti	24.813781	113.184435
Abutilon theophrasti	40.210532	116.176482
Abutilon theophrasti	28.208469	113.009352
Abutilon theophrasti	30.273977	120.172974
Abutilon theophrasti	42.942326	89.185928
Abutilon theophrasti	31.526047	120.31968
Abutilon theophrasti	32.144677	110.712211
Abutilon theophrasti	28.605237	116.069827
Abutilon theophrasti	25.833607	116.357607
Abutilon theophrasti	32.055645	118.797741
Abutilon theophrasti	27.402909	102.17533
Abutilon theophrasti	26.830907	116.84608
Abutilon theophrasti	33.15355	106.67304
Abutilon theophrasti	29.868336	121.54399
Abutilon theophrasti	24.846283	110.451522
Abutilon theophrasti	31.238176	121.469269
Abutilon theophrasti	25.255089	110.050532
Abutilon theophrasti	24.399244	109.379926
Abutilon theophrasti	30.710589	104.088668
Abutilon theophrasti	30.663372	113.166529
Abutilon theophrasti	29.599068	115.785877
Abutilon theophrasti	37.602859	114.273026
Abutilon theophrasti	29.887732	110.032936
Abutilon theophrasti	29.342501	115.972806
Abutilon theophrasti	27.127667	113.96146
Abutilon theophrasti	29.61015	115.998104
Abutilon theophrasti	29.010101	114.412629
Abutilon theophrasti	26.945237	114.242674
Abutilon theophrasti	29.326488	114.963104
Abutilon theophrasti	40.001476	116.396339
Abutilon theophrasti	22.01071	100.799775
Abutilon theophrasti	26.89805	112.57416
Acacia dealbata	23.13533631	113.2714313
Acacia dealbata	23.03964537	116.3014445
Acacia dealbata	22.821802	108.334512
Acacia dealbata	24.33196139	109.4344219
Acacia dealbata	22.8226066	108.3734508
Acacia dealbata	26.606065	106.711957
Acacia dealbata	25.10399043	105.4495427
Acacia dealbata	26.65332482	106.6365768
Acacia dealbata	26.59883311	104.8375546
Acacia dealbata	27.72832533	107.037923
Acacia dealbata	26.21921429	105.4834293
Acacia dealbata	26.84486245	106.5984922
Acacia dealbata	20.02449	110.355294
Acacia dealbata	19.10110473	108.6585665
Acacia dealbata	30.59846674	114.3115816
Acacia dealbata	28.2348894	112.9454732
Acacia dealbata	31.98654943	120.9015917
Acacia dealbata	28.68169052	115.9154232
Acacia dealbata	29.394389	116.007529
Acacia dealbata	29.66666085	115.9606612
Acacia dealbata	29.667095	115.960127
Acacia dealbata	29.45453917	116.0514259
Acacia dealbata	31.11884258	121.3886119
Acacia dealbata	31.41027947	121.496563
Acacia dealbata	30.92372011	121.4805037
Acacia dealbata	31.38015534	121.2725951
Acacia dealbata	30.74785238	121.34848
Acacia dealbata	31.22734829	121.5504546
Acacia dealbata	30.316433	120.503431
Acacia dealbata	31.22684797	121.4304544
Acacia dealbata	30.57899372	104.0727473
Acacia dealbata	27.9005809	102.2714838
Acacia dealbata	22.308177	114.173159
Acacia dealbata	25.05156227	102.7164161
Acacia dealbata	25.595968	100.261935
Acacia dealbata	26.90805521	98.87564942
Acacia dealbata	22.78556061	103.2324686
Acacia dealbata	24.88627211	102.8394451
Acacia dealbata	25.11785803	99.16801176
Acacia dealbata	26.05554474	101.6728173
Acacia dealbata	24.89187121	102.8274726
Acacia dealbata	26.4592079	99.42328467
Acacia dealbata	24.35771094	102.5535603
Acacia dealbata	27.84187032	121.1635486
Acacia dealbata	29.86606812	121.6308428
Acacia dealbata	29.99091168	122.2135563
Acacia dealbata	29.86941279	107.7374806
Acacia dealbata	29.56899625	106.5584342
Acacia dealbata	29.1634786	107.1055851
Acacia dealbata	25.419167	107.661944
Acacia dealbata	30.556572	104.062686
Acacia dealbata	30.556517	104.062582
Acacia dealbata	30.765888	104.128754
Acacia dealbata	25.584234	100.222124
Acacia dealbata	22.653799	108.310905
Acacia dealbata	25.012526	102.700013
Acacia dealbata	23.127041	113.341527
Acacia dealbata	26.543493	106.761103
Acacia dealbata	27.897245	102.265266
Acacia dealbata	29.554914	106.548425
Acacia dealbata	18.252013	109.504134
Acacia dealbata	30.00641	107.79547
Acacia dealbata	28.262356	109.698089
Acacia decurrens	29.81115651	106.4022812
Acacia decurrens	26.080553	119.302903
Acacia decurrens	24.48540661	118.0964355
Acacia decurrens	24.46121351	117.8077803
Acacia decurrens	24.52085173	117.3634464
Acacia decurrens	27.38910499	118.087351
Acacia decurrens	24.51892979	117.6535765
Acacia decurrens	36.063501	103.837074
Acacia decurrens	21.520163	111.021023
Acacia decurrens	22.792864	115.382141
Acacia decurrens	23.13533631	113.2714313
Acacia decurrens	24.44825277	114.9454488
Acacia decurrens	23.43729971	115.8485609
Acacia decurrens	25.12352654	114.3185789
Acacia decurrens	22.17601481	111.7975361
Acacia decurrens	22.36009314	110.9535817
Acacia decurrens	22.348317	106.861122
Acacia decurrens	22.8226066	108.3734508
Acacia decurrens	22.27782233	109.5634229
Acacia decurrens	24.77681361	105.3504595
Acacia decurrens	24.98184978	107.5474803
Acacia decurrens	26.606065	106.711957
Acacia decurrens	26.65332482	106.6365768
Acacia decurrens	28.33911789	106.203428
Acacia decurrens	25.10399043	105.4495427
Acacia decurrens	26.38420512	108.0845289
Acacia decurrens	25.09811331	104.9024609
Acacia decurrens	20.02449	110.355294
Acacia decurrens	18.64690996	109.7034815
Acacia decurrens	19.52714611	109.5874558
Acacia decurrens	18.75587149	109.180508
Acacia decurrens	18.80010699	110.3994344
Acacia decurrens	30.69744648	111.2925492
Acacia decurrens	28.11827	112.9896025
Acacia decurrens	26.4397237	110.8634907
Acacia decurrens	31.98654943	120.9015917
Acacia decurrens	25.82374701	114.9275509
Acacia decurrens	24.74820635	114.5365824
Acacia decurrens	25.89166627	116.0334207
Acacia decurrens	25.8351761	114.9405034
Acacia decurrens	31.230479	121.470907
Acacia decurrens	30.657042	104.082823
Acacia decurrens	31.56618581	107.1105931
Acacia decurrens	31.91771435	107.2515168
Acacia decurrens	29.709277	107.396421
Acacia decurrens	30.002856	108.114661
Acacia decurrens	29.22285586	106.2982702
Acacia decurrens	29.24016135	106.2894539
Acacia decurrens	29.363305	105.936379
Acacia decurrens	29.91061584	103.3796022
Acacia decurrens	26.66119978	102.2514363
Acacia decurrens	27.9005809	102.2714838
Acacia decurrens	31.47366305	104.6855619
Acacia decurrens	29.5026831	106.6684298
Acacia decurrens	25.05156227	102.7164161
Acacia decurrens	26.56619731	100.1824921
Acacia decurrens	22.01700442	100.8064431
Acacia decurrens	24.88627211	102.8394451
Acacia decurrens	21.9634336	100.4594459
Acacia decurrens	25.3188459	101.553481
Acacia decurrens	22.98998959	103.6934318
Acacia decurrens	25.052462	102.716621
Acacia decurrens	24.05219851	105.0615824
Acacia decurrens	30.27277	120.159428
Acacia decurrens	27.52306679	120.4335951
Acacia decurrens	30.25308298	120.2155118
Acacia decurrens	28.11818	120.9925019
Acacia decurrens	29.9768357	122.3315442
Acacia decurrens	29.99091168	122.2135563
Acacia decurrens	28.0010854	120.7064769
Acacia decurrens	29.56899625	106.5584342
Acacia decurrens	29.40847474	106.5474543
Acacia decurrens	30.33329397	107.3395659
Acacia decurrens	29.86941279	107.7374806
Acacia decurrens	29.54719252	106.4644651
Acacia decurrens	23.12	113.34
Acacia farnesiana	39.999821	116.211114
Acacia farnesiana	26.080553	119.302903
Acacia farnesiana	24.46121351	117.8077803
Acacia farnesiana	27.38910499	118.087351
Acacia farnesiana	24.87995233	118.6824463
Acacia farnesiana	24.48540661	118.0964355
Acacia farnesiana	24.51892979	117.6535765
Acacia farnesiana	23.13794856	113.2724289
Acacia farnesiana	22.792864	115.382141
Acacia farnesiana	23.03189555	112.464446
Acacia farnesiana	23.13533631	113.2714313
Acacia farnesiana	22.58460388	113.0885562
Acacia farnesiana	21.6158165	110.2924477
Acacia farnesiana	23.05288877	112.4714889
Acacia farnesiana	22.821802	108.334512
Acacia farnesiana	25.244302	110.2185867
Acacia farnesiana	22.8226066	108.3734508
Acacia farnesiana	24.41753104	111.5585674
Acacia farnesiana	25.61756722	110.6785163
Acacia farnesiana	24.98963749	105.8185105
Acacia farnesiana	27.29021508	105.2985888
Acacia farnesiana	20.02449	110.355294
Acacia farnesiana	20.05211309	110.2067199
Acacia farnesiana	34.77171292	113.7593841
Acacia farnesiana	25.8351761	114.9405034
Acacia farnesiana	31.11884258	121.3886119
Acacia farnesiana	30.657042	104.082823
Acacia farnesiana	30.8847698	101.8964371
Acacia farnesiana	26.582606	101.726119
Acacia farnesiana	26.68876748	101.8604985
Acacia farnesiana	26.64082378	102.5844622
Acacia farnesiana	26.6612	102.251439
Acacia farnesiana	30.00440738	101.9635552
Acacia farnesiana	27.06725604	102.7580934
Acacia farnesiana	27.9005809	102.2714838
Acacia farnesiana	26.58803317	101.7255412
Acacia farnesiana	28.8449795	104.9925128
Acacia farnesiana	27.42815487	101.5154291
Acacia farnesiana	23.4800751	120.4491113
Acacia farnesiana	22.5519759	120.5487597
Acacia farnesiana	25.042107	121.573737
Acacia farnesiana	22.308177	114.173159
Acacia farnesiana	25.05156227	102.7164161
Acacia farnesiana	25.11785803	99.16801176
Acacia farnesiana	25.83524903	100.5784567
Acacia farnesiana	24.17477424	102.4125645
Acacia farnesiana	26.12009334	99.96920972
Acacia farnesiana	23.543491	99.40394218
Acacia farnesiana	22.5354656	103.9454436
Acacia farnesiana	26.56619731	100.1824921
Acacia farnesiana	23.50320407	100.7094566
Acacia farnesiana	22.01700442	100.8064431
Acacia farnesiana	23.7199078	103.2735532
Acacia farnesiana	24.88627211	102.8394451
Acacia farnesiana	25.12688832	99.17207084
Acacia farnesiana	25.5576718	102.4774232
Acacia farnesiana	24.4394267	98.59455418
Acacia farnesiana	23.40207989	103.3715459
Acacia farnesiana	21.9634336	100.4594459
Acacia farnesiana	21.46528088	101.5715283
Acacia farnesiana	25.82370742	98.86328838
Acacia farnesiana	26.91470504	102.9365193
Acacia farnesiana	24.02281689	97.86248558
Acacia farnesiana	23.71200445	102.5024466
Acacia farnesiana	24.69489853	101.648407
Acacia farnesiana	22.01360125	100.8034468
Acacia farnesiana	24.07626271	101.9964277
Acacia farnesiana	24.69745454	97.94993482
Acacia farnesiana	24.02487128	99.26507564
Acacia farnesiana	23.60300091	102.0044146
Acacia farnesiana	25.71089532	101.8804452
Acacia farnesiana	23.22619805	102.8414328
Acacia farnesiana	25.89194507	99.37741602
Acacia farnesiana	24.44280728	100.129531
Acacia farnesiana	24.021686	101.108094
Acacia farnesiana	24.05219851	105.0615824
Acacia farnesiana	22.98998959	103.6934318
Acacia farnesiana	28.63610698	104.422433
Acacia farnesiana	25.02661686	98.49759504
Acacia farnesiana	24.35771094	102.5535603
Acacia farnesiana	30.27277	120.159428
Acacia farnesiana	31.95339075	108.6716116
Acacia farnesiana	29.56899625	106.5584342
Acacia farnesiana	29.29588437	106.2655976
Acacia farnesiana	30.30526839	108.0445375
Acacia farnesiana	21.957355	100.452547
Acacia farnesiana	24.479669	118.089767
Acacia farnesiana	22.01071	100.799775
Acacia farnesiana	23.36561	103.388085
Acacia farnesiana	25.885664	99.371048
Acacia farnesiana	26.11116	99.951049
Acacia farnesiana	23.127041	113.341527
Acacia farnesiana	26.655322	102.244617
Acacia farnesiana	22.653799	108.310905
Acacia farnesiana	22.010889	100.79926
Acacia farnesiana	20.015845	110.331187
Acacia farnesiana	26.634503	102.577962
Acacia farnesiana	30.055305	101.96483
Acacia farnesiana	27.897245	102.265266
Acacia farnesiana	26.683211	101.855074
Acacia farnesiana	25.862825	114.941829
Acacia farnesiana	25.116213	99.162598
Acacia farnesiana	25.827253	100.575146
Acacia farnesiana	26.908457	102.930168
Acacia farnesiana	21.475834	101.56752
Acacia farnesiana	25.858345	98.902949
Acacia farnesiana	24.705249	97.931861
Acacia farnesiana	23.714286	103.267858
Acacia farnesiana	23.219942	102.835218
Acacia farnesiana	24.271311	102.239789
Acacia farnesiana	23.224281	100.439656
Acacia longifolia	24.51892979	117.6535765
Acacia longifolia	24.48540661	118.0964355
Acacia longifolia	24.4519484	118.088408
Acacia longifolia	23.70689469	117.4365603
Acacia longifolia	24.36836504	117.3225516
Acacia longifolia	23.96407283	117.3464483
Acacia longifolia	23.71705396	117.1825586
Acacia longifolia	24.29417753	116.1295374
Acacia longifolia	24.27099931	116.0885617
Acacia longifolia	29.57176005	106.468708
Acacia mangium	22.19291958	113.5494636
Acacia mangium	26.15603521	119.138482
Acacia mangium	24.48540661	118.0964355
Acacia mangium	25.929897	119.679718
Acacia mangium	25.3279742	118.3004861
Acacia mangium	24.49032582	118.0395617
Acacia mangium	24.51892979	117.6535765
Acacia mangium	23.96407283	117.3464483
Acacia mangium	23.71705396	117.1825586
Acacia mangium	23.13794856	113.2724289
Acacia mangium	23.03189555	112.464446
Acacia mangium	23.13533631	113.2714313
Acacia mangium	22.54113199	113.0539185
Acacia mangium	22.54845664	114.0645518
Acacia mangium	23.66262319	116.6294702
Acacia mangium	23.43729971	115.8485609
Acacia mangium	23.55574049	116.3785122
Acacia mangium	24.57241413	115.8974769
Acacia mangium	23.33238101	112.7405791
Acacia mangium	22.34829891	106.8605819
Acacia mangium	21.4868365	109.1265332
Acacia mangium	21.55361543	107.977489
Acacia mangium	21.66700574	109.2134386
Acacia mangium	22.8226066	108.3734508
Acacia mangium	22.10015259	106.7735236
Acacia mangium	22.65983051	110.1884531
Acacia mangium	18.25873629	109.5185567
Acacia mangium	18.80010699	110.3994344
Acacia mangium	18.75587149	109.180508
Acacia mangium	22.308177	114.173159
Acacia mangium	21.46528088	101.5715283
Acacia mangium	18.433533	109.549097
Acacia mangium	23.453828	113.479964
Acacia mangium	23.599352	116.365791
Acacia mangium	22.490262	114.572919
Acacia mangium	22.483333	114.183333
Acacia mangium	22.68	112.9
Acacia mearnsii	29.81115651	106.4022812
Acacia mearnsii	26.080553	119.302903
Acacia mearnsii	24.48540661	118.0964355
Acacia mearnsii	24.44825277	114.9454488
Acacia mearnsii	24.35771094	102.5535603
Acacia mearnsii	29.1634786	107.1055851
Acacia mearnsii	24.215106	102.447774
Acacia mearnsii	30.775393	104.144241
Acacia mearnsii	24.3	117.2
Acacia mearnsii	29.99	109.48
Acacia mearnsii	31.05	109.41
Acacia mearnsii	24.44	114.93
Acacia mearnsii	30	107.79
Acacia mearnsii	22.653799	108.310905
Acacia mearnsii	31.461477	104.743084
Acacia mearnsii	18.626309	109.700342
Acacia mearnsii	29.990847	109.484961
Vachellia nilotica	25.09228752	113.7554429
Vachellia nilotica	20.02449	110.355294
Vachellia nilotica	23.60300091	102.0044146
Acacia senegal	21.27672344	110.3655544
Acacia senegal	20.02449	110.355294
Acanthospermum australe	25.05156227	102.7164161
Acanthospermum australe	25.893245	99.37282
Acanthospermum australe	24.4380107	98.59135936
Acanthospermum australe	23.37448874	102.4275506
Acanthospermum australe	24.45186378	100.8384886
Acanthospermum australe	23.50320407	100.7094566
Acanthospermum australe	22.01700442	100.8064431
Acanthospermum australe	25.82902677	98.86458616
Acanthospermum australe	24.4394267	98.59455418
Acanthospermum australe	21.9634336	100.4594459
Acanthospermum australe	22.33530762	99.59096283
Acanthospermum australe	22.335357	99.590873
Acanthospermum australe	25.04942676	100.5155486
Acanthospermum australe	23.08181541	101.0679487
Acanthospermum australe	22.83097919	100.9725698
Acanthospermum australe	23.71200445	102.5024466
Acanthospermum australe	22.79249798	100.9835551
Acanthospermum australe	22.01360125	100.8034468
Acanthospermum australe	25.67629576	99.96441376
Acanthospermum australe	23.60300091	102.0044146
Acanthospermum australe	25.83524903	100.5784567
Acanthospermum australe	35.86	104.2
Acanthospermum australe	26.620389	101.540306
Acanthospermum australe	23.9914	100.9744
Acanthospermum australe	21.957355	100.452547
Acanthospermum australe	25.670153	99.958012
Acanthospermum australe	25.968889	98.840278
Acanthospermum australe	25.9689	98.8403
Acanthospermum australe	25.8544	98.8486
Acanthospermum hispidum	24.51892979	117.6535765
Acanthospermum hispidum	19.09711252	108.67689
Acanthospermum hispidum	26.68995025	100.7575814
Acanthospermum hispidum	21.9634336	100.4594459
Acanthospermum hispidum	23.60300091	102.0044146
Acanthospermum hispidum	21.9667	100.4667
Acanthospermum hispidum	25.982778	98.847222
Acanthospermum hispidum	25.854601	98.848701
Acanthospermum hispidum	25.968889	98.840278
Acanthospermum hispidum	25.751667	98.8625
Acer negundo	39.910433	116.731394
Acer negundo	31.826972	117.233674
Acer negundo	39.96548984	116.3054341
Acer negundo	39.94614672	116.1076036
Acer negundo	24.4519484	118.088408
Acer negundo	27.38910499	118.087351
Acer negundo	38.63062483	103.1004003
Acer negundo	34.58741188	105.7314167
Acer negundo	37.93437781	102.6445543
Acer negundo	25.13559156	113.3545787
Acer negundo	26.65332482	106.6365768
Acer negundo	27.29021508	105.2985888
Acer negundo	38.04320165	114.5365963
Acer negundo	40.42432121	117.4991073
Acer negundo	34.77171292	113.7593841
Acer negundo	35.04685753	114.4256062
Acer negundo	35.46795782	113.811573
Acer negundo	34.80401391	114.3207651
Acer negundo	33.74487886	112.914434
Acer negundo	35.318005	113.935322
Acer negundo	45.74792984	126.6696528
Acer negundo	45.80882583	126.5416151
Acer negundo	46.80568999	130.3273591
Acer negundo	46.73532672	129.911645
Acer negundo	45.53564081	131.8535311
Acer negundo	45.21547394	128.0154882
Acer negundo	46.59363318	125.1086576
Acer negundo	47.35605616	130.3044329
Acer negundo	50.25127231	127.5354899
Acer negundo	45.30087232	130.9756187
Acer negundo	45.77630032	131.0115446
Acer negundo	46.68238905	131.1479736
Acer negundo	30.55160006	114.3484407
Acer negundo	30.7889105	115.4055472
Acer negundo	31.75049601	110.6825249
Acer negundo	30.59846674	114.3115816
Acer negundo	28.11827	112.9896025
Acer negundo	28.2348894	112.9454732
Acer negundo	43.8219535	125.3306021
Acer negundo	42.91574303	129.4773763
Acer negundo	32.06465289	118.8024217
Acer negundo	28.68169052	115.9154232
Acer negundo	29.45453917	116.0514259
Acer negundo	41.841886	123.438048
Acer negundo	41.1150536	123.0013725
Acer negundo	41.594427	121.783449
Acer negundo	38.91895367	121.6216315
Acer negundo	40.40616746	122.3555913
Acer negundo	42.229948	123.7323652
Acer negundo	40.88763395	122.6915694
Acer negundo	40.62714122	109.9597986
Acer negundo	39.87054027	111.2463984
Acer negundo	49.2182158	119.7424654
Acer negundo	40.848423	111.7555086
Acer negundo	48.6770536	116.8306324
Acer negundo	43.65798008	122.2505218
Acer negundo	41.00074833	113.1394677
Acer negundo	43.93942267	116.0543914
Acer negundo	40.835863	111.692942
Acer negundo	41.04016285	110.0664326
Acer negundo	49.29202369	120.7183468
Acer negundo	48.01995552	122.7444537
Acer negundo	44.13229423	123.3185885
Acer negundo	43.64880018	111.9583632
Acer negundo	43.86555366	113.6734799
Acer negundo	43.9383338	116.0936139
Acer negundo	38.47687797	106.2656048
Acer negundo	36.631495	101.776972
Acer negundo	36.67742	117.026435
Acer negundo	36.6565542	117.1263994
Acer negundo	36.0722275	120.3894552
Acer negundo	35.58737229	116.993416
Acer negundo	35.40752093	117.0144042
Acer negundo	36.86516107	119.404406
Acer negundo	35.07727518	115.5794374
Acer negundo	36.69326974	121.1804582
Acer negundo	36.05112991	120.2293761
Acer negundo	35.42017739	116.5936123
Acer negundo	35.55795237	116.7901152
Acer negundo	35.58587212	118.8435382
Acer negundo	35.80806389	116.1026203
Acer negundo	37.34713243	116.5894
Acer negundo	35.422839	119.5334154
Acer negundo	36.081466	120.418585
Acer negundo	35.67060048	117.2574286
Acer negundo	36.20585804	117.0944948
Acer negundo	35.94190802	116.4775942
Acer negundo	37.51643055	122.127541
Acer negundo	36.71265155	119.1683779
Acer negundo	34.81599405	117.3305419
Acer negundo	36.87003222	117.7494785
Acer negundo	37.819674	112.585282
Acer negundo	40.102783	113.3733624
Acer negundo	35.69636446	112.1934262
Acer negundo	36.76218994	112.705458
Acer negundo	37.429918	112.558534
Acer negundo	37.87698903	112.5563915
Acer negundo	35.49218132	112.4214538
Acer negundo	36.20126837	113.1225589
Acer negundo	34.80477691	108.5874418
Acer negundo	34.06424844	107.3255291
Acer negundo	34.34726882	108.9464656
Acer negundo	38.28241963	109.7275592
Acer negundo	30.92372011	121.4805037
Acer negundo	31.19455677	121.4433964
Acer negundo	30.657042	104.082823
Acer negundo	39.093567	117.205791
Acer negundo	29.66024	91.170984
Acer negundo	43.830763	87.62444
Acer negundo	43.833052	87.613515
Acer negundo	44.16313732	87.99367791
Acer negundo	46.80422253	85.74527876
Acer negundo	41.73237322	86.18149431
Acer negundo	44.31006286	86.22064345
Acer negundo	44.31197648	86.08688567
Acer negundo	46.75738337	82.99355716
Acer negundo	44.97485664	81.03114555
Acer negundo	43.8307632	87.62443994
Acer negundo	43.91529944	81.28424241
Acer negundo	47.83275265	88.13922656
Acer negundo	46.75094825	82.98723552
Acer negundo	24.88627211	102.8394451
Acer negundo	26.68995025	100.7575814
Acer negundo	30.25308298	120.2155118
Acer negundo	29.66114641	121.4135278
Acer negundo	31.40488001	109.5764026
Acer negundo	38.964557	121.403669
Acer negundo	38.897444	121.708275
Acer negundo	44.29	86.03
Acer negundo	44.31	86.31
Acer negundo	37.46	121.44
Acer negundo	40.02	116.21
Acer negundo	36.65	116.99
Acer negundo	35.33	107.36
Acer negundo	38.43	100.81
Acer negundo	29.63	94.36
Acer negundo	30.27	120.17
Acer negundo	39.62	119.05
Acer negundo	29.65	91.12
Acer negundo	40.49	115.1
Acer negundo	34.71	114.55
Acer negundo	35.06	114.51
Acer negundo	40.5	117.09
Acer negundo	42.78	128.51
Acer negundo	46.74	82.97
Acer negundo	46.75	83.01
Acer negundo	39.46	75.99
Acer negundo	42.09	117.52
Acer negundo	45.97	126.72
Acer negundo	48.43	86.42
Acer negundo	42.6	128.96
Acer negundo	31.92	119.17
Acer negundo	39.83	119.48
Acer negundo	40.44	117.72
Acer negundo	36.07	103.75
Acer negundo	43.92	81.33
Acer negundo	43.97	81.52
Acer negundo	43.81	87.6
Acer negundo	35.37	103.86
Acer negundo	39.997778	116.203611
Acer negundo	25.22845	113.217309
Acer negundo	27.221519	112.805557
Acer negundo	32.055645	118.797741
Acer negundo	34.780377	113.658221
Acer negundo	36.107933	120.415961
Acer negundo	42.286255	123.842343
Acer negundo	39.935178	116.363862
Acer negundo	35.08	112.07
Acer negundo	32.055645	118.79774
Acer negundo	30.561162	114.381419
Achillea millefolium	39.910433	116.731394
Achillea millefolium	39.96548984	116.3054341
Achillea millefolium	40.46216897	115.9816316
Achillea millefolium	27.33750247	118.1275252
Achillea millefolium	24.48540661	118.0964355
Achillea millefolium	23.96407283	117.3464483
Achillea millefolium	24.51892979	117.6535765
Achillea millefolium	34.58741188	105.7314167
Achillea millefolium	33.3353764	105.6153919
Achillea millefolium	22.54845664	114.0645518
Achillea millefolium	24.355068	106.563243
Achillea millefolium	26.606065	106.711957
Achillea millefolium	27.95308001	107.1974923
Achillea millefolium	27.14706075	105.6184513
Achillea millefolium	26.63652914	106.757558
Achillea millefolium	38.04320165	114.5365963
Achillea millefolium	40.95785601	117.9693975
Achillea millefolium	40.42345403	117.5074274
Achillea millefolium	40.90877599	115.8462349
Achillea millefolium	38.043517	114.537061
Achillea millefolium	37.0463754	115.6743936
Achillea millefolium	39.98809955	117.0845879
Achillea millefolium	36.86112734	114.5094739
Achillea millefolium	41.94432377	117.7665643
Achillea millefolium	40.38583408	115.2113835
Achillea millefolium	40.91876122	115.8385059
Achillea millefolium	41.21533638	116.6523927
Achillea millefolium	41.67601588	115.6954074
Achillea millefolium	34.75343885	113.6314192
Achillea millefolium	45.74792984	126.6696528
Achillea millefolium	45.76096431	130.5985326
Achillea millefolium	50.42002596	124.1529279
Achillea millefolium	47.02356929	129.0587191
Achillea millefolium	45.80882583	126.5416151
Achillea millefolium	50.25127231	127.5354899
Achillea millefolium	51.73094675	126.6596499
Achillea millefolium	46.80568999	130.3273591
Achillea millefolium	45.53564081	131.8535311
Achillea millefolium	52.97830368	122.5454208
Achillea millefolium	50.458058	125.60056
Achillea millefolium	44.34698358	129.489368
Achillea millefolium	47.73331846	128.8475464
Achillea millefolium	44.59987197	129.3874268
Achillea millefolium	44.79230669	127.5476183
Achillea millefolium	44.55624571	129.6395398
Achillea millefolium	49.18601567	125.2228687
Achillea millefolium	46.9915404	128.0444548
Achillea millefolium	30.55956698	114.3225485
Achillea millefolium	25.19134892	111.585452
Achillea millefolium	29.46412177	109.4504157
Achillea millefolium	43.84356783	126.5556345
Achillea millefolium	43.8219535	125.3306021
Achillea millefolium	32.06465289	118.8024217
Achillea millefolium	32.067503	118.769746
Achillea millefolium	33.96774972	118.281574
Achillea millefolium	28.68169052	115.9154232
Achillea millefolium	29.667095	115.960127
Achillea millefolium	41.307599	124.126619
Achillea millefolium	41.841886	123.438048
Achillea millefolium	42.229948	123.7323652
Achillea millefolium	39.68695608	122.9744955
Achillea millefolium	40.88763395	122.6915694
Achillea millefolium	40.824295	111.771821
Achillea millefolium	40.82315623	111.7726058
Achillea millefolium	47.18305415	119.9506532
Achillea millefolium	43.97638259	119.3864433
Achillea millefolium	42.2616861	118.8955204
Achillea millefolium	50.24813176	120.1866337
Achillea millefolium	50.248132	120.186634
Achillea millefolium	50.78614043	121.5275853
Achillea millefolium	49.2182158	119.7424654
Achillea millefolium	40.848423	111.7555086
Achillea millefolium	49.172733	119.784849
Achillea millefolium	50.248976	120.186823
Achillea millefolium	49.1727328	119.7848691
Achillea millefolium	49.15199054	119.7602528
Achillea millefolium	48.67727711	116.8273853
Achillea millefolium	48.22378676	118.2766084
Achillea millefolium	50.59818864	123.7325464
Achillea millefolium	46.08568563	121.9590903
Achillea millefolium	43.27075759	117.5516204
Achillea millefolium	49.59446837	117.4656773
Achillea millefolium	41.53935335	111.7124193
Achillea millefolium	40.90029184	112.5844096
Achillea millefolium	44.59380291	117.616377
Achillea millefolium	43.93942267	116.0543914
Achillea millefolium	42.292605	115.036622
Achillea millefolium	45.51574331	116.9785044
Achillea millefolium	42.80581276	114.0984188
Achillea millefolium	43.94937497	116.0949195
Achillea millefolium	46.08846371	122.0443645
Achillea millefolium	49.29202369	120.7183468
Achillea millefolium	50.59794793	123.7323451
Achillea millefolium	49.15304476	119.7613513
Achillea millefolium	40.38479774	111.8284302
Achillea millefolium	36.0722275	120.3894552
Achillea millefolium	35.42017739	116.5936123
Achillea millefolium	37.819674	112.585282
Achillea millefolium	37.87698903	112.5563915
Achillea millefolium	34.271561	108.960729
Achillea millefolium	34.16938527	108.2284218
Achillea millefolium	34.57180016	110.0986008
Achillea millefolium	34.89878025	106.8705837
Achillea millefolium	34.28037586	107.7563981
Achillea millefolium	33.0056146	106.9424332
Achillea millefolium	32.8353802	106.2645886
Achillea millefolium	32.39480412	109.3685467
Achillea millefolium	34.06424844	107.3255291
Achillea millefolium	34.34726882	108.9464656
Achillea millefolium	32.84047805	109.3691416
Achillea millefolium	31.23592904	121.4805389
Achillea millefolium	30.92372011	121.4805037
Achillea millefolium	31.22734829	121.5504546
Achillea millefolium	31.26552414	121.5325199
Achillea millefolium	30.316433	120.503431
Achillea millefolium	30.657042	104.082823
Achillea millefolium	31.907474	102.208419
Achillea millefolium	27.71212873	102.8184785
Achillea millefolium	29.60697553	103.4915456
Achillea millefolium	29.709277	107.396421
Achillea millefolium	31.91174796	102.2135021
Achillea millefolium	30.84378251	106.1175026
Achillea millefolium	30.820321	108.385662
Achillea millefolium	30.01679255	103.0495426
Achillea millefolium	29.56899625	106.5584342
Achillea millefolium	31.4478881	104.4150558
Achillea millefolium	39.093567	117.205791
Achillea millefolium	43.830763	87.62444
Achillea millefolium	47.83275265	88.13922656
Achillea millefolium	43.6061561	93.01680397
Achillea millefolium	44.86000978	82.05797225
Achillea millefolium	46.53188486	83.63337445
Achillea millefolium	47.11814074	87.49315725
Achillea millefolium	44.16313732	87.99367791
Achillea millefolium	46.99995105	89.53195341
Achillea millefolium	48.0661489	86.42481768
Achillea millefolium	42.82582437	93.52121554
Achillea millefolium	44.06224951	80.88528112
Achillea millefolium	43.841766	90.291364
Achillea millefolium	46.68019397	90.38944441
Achillea millefolium	44.332137	85.626061
Achillea millefolium	43.919669	88.12509
Achillea millefolium	43.8307632	87.62443994
Achillea millefolium	43.47708607	87.41602875
Achillea millefolium	43.91529944	81.28424241
Achillea millefolium	43.26067653	94.70382567
Achillea millefolium	43.1668142	81.13432609
Achillea millefolium	43.16349674	81.13737754
Achillea millefolium	43.806885	82.514563
Achillea millefolium	46.74869	82.983783
Achillea millefolium	43.830971	87.615814
Achillea millefolium	25.05156227	102.7164161
Achillea millefolium	21.46528088	101.5715283
Achillea millefolium	25.052462	102.716621
Achillea millefolium	24.05219851	105.0615824
Achillea millefolium	30.27277	120.159428
Achillea millefolium	30.54862824	119.9834647
Achillea millefolium	30.25308298	120.2155118
Achillea millefolium	29.99091168	122.2135563
Achillea millefolium	31.95339075	108.6716116
Achillea millefolium	31.08051881	109.8855455
Achillea millefolium	31.40488001	109.5764026
Achillea millefolium	39.679355	80.851867
Achillea millefolium	40.098131	105.675705
Achillea millefolium	50.600465	120.047765
Achillea millefolium	46.52	89.47
Achillea millefolium	42.09	117.52
Achillea millefolium	38.46	111.12
Achillea millefolium	26.572913	106.708095
Achillea millefolium	44.663889	81.2625
Achillea millefolium	27.8	100.6
Achillea millefolium	29.46076	95.3208
Achillea millefolium	29.496119	103.398589
Achillea millefolium	30.553863	114.316006
Achillea millefolium	29.980513	103.013166
Achillea millefolium	49.175188	125.217598
Achyranthes aspera	31.826972	117.233674
Achyranthes aspera	29.25403905	117.868445
Achyranthes aspera	22.19291958	113.5494636
Achyranthes aspera	39.910433	116.731394
Achyranthes aspera	26.080553	119.302903
Achyranthes aspera	26.05284169	119.2804322
Achyranthes aspera	26.15603521	119.138482
Achyranthes aspera	27.54727286	117.3404816
Achyranthes aspera	27.33750247	118.1275252
Achyranthes aspera	25.71633738	116.7604462
Achyranthes aspera	24.980372	117.102226
Achyranthes aspera	27.53255491	118.7914544
Achyranthes aspera	26.91426492	118.9925962
Achyranthes aspera	25.50470027	119.7965013
Achyranthes aspera	25.571268	119.829831
Achyranthes aspera	27.92339005	118.5474391
Achyranthes aspera	24.87995233	118.6824463
Achyranthes aspera	26.40281344	117.7985611
Achyranthes aspera	24.48540661	118.0964355
Achyranthes aspera	24.4519484	118.088408
Achyranthes aspera	25.0555704	116.4264429
Achyranthes aspera	27.532555	118.791453
Achyranthes aspera	27.76255391	118.0415772
Achyranthes aspera	24.485407	118.096435
Achyranthes aspera	25.94814399	117.3714426
Achyranthes aspera	25.3279742	118.3004861
Achyranthes aspera	25.87278726	118.9384307
Achyranthes aspera	26.17621804	118.1974397
Achyranthes aspera	24.12346161	117.6204434
Achyranthes aspera	23.70689469	117.4365603
Achyranthes aspera	23.71705396	117.1825586
Achyranthes aspera	27.33052497	120.2234519
Achyranthes aspera	26.83682466	116.8525062
Achyranthes aspera	24.52085173	117.3634464
Achyranthes aspera	25.49730859	118.2475501
Achyranthes aspera	24.89496999	118.6195802
Achyranthes aspera	26.89134887	120.0114271
Achyranthes aspera	25.3682915	118.6984543
Achyranthes aspera	24.323253	118.018641
Achyranthes aspera	24.51892979	117.6535765
Achyranthes aspera	36.063501	103.837074
Achyranthes aspera	23.13794856	113.2724289
Achyranthes aspera	22.56003291	113.8904274
Achyranthes aspera	23.17880559	114.2965727
Achyranthes aspera	22.792864	115.382141
Achyranthes aspera	22.21551566	113.3034673
Achyranthes aspera	23.03189555	112.464446
Achyranthes aspera	23.13533631	113.2714313
Achyranthes aspera	24.44825277	114.9454488
Achyranthes aspera	23.74968437	114.7074463
Achyranthes aspera	24.66499255	116.1774392
Achyranthes aspera	25.13559156	113.3545787
Achyranthes aspera	24.73154858	112.2935173
Achyranthes aspera	24.37580807	114.4954442
Achyranthes aspera	24.78646686	112.3835726
Achyranthes aspera	23.73383834	114.2614302
Achyranthes aspera	22.77429606	111.5764805
Achyranthes aspera	24.78233332	113.2824314
Achyranthes aspera	23.27085496	116.6085145
Achyranthes aspera	23.37175039	116.7095501
Achyranthes aspera	22.54845664	114.0645518
Achyranthes aspera	24.95855815	114.0685674
Achyranthes aspera	22.25792347	112.8004448
Achyranthes aspera	24.35659449	114.1364272
Achyranthes aspera	24.06554651	114.2135117
Achyranthes aspera	24.14229378	115.7375795
Achyranthes aspera	20.33172369	110.1824727
Achyranthes aspera	22.17601481	111.7975361
Achyranthes aspera	21.86433973	111.9884893
Achyranthes aspera	23.24017404	111.5415538
Achyranthes aspera	22.92091197	112.0515127
Achyranthes aspera	23.05288877	112.4714889
Achyranthes aspera	22.27656465	113.5825548
Achyranthes aspera	23.66262319	116.6294702
Achyranthes aspera	23.02730841	113.7584205
Achyranthes aspera	23.16192049	112.9034709
Achyranthes aspera	22.8079293	113.5314355
Achyranthes aspera	23.79425787	114.7535083
Achyranthes aspera	22.99144311	114.7264259
Achyranthes aspera	23.11635885	114.423558
Achyranthes aspera	22.58460388	113.0885562
Achyranthes aspera	23.55574049	116.3785122
Achyranthes aspera	21.6158165	110.2924477
Achyranthes aspera	24.29417753	116.1295374
Achyranthes aspera	23.68823029	113.0624683
Achyranthes aspera	23.42781205	117.030496
Achyranthes aspera	23.35909172	116.6885286
Achyranthes aspera	22.97274426	115.3294448
Achyranthes aspera	24.81588128	113.6035273
Achyranthes aspera	22.52850113	114.061491
Achyranthes aspera	22.72601655	114.2544549
Achyranthes aspera	20.94643192	110.1042417
Achyranthes aspera	21.27672344	110.3655544
Achyranthes aspera	22.52231467	113.3994224
Achyranthes aspera	22.821802	108.334512
Achyranthes aspera	23.90818593	106.6245893
Achyranthes aspera	21.4868365	109.1265332
Achyranthes aspera	23.84599821	111.5555466
Achyranthes aspera	25.072077	109.262561
Achyranthes aspera	22.83622904	107.2075569
Achyranthes aspera	23.688327	106.278822
Achyranthes aspera	23.93733126	108.111458
Achyranthes aspera	24.5532178	107.0484198
Achyranthes aspera	24.408397	111.572374
Achyranthes aspera	23.11744838	109.6055203
Achyranthes aspera	23.117471	109.6056
Achyranthes aspera	25.24169878	110.1861949
Achyranthes aspera	21.66700574	109.2134386
Achyranthes aspera	24.83208794	108.2644431
Achyranthes aspera	24.13631949	110.1955063
Achyranthes aspera	23.14012567	106.4244527
Achyranthes aspera	25.244302	110.2185867
Achyranthes aspera	24.355068	106.563243
Achyranthes aspera	24.35401524	106.5684157
Achyranthes aspera	24.33196139	109.4344219
Achyranthes aspera	22.348317	106.861122
Achyranthes aspera	25.80411678	110.017494
Achyranthes aspera	22.34829891	106.8605819
Achyranthes aspera	23.17158525	107.7025739
Achyranthes aspera	24.77681361	105.3504595
Achyranthes aspera	24.776815	105.350458
Achyranthes aspera	24.783085	108.9115745
Achyranthes aspera	23.71387773	108.1835622
Achyranthes aspera	23.394361	105.8388
Achyranthes aspera	23.39379383	105.8394226
Achyranthes aspera	22.8226066	108.3734508
Achyranthes aspera	22.14588484	107.0835238
Achyranthes aspera	23.5455061	110.398452
Achyranthes aspera	22.15991408	107.9904426
Achyranthes aspera	23.08750581	107.1494726
Achyranthes aspera	24.30053461	106.2344979
Achyranthes aspera	23.74200572	106.9214126
Achyranthes aspera	23.48274528	111.2855168
Achyranthes aspera	25.61756722	110.6785163
Achyranthes aspera	24.78451919	110.503475
Achyranthes aspera	22.76460045	108.4934202
Achyranthes aspera	24.98557797	109.9895908
Achyranthes aspera	24.17676378	110.8135451
Achyranthes aspera	23.9070845	106.6255891
Achyranthes aspera	22.41124573	107.3595332
Achyranthes aspera	22.383117	107.37152
Achyranthes aspera	23.32899435	106.6215826
Achyranthes aspera	21.55361543	107.977489
Achyranthes aspera	21.76612835	108.366292
Achyranthes aspera	24.83719437	110.8345596
Achyranthes aspera	24.49412164	110.4014368
Achyranthes aspera	25.32023327	110.3084631
Achyranthes aspera	23.40004888	110.085526
Achyranthes aspera	24.4094509	111.5735263
Achyranthes aspera	24.41753104	111.5585674
Achyranthes aspera	24.78321647	106.5634297
Achyranthes aspera	25.41554953	110.3325372
Achyranthes aspera	25.803846	110.018155
Achyranthes aspera	22.33352419	106.869204
Achyranthes aspera	24.47862227	109.7575545
Achyranthes aspera	23.33429932	107.5761612
Achyranthes aspera	22.10015259	106.7735236
Achyranthes aspera	22.02036705	108.6385126
Achyranthes aspera	25.23051145	109.4045633
Achyranthes aspera	25.0720765	109.2625608
Achyranthes aspera	25.00566416	107.1784565
Achyranthes aspera	23.742006	106.921415
Achyranthes aspera	24.49566779	105.1004941
Achyranthes aspera	24.506032	108.66306
Achyranthes aspera	24.17510605	110.8175749
Achyranthes aspera	24.53167311	111.3095857
Achyranthes aspera	26.606065	106.711957
Achyranthes aspera	26.25925238	105.9544171
Achyranthes aspera	24.98963749	105.8185105
Achyranthes aspera	25.75988133	108.9115614
Achyranthes aspera	28.27042328	108.1264111
Achyranthes aspera	26.173291	107.592674
Achyranthes aspera	25.82828781	107.5514978
Achyranthes aspera	26.65332482	106.6365768
Achyranthes aspera	26.91128864	107.9235478
Achyranthes aspera	26.13820989	106.6634526
Achyranthes aspera	27.7059217	108.8454001
Achyranthes aspera	27.06367357	106.9715596
Achyranthes aspera	26.45908063	106.986586
Achyranthes aspera	25.43083768	106.7585481
Achyranthes aspera	26.4968076	107.5955514
Achyranthes aspera	26.78371723	105.3894866
Achyranthes aspera	25.78995177	104.9595458
Achyranthes aspera	26.586007	106.413913
Achyranthes aspera	27.73778646	109.1964389
Achyranthes aspera	25.18435492	106.1064446
Achyranthes aspera	25.44089875	105.1925677
Achyranthes aspera	25.09811331	104.9024609
Achyranthes aspera	27.999823	108.416592
Achyranthes aspera	27.24152319	108.9125775
Achyranthes aspera	25.39212397	105.6565596
Achyranthes aspera	27.05482091	108.4365808
Achyranthes aspera	26.66922189	105.7775895
Achyranthes aspera	25.75740873	106.0904138
Achyranthes aspera	27.72832533	107.037923
Achyranthes aspera	27.29021508	105.2985888
Achyranthes aspera	28.59611891	105.7034886
Achyranthes aspera	27.14706075	105.6184513
Achyranthes aspera	28.86864981	107.6194838
Achyranthes aspera	25.94987705	105.625476
Achyranthes aspera	26.63652914	106.757558
Achyranthes aspera	27.1187761	104.7103229
Achyranthes aspera	26.73404756	108.4475171
Achyranthes aspera	26.68263163	109.2074385
Achyranthes aspera	26.38420512	108.0845289
Achyranthes aspera	25.71565126	104.4785818
Achyranthes aspera	26.30823345	105.7484857
Achyranthes aspera	25.93772537	108.5275537
Achyranthes aspera	27.03982205	108.1304398
Achyranthes aspera	28.16042018	109.2094035
Achyranthes aspera	28.13946838	106.832489
Achyranthes aspera	27.737786	109.196439
Achyranthes aspera	27.67705119	109.1603116
Achyranthes aspera	26.87924719	104.2594806
Achyranthes aspera	28.55909173	107.4605749
Achyranthes aspera	27.54250088	106.8365035
Achyranthes aspera	20.02449	110.355294
Achyranthes aspera	19.30399788	109.0624641
Achyranthes aspera	19.771022	110.005462
Achyranthes aspera	19.52714611	109.5874558
Achyranthes aspera	19.09711252	108.67689
Achyranthes aspera	19.10110473	108.6585665
Achyranthes aspera	19.101105	108.658567
Achyranthes aspera	20.05211309	110.2067199
Achyranthes aspera	18.75587149	109.180508
Achyranthes aspera	19.260324	110.471763
Achyranthes aspera	18.541675	110.041015
Achyranthes aspera	18.5123316	110.0444641
Achyranthes aspera	19.52128971	109.5531412
Achyranthes aspera	18.25873629	109.5185567
Achyranthes aspera	18.781815	109.525265
Achyranthes aspera	18.80010699	110.3994344
Achyranthes aspera	16.50980095	111.7864914
Achyranthes aspera	18.259011	109.51741
Achyranthes aspera	18.37285309	109.1210285
Achyranthes aspera	20.03464622	110.3734984
Achyranthes aspera	19.25335731	110.4413504
Achyranthes aspera	16.83895333	112.340482
Achyranthes aspera	18.72113907	110.4081088
Achyranthes aspera	19.65920411	110.9740482
Achyranthes aspera	38.04320165	114.5365963
Achyranthes aspera	34.77171292	113.7593841
Achyranthes aspera	31.80434537	115.4135133
Achyranthes aspera	32.15301455	114.0974828
Achyranthes aspera	46.82838515	130.4105608
Achyranthes aspera	30.55160006	114.3484407
Achyranthes aspera	31.04806425	110.3475753
Achyranthes aspera	31.88384715	111.2674412
Achyranthes aspera	31.75049601	110.6825249
Achyranthes aspera	29.25085793	113.8235679
Achyranthes aspera	29.61263434	114.4893933
Achyranthes aspera	30.55956698	114.3225485
Achyranthes aspera	30.59846674	114.3115816
Achyranthes aspera	29.67107765	109.1466077
Achyranthes aspera	32.32412005	109.7215425
Achyranthes aspera	28.11827	112.9896025
Achyranthes aspera	25.55605673	113.6915447
Achyranthes aspera	29.43598673	111.1454713
Achyranthes aspera	26.39828804	111.3235424
Achyranthes aspera	27.23599603	112.8755633
Achyranthes aspera	26.80599526	112.0964474
Achyranthes aspera	29.40592322	110.1704134
Achyranthes aspera	26.4397237	110.8634907
Achyranthes aspera	25.40571397	112.9554792
Achyranthes aspera	29.12619056	110.5444319
Achyranthes aspera	28.98577449	109.8635858
Achyranthes aspera	26.13296848	113.1225332
Achyranthes aspera	26.42586412	111.6194551
Achyranthes aspera	27.44951328	109.6914023
Achyranthes aspera	28.57790993	109.4885618
Achyranthes aspera	25.27972067	111.3504366
Achyranthes aspera	28.62308353	109.9575074
Achyranthes aspera	32.067503	118.769746
Achyranthes aspera	31.39086343	120.9874525
Achyranthes aspera	31.42210229	119.491506
Achyranthes aspera	34.60224953	119.2286213
Achyranthes aspera	31.30356407	120.5924122
Achyranthes aspera	32.159917	120.036344
Achyranthes aspera	31.49880973	120.3185833
Achyranthes aspera	33.01825474	118.5514413
Achyranthes aspera	32.01592027	119.6125006
Achyranthes aspera	32.19471592	119.4304894
Achyranthes aspera	28.68169052	115.9154232
Achyranthes aspera	25.4076373	114.3684066
Achyranthes aspera	24.96944655	115.6535153
Achyranthes aspera	25.82374701	114.9275509
Achyranthes aspera	26.84845445	116.3425606
Achyranthes aspera	25.6037775	115.7918715
Achyranthes aspera	26.75370974	114.2955559
Achyranthes aspera	28.86708192	115.3695531
Achyranthes aspera	29.66666085	115.9606612
Achyranthes aspera	29.667095	115.960127
Achyranthes aspera	27.28834023	116.914507
Achyranthes aspera	29.45453917	116.0514259
Achyranthes aspera	28.32150469	117.7164216
Achyranthes aspera	26.31951728	114.5275621
Achyranthes aspera	28.11213331	114.4525365
Achyranthes aspera	28.69874863	115.8214509
Achyranthes aspera	29.03117587	114.553568
Achyranthes aspera	27.82085642	114.4235637
Achyranthes aspera	28.40037331	114.8095171
Achyranthes aspera	26.338823	114.535249
Achyranthes aspera	25.8351761	114.9405034
Achyranthes aspera	25.39197512	114.9295211
Achyranthes aspera	40.78089381	120.8764817
Achyranthes aspera	36.67742	117.026435
Achyranthes aspera	34.271561	108.960729
Achyranthes aspera	34.266054	108.998631
Achyranthes aspera	33.0056146	106.9424332
Achyranthes aspera	31.23592904	121.4805389
Achyranthes aspera	31.03713518	121.2344796
Achyranthes aspera	31.22734829	121.5504546
Achyranthes aspera	31.230479	121.470907
Achyranthes aspera	30.657042	104.082823
Achyranthes aspera	29.04312156	100.3044616
Achyranthes aspera	27.40850419	102.1825955
Achyranthes aspera	26.582606	101.726119
Achyranthes aspera	26.90251745	102.1175384
Achyranthes aspera	29.60697553	103.4915456
Achyranthes aspera	28.04475796	105.8191422
Achyranthes aspera	26.64082378	102.5844622
Achyranthes aspera	26.55453706	101.8554041
Achyranthes aspera	27.70214451	103.254549
Achyranthes aspera	30.28234835	105.027477
Achyranthes aspera	28.26895062	103.5784287
Achyranthes aspera	27.42233352	103.0692826
Achyranthes aspera	27.38199621	102.5465967
Achyranthes aspera	27.2219437	102.6194883
Achyranthes aspera	29.92040166	102.2414321
Achyranthes aspera	27.93459856	101.286397
Achyranthes aspera	29.1634786	107.1055851
Achyranthes aspera	32.41468198	104.5354215
Achyranthes aspera	28.83427497	104.3526753
Achyranthes aspera	30.07247295	102.7645302
Achyranthes aspera	27.9005809	102.2714838
Achyranthes aspera	29.35021739	102.6585759
Achyranthes aspera	27.42815487	101.5154291
Achyranthes aspera	31.56618581	107.1105931
Achyranthes aspera	31.21430772	107.4745939
Achyranthes aspera	30.34107252	106.9364026
Achyranthes aspera	32.44161631	105.8504232
Achyranthes aspera	32.58161686	105.2454071
Achyranthes aspera	28.8776683	105.4485241
Achyranthes aspera	30.58039935	103.9303915
Achyranthes aspera	30.01679255	103.0495426
Achyranthes aspera	26.68876748	101.8604985
Achyranthes aspera	28.84704026	108.774586
Achyranthes aspera	29.34558492	104.7844488
Achyranthes aspera	25.038702	121.559939
Achyranthes aspera	22.62315915	120.3227695
Achyranthes aspera	24.560159	120.8214265
Achyranthes aspera	22.5519759	120.5487597
Achyranthes aspera	22.7972447	121.0713702
Achyranthes aspera	24.1477358	120.6736482
Achyranthes aspera	22.9919771	120.2044915
Achyranthes aspera	22.352695	114.159778
Achyranthes aspera	25.05156227	102.7164161
Achyranthes aspera	25.83524903	100.5784567
Achyranthes aspera	27.7540214	103.8975149
Achyranthes aspera	25.679404	100.305197
Achyranthes aspera	25.893245	99.37282
Achyranthes aspera	25.68461355	100.3080724
Achyranthes aspera	26.08905424	103.1944519
Achyranthes aspera	24.17477424	102.4125645
Achyranthes aspera	26.12009334	99.96920972
Achyranthes aspera	26.90805521	98.87564942
Achyranthes aspera	23.63138041	105.6374902
Achyranthes aspera	27.74706788	98.67239945
Achyranthes aspera	24.05219851	105.0615824
Achyranthes aspera	26.56619731	100.1824921
Achyranthes aspera	22.98998959	103.6934318
Achyranthes aspera	24.45186378	100.8384886
Achyranthes aspera	23.50320407	100.7094566
Achyranthes aspera	22.01700442	100.8064431
Achyranthes aspera	24.88627211	102.8394451
Achyranthes aspera	26.8782182	100.2416388
Achyranthes aspera	23.891525	100.099755
Achyranthes aspera	25.12688832	99.17207084
Achyranthes aspera	25.82902677	98.86458616
Achyranthes aspera	25.5576718	102.4774232
Achyranthes aspera	24.4394267	98.59455418
Achyranthes aspera	23.00016494	102.398494
Achyranthes aspera	23.13158558	104.7095495
Achyranthes aspera	23.40207989	103.3715459
Achyranthes aspera	21.9634336	100.4594459
Achyranthes aspera	21.46528088	101.5715283
Achyranthes aspera	22.335357	99.590873
Achyranthes aspera	25.04942676	100.5155486
Achyranthes aspera	26.91470504	102.9365193
Achyranthes aspera	22.79249798	100.9835551
Achyranthes aspera	25.02661686	98.49759504
Achyranthes aspera	24.1178912	102.7324229
Achyranthes aspera	25.23343873	100.3134603
Achyranthes aspera	23.39194413	104.2385438
Achyranthes aspera	22.65065601	99.59662215
Achyranthes aspera	22.01360125	100.8034468
Achyranthes aspera	22.00802814	100.8043914
Achyranthes aspera	22.00490549	100.8077598
Achyranthes aspera	24.07626271	101.9964277
Achyranthes aspera	25.67629576	99.96441376
Achyranthes aspera	24.02487128	99.26507564
Achyranthes aspera	26.68995025	100.7575814
Achyranthes aspera	26.8273918	100.2435273
Achyranthes aspera	24.67740448	102.1695355
Achyranthes aspera	23.60300091	102.0044146
Achyranthes aspera	23.22619805	102.8414328
Achyranthes aspera	25.052462	102.716621
Achyranthes aspera	23.01899358	104.400415
Achyranthes aspera	28.63610698	104.422433
Achyranthes aspera	27.83576013	99.70744457
Achyranthes aspera	27.34408386	103.7235118
Achyranthes aspera	27.84187032	121.1635486
Achyranthes aspera	30.25308298	120.2155118
Achyranthes aspera	29.86606812	121.6308428
Achyranthes aspera	29.48227065	121.8755639
Achyranthes aspera	28.66219406	121.4274347
Achyranthes aspera	27.78395074	120.6615822
Achyranthes aspera	29.810251	121.617868
Achyranthes aspera	28.89420397	120.0545507
Achyranthes aspera	30.28040507	119.9858869
Achyranthes aspera	29.99091168	122.2135563
Achyranthes aspera	28.4550564	119.4885438
Achyranthes aspera	31.02460177	109.4704728
Achyranthes aspera	29.40847474	106.5474543
Achyranthes aspera	31.95339075	108.6716116
Achyranthes aspera	30.33329397	107.3395659
Achyranthes aspera	29.86941279	107.7374806
Achyranthes aspera	29.7092782	107.3964198
Achyranthes aspera	29.29588437	106.2655976
Achyranthes aspera	29.50792772	106.5175587
Achyranthes aspera	29.29946229	108.172578
Achyranthes aspera	29.03411375	106.6574842
Achyranthes aspera	29.53881257	108.7775912
Achyranthes aspera	29.54719252	106.4644651
Achyranthes aspera	29.85050878	106.0634495
Achyranthes aspera	31.08051881	109.8855455
Achyranthes aspera	29.33202687	107.7664252
Achyranthes aspera	28.45344786	109.0135739
[truncated: 116,371 more rows]
