# Supplementary material for: Invasive alien plants are phylogenetically distinct from other alien species across spatial and taxonomic scales in China
Source: Front Plant Sci. 2023 Sep 7;14:1075344. doi: 10.3389/fpls.2023.1075344 (PMC10513447; doi:10.3389/fpls.2023.1075344)
Supplement: Supplementary Data Sheet 1 — Species details and occurrence data. [file DataSheet_1.zip › Data and code/province.csv]

FID_occ	Species	Latitude	Longitude	Source	bio_1	bio_12	COUNTRY	PROVINCE
41691	Ipomoea cairica	18.19145	109.48906	NSII	25.4175	1400.0000	China	Hainan
42896	Ipomoea triloba	18.19636	109.49286	NSII	25.4175	1400.0000	China	Hainan
53535	Passiflora foetida	18.19636	109.49286	NSII	25.4175	1400.0000	China	Hainan
35549	Euphorbia heterophylla	18.19813	109.49285	NSII	25.4175	1400.0000	China	Hainan
41668	Ipomoea cairica	18.19887	109.49170	NSII	25.4175	1400.0000	China	Hainan
17666	Celosia argentea	18.20025	109.48528	NSII	25.4175	1400.0000	China	Hainan
20612	Coccinia grandis	18.20128	109.48289	NSII	25.4175	1400.0000	China	Hainan
8119	Andrographis paniculata	18.20156	109.48391	NSII	25.4175	1400.0000	China	Hainan
48881	Mimosa pudica	18.20251	109.48348	NSII	25.4175	1400.0000	China	Hainan
59795	Praxelis clematidea	18.20332	109.48361	NSII	25.4175	1400.0000	China	Hainan
20624	Coccinia grandis	18.20352	109.48357	NSII	25.4175	1400.0000	China	Hainan
44238	Lantana camara	18.20355	109.48305	NSII	25.4175	1400.0000	China	Hainan
34950	Euphorbia cyathophora	18.20731	109.47930	NSII	25.4175	1400.0000	China	Hainan
44201	Lantana camara	18.21166	109.50131	GBIF	25.7963	1442.0000	China	Hainan
20619	Coccinia grandis	18.21211	109.50179	NSII	25.7963	1442.0000	China	Hainan
20620	Coccinia grandis	18.21218	109.50183	NSII	25.7963	1442.0000	China	Hainan
45964	Macroptilium atropurpureum	18.21240	109.50173	GBIF	25.7963	1442.0000	China	Hainan
41667	Ipomoea cairica	18.21250	109.50170	NSII	25.7963	1442.0000	China	Hainan
71124	Sphagneticola trilobata	18.21496	109.49695	GBIF	25.7500	1418.0000	China	Hainan
13432	Caesalpinia pulcherrima	18.22120	109.50412	NSII	25.7963	1442.0000	China	Hainan
48854	Mimosa pudica	18.23236	109.63462	NSII	25.2606	1449.0000	China	Hainan
63531	Ruellia simplex	18.23754	109.65000	NSII	25.2606	1449.0000	China	Hainan
70836	Sorghum halepense	18.24973	109.50705	NSII	25.7963	1442.0000	China	Hainan
2486	Achyranthes aspera	18.24973	109.50705	NSII	25.7963	1442.0000	China	Hainan
3646	Ageratum conyzoides	18.24973	109.50705	NSII	25.7963	1442.0000	China	Hainan
5424	Alternanthera sessilis	18.24973	109.50705	NSII	25.7963	1442.0000	China	Hainan
6561	Amaranthus retroflexus	18.24973	109.50705	NSII	25.7963	1442.0000	China	Hainan
6976	Amaranthus spinosus	18.24973	109.50705	NSII	25.7963	1442.0000	China	Hainan
7310	Amaranthus tricolor	18.24973	109.50705	NSII	25.7963	1442.0000	China	Hainan
7662	Amaranthus viridis	18.24973	109.50705	GBIF	25.7963	1442.0000	China	Hainan
12428	Bidens pilosa	18.24973	109.50705	NSII	25.7963	1442.0000	China	Hainan
13640	Cajanus cajan	18.24973	109.50705	NSII	25.7963	1442.0000	China	Hainan
16089	Cardiospermum halicacabum	18.24973	109.50705	NSII	25.7963	1442.0000	China	Hainan
16556	Cascabela thevetia	18.24973	109.50705	NSII	25.7963	1442.0000	China	Hainan
20331	Citrus aurantiifolia	18.24973	109.50705	GBIF	25.7963	1442.0000	China	Hainan
21203	Coix lacryma-jobi	18.24973	109.50705	NSII	25.7963	1442.0000	China	Hainan
21693	Corchorus capsularis	18.24973	109.50705	NSII	25.7963	1442.0000	China	Hainan
22309	Coriandrum sativum	18.24973	109.50705	NSII	25.7963	1442.0000	China	Hainan
23214	Crassocephalum crepidioides	18.24973	109.50705	GBIF	25.7963	1442.0000	China	Hainan
23910	Crotalaria pallida	18.24973	109.50705	NSII	25.7963	1442.0000	China	Hainan
24980	Cyanthillium cinereum	18.24973	109.50705	NSII	25.7963	1442.0000	China	Hainan
25563	Cyperus compressus	18.24973	109.50705	GBIF	25.7963	1442.0000	China	Hainan
25863	Cyperus difformis	18.24973	109.50705	NSII	25.7963	1442.0000	China	Hainan
26316	Cyperus rotundus	18.24973	109.50705	GBIF	25.7963	1442.0000	China	Hainan
26944	Datura metel	18.24973	109.50705	NSII	25.7963	1442.0000	China	Hainan
28265	Digitaria ciliaris	18.24973	109.50705	NSII	25.7963	1442.0000	China	Hainan
30102	Eclipta prostrata	18.24973	109.50705	NSII	25.7963	1442.0000	China	Hainan
30818	Elephantopus scaber	18.24973	109.50705	NSII	25.7963	1442.0000	China	Hainan
31673	Eleusine indica	18.24973	109.50705	NSII	25.7963	1442.0000	China	Hainan
32213	Emilia sonchifolia	18.24973	109.50705	NSII	25.7963	1442.0000	China	Hainan
32643	Erechtites valerianifolia	18.24973	109.50705	NSII	25.7963	1442.0000	China	Hainan
33503	Erigeron bonariensis	18.24973	109.50705	NSII	25.7963	1442.0000	China	Hainan
34322	Erigeron sumatrensis	18.24973	109.50705	NSII	25.7963	1442.0000	China	Hainan
34450	Eryngium foetidum	18.24973	109.50705	NSII	25.7963	1442.0000	China	Hainan
35974	Euphorbia hirta	18.24973	109.50705	NSII	25.7963	1442.0000	China	Hainan
39074	Glebionis coronaria	18.24973	109.50705	NSII	25.7963	1442.0000	China	Hainan
40078	Heliotropium indicum	18.24973	109.50705	NSII	25.7963	1442.0000	China	Hainan
40486	Hyptis capitata	18.24973	109.50705	NSII	25.7963	1442.0000	China	Hainan
43054	Jasminum sambac	18.24973	109.50705	NSII	25.7963	1442.0000	China	Hainan
43210	Jatropha curcas	18.24973	109.50705	GBIF	25.7963	1442.0000	China	Hainan
43454	Justicia gendarussa	18.24973	109.50705	NSII	25.7963	1442.0000	China	Hainan
43741	Lablab purpureus	18.24973	109.50705	NSII	25.7963	1442.0000	China	Hainan
46586	Mangifera indica	18.24973	109.50705	NSII	25.7963	1442.0000	China	Hainan
48410	Mikania cordata	18.24973	109.50705	GBIF	25.7963	1442.0000	China	Hainan
51935	Oxalis corniculata	18.24973	109.50705	NSII	25.7963	1442.0000	China	Hainan
52367	Pachyrhizus erosus	18.24973	109.50705	GBIF	25.7963	1442.0000	China	Hainan
55602	Physalis angulata	18.24973	109.50705	NSII	25.7963	1442.0000	China	Hainan
60040	Psidium guajava	18.24973	109.50705	NSII	25.7963	1442.0000	China	Hainan
62670	Ricinus communis	18.24973	109.50705	NSII	25.7963	1442.0000	China	Hainan
64051	Schoenoplectiella mucronata	18.24973	109.50705	GBIF	25.7963	1442.0000	China	Hainan
64264	Scoparia dulcis	18.24973	109.50705	NSII	25.7963	1442.0000	China	Hainan
64930	Senna occidentalis	18.24973	109.50705	GBIF	25.7963	1442.0000	China	Hainan
65604	Senna tora	18.24973	109.50705	GBIF	25.7963	1442.0000	China	Hainan
66315	Setaria palmifolia	18.24973	109.50705	NSII	25.7963	1442.0000	China	Hainan
67269	Sida acuta	18.24973	109.50705	NSII	25.7963	1442.0000	China	Hainan
71011	Spermacoce articularis	18.24973	109.50705	GBIF	25.7963	1442.0000	China	Hainan
72701	Striga asiatica	18.24973	109.50705	GBIF	25.7963	1442.0000	China	Hainan
73114	Syzygium jambos	18.24973	109.50705	NSII	25.7963	1442.0000	China	Hainan
73906	Tamarindus indica	18.24973	109.50705	NSII	25.7963	1442.0000	China	Hainan
76211	Urena lobata	18.24973	109.50705	NSII	25.7963	1442.0000	China	Hainan
76531	Urena procumbens	18.24973	109.50705	NSII	25.7963	1442.0000	China	Hainan
78487	Waltheria indica	18.24973	109.50705	NSII	25.7963	1442.0000	China	Hainan
79048	Xanthium strumarium	18.24973	109.50705	NSII	25.7963	1442.0000	China	Hainan
55172	Phyllanthus niruri	18.25000	109.50000	NSII	25.7963	1442.0000	China	Hainan
79666	Zornia gibbosa	18.25000	109.50000	GBIF	25.7963	1442.0000	China	Hainan
15326	Capsicum annuum	18.25000	109.51000	GBIF	25.7963	1442.0000	China	Hainan
15448	Capsicum frutescens	18.25000	109.51000	NSII	25.7963	1442.0000	China	Hainan
25849	Cyperus difformis	18.25000	109.51000	NSII	25.7963	1442.0000	China	Hainan
57072	Pittosporum tobira	18.25000	109.51000	NSII	25.7963	1442.0000	China	Hainan
64259	Scoparia dulcis	18.25000	109.51000	NSII	25.7963	1442.0000	China	Hainan
67259	Sida acuta	18.25000	109.51000	NSII	25.7963	1442.0000	China	Hainan
18729	Cestrum nocturnum	18.25032	109.59101	NSII	25.3892	1464.0000	China	Hainan
3697	Ageratum conyzoides	18.25201	109.50413	NSII	25.8492	1456.0000	China	Hainan
23915	Crotalaria pallida	18.25201	109.50413	NSII	25.8492	1456.0000	China	Hainan
34208	Erigeron canadensis	18.25201	109.50413	GBIF	25.8492	1456.0000	China	Hainan
43753	Lablab purpureus	18.25201	109.50413	NSII	25.8492	1456.0000	China	Hainan
55184	Phyllanthus niruri	18.25201	109.50413	NSII	25.8492	1456.0000	China	Hainan
1693	Acacia dealbata	18.25201	109.50413	GBIF	25.8492	1456.0000	China	Hainan
2494	Achyranthes aspera	18.25201	109.50413	NSII	25.8492	1456.0000	China	Hainan
2948	Aeschynomene indica	18.25201	109.50413	NSII	25.8492	1456.0000	China	Hainan
3643	Ageratum conyzoides	18.25201	109.50413	NSII	25.8492	1456.0000	China	Hainan
5446	Alternanthera sessilis	18.25201	109.50413	NSII	25.8492	1456.0000	China	Hainan
5771	Amaranthus blitum	18.25201	109.50413	NSII	25.8492	1456.0000	China	Hainan
5879	Amaranthus caudatus	18.25201	109.50413	NSII	25.8492	1456.0000	China	Hainan
6994	Amaranthus spinosus	18.25201	109.50413	NSII	25.8492	1456.0000	China	Hainan
7657	Amaranthus viridis	18.25201	109.50413	NSII	25.8492	1456.0000	China	Hainan
11250	Basella alba	18.25201	109.50413	NSII	25.8492	1456.0000	China	Hainan
12424	Bidens pilosa	18.25201	109.50413	NSII	25.8492	1456.0000	China	Hainan
12697	Bombax ceiba	18.25201	109.50413	NSII	25.8492	1456.0000	China	Hainan
13443	Caesalpinia pulcherrima	18.25201	109.50413	NSII	25.8492	1456.0000	China	Hainan
13662	Cajanus cajan	18.25201	109.50413	NSII	25.8492	1456.0000	China	Hainan
13986	Canavalia gladiata	18.25201	109.50413	GBIF	25.8492	1456.0000	China	Hainan
16236	Carica papaya	18.25201	109.50413	NSII	25.8492	1456.0000	China	Hainan
16819	Catharanthus roseus	18.25201	109.50413	NSII	25.8492	1456.0000	China	Hainan
17705	Celosia argentea	18.25201	109.50413	NSII	25.8492	1456.0000	China	Hainan
18162	Centipeda minima	18.25201	109.50413	GBIF	25.8492	1456.0000	China	Hainan
20630	Coccinia grandis	18.25201	109.50413	NSII	25.8492	1456.0000	China	Hainan
21200	Coix lacryma-jobi	18.25201	109.50413	NSII	25.8492	1456.0000	China	Hainan
21568	Conyza sumatrensis	18.25201	109.50413	NSII	25.8492	1456.0000	China	Hainan
21697	Corchorus capsularis	18.25201	109.50413	NSII	25.8492	1456.0000	China	Hainan
21802	Corchorus olitorius	18.25201	109.50413	NSII	25.8492	1456.0000	China	Hainan
23215	Crassocephalum crepidioides	18.25201	109.50413	NSII	25.8492	1456.0000	China	Hainan
23941	Crotalaria pallida	18.25201	109.50413	NSII	25.8492	1456.0000	China	Hainan
25001	Cyanthillium cinereum	18.25201	109.50413	NSII	25.8492	1456.0000	China	Hainan
26321	Cyperus rotundus	18.25201	109.50413	GBIF	25.8492	1456.0000	China	Hainan
30099	Eclipta prostrata	18.25201	109.50413	NSII	25.8492	1456.0000	China	Hainan
30822	Elephantopus scaber	18.25201	109.50413	NSII	25.8492	1456.0000	China	Hainan
30981	Elephantopus tomentosus	18.25201	109.50413	NSII	25.8492	1456.0000	China	Hainan
31089	Eleusine coracana	18.25201	109.50413	GBIF	25.8492	1456.0000	China	Hainan
31665	Eleusine indica	18.25201	109.50413	NSII	25.8492	1456.0000	China	Hainan
32207	Emilia sonchifolia	18.25201	109.50413	NSII	25.8492	1456.0000	China	Hainan
32647	Erechtites valerianifolia	18.25201	109.50413	NSII	25.8492	1456.0000	China	Hainan
33502	Erigeron bonariensis	18.25201	109.50413	NSII	25.8492	1456.0000	China	Hainan
35993	Euphorbia hirta	18.25201	109.50413	NSII	25.8492	1456.0000	China	Hainan
40086	Heliotropium indicum	18.25201	109.50413	NSII	25.8492	1456.0000	China	Hainan
40128	Herissantia crispa	18.25201	109.50413	NSII	25.8492	1456.0000	China	Hainan
41130	Ipomoea alba	18.25201	109.50413	GBIF	25.8492	1456.0000	China	Hainan
41464	Ipomoea batatas	18.25201	109.50413	NSII	25.8492	1456.0000	China	Hainan
41693	Ipomoea cairica	18.25201	109.50413	NSII	25.8492	1456.0000	China	Hainan
43228	Jatropha curcas	18.25201	109.50413	NSII	25.8492	1456.0000	China	Hainan
43456	Justicia gendarussa	18.25201	109.50413	NSII	25.8492	1456.0000	China	Hainan
43779	Lablab purpureus	18.25201	109.50413	NSII	25.8492	1456.0000	China	Hainan
44880	Leucaena leucocephala	18.25201	109.50413	NSII	25.8492	1456.0000	China	Hainan
46597	Mangifera indica	18.25201	109.50413	NSII	25.8492	1456.0000	China	Hainan
49584	Mollugo verticillata	18.25201	109.50413	GBIF	25.8492	1456.0000	China	Hainan
51772	Oxalis corniculata	18.25201	109.50413	NSII	25.8492	1456.0000	China	Hainan
52374	Pachyrhizus erosus	18.25201	109.50413	NSII	25.8492	1456.0000	China	Hainan
52628	Panicum repens	18.25201	109.50413	NSII	25.8492	1456.0000	China	Hainan
54982	Phyla nodiflora	18.25201	109.50413	NSII	25.8492	1456.0000	China	Hainan
55078	Phyllanthus amarus	18.25201	109.50413	NSII	25.8492	1456.0000	China	Hainan
55601	Physalis angulata	18.25201	109.50413	NSII	25.8492	1456.0000	China	Hainan
57781	Plantago major	18.25201	109.50413	NSII	25.8492	1456.0000	China	Hainan
62691	Ricinus communis	18.25201	109.50413	NSII	25.8492	1456.0000	China	Hainan
64912	Senna occidentalis	18.25201	109.50413	GBIF	25.8492	1456.0000	China	Hainan
65210	Senna surattensis	18.25201	109.50413	NSII	25.8492	1456.0000	China	Hainan
65613	Senna tora	18.25201	109.50413	GBIF	25.8492	1456.0000	China	Hainan
65864	Sesbania cannabina	18.25201	109.50413	NSII	25.8492	1456.0000	China	Hainan
67266	Sida acuta	18.25201	109.50413	NSII	25.8492	1456.0000	China	Hainan
68115	Solanum aculeatissimum	18.25201	109.50413	NSII	25.8492	1456.0000	China	Hainan
69114	Solanum melongena	18.25201	109.50413	NSII	25.8492	1456.0000	China	Hainan
71006	Spermacoce articularis	18.25201	109.50413	GBIF	25.8492	1456.0000	China	Hainan
73911	Tamarindus indica	18.25201	109.50413	NSII	25.8492	1456.0000	China	Hainan
76177	Urena lobata	18.25201	109.50413	NSII	25.8492	1456.0000	China	Hainan
79066	Xanthium strumarium	18.25201	109.50413	NSII	25.8492	1456.0000	China	Hainan
79667	Zornia gibbosa	18.25201	109.50413	GBIF	25.8492	1456.0000	China	Hainan
1396	Abelmoschus moschatus	18.25263	109.51192	NSII	25.8492	1456.0000	China	Hainan
2489	Achyranthes aspera	18.25263	109.51192	NSII	25.8492	1456.0000	China	Hainan
2934	Aeschynomene indica	18.25263	109.51192	NSII	25.8492	1456.0000	China	Hainan
3641	Ageratum conyzoides	18.25263	109.51192	NSII	25.8492	1456.0000	China	Hainan
5421	Alternanthera sessilis	18.25263	109.51192	NSII	25.8492	1456.0000	China	Hainan
6564	Amaranthus retroflexus	18.25263	109.51192	NSII	25.8492	1456.0000	China	Hainan
6988	Amaranthus spinosus	18.25263	109.51192	NSII	25.8492	1456.0000	China	Hainan
7313	Amaranthus tricolor	18.25263	109.51192	NSII	25.8492	1456.0000	China	Hainan
7660	Amaranthus viridis	18.25263	109.51192	NSII	25.8492	1456.0000	China	Hainan
8682	Antigonon leptopus	18.25263	109.51192	NSII	25.8492	1456.0000	China	Hainan
8921	Arachis hypogaea	18.25263	109.51192	NSII	25.8492	1456.0000	China	Hainan
10332	Asclepias curassavica	18.25263	109.51192	NSII	25.8492	1456.0000	China	Hainan
11249	Basella alba	18.25263	109.51192	NSII	25.8492	1456.0000	China	Hainan
12349	Bidens pilosa	18.25263	109.51192	NSII	25.8492	1456.0000	China	Hainan
12696	Bombax ceiba	18.25263	109.51192	NSII	25.8492	1456.0000	China	Hainan
13440	Caesalpinia pulcherrima	18.25263	109.51192	NSII	25.8492	1456.0000	China	Hainan
13668	Cajanus cajan	18.25263	109.51192	NSII	25.8492	1456.0000	China	Hainan
14235	Canna indica	18.25263	109.51192	NSII	25.8492	1456.0000	China	Hainan
15346	Capsicum annuum	18.25263	109.51192	NSII	25.8492	1456.0000	China	Hainan
15450	Capsicum frutescens	18.25263	109.51192	NSII	25.8492	1456.0000	China	Hainan
16096	Cardiospermum halicacabum	18.25263	109.51192	NSII	25.8492	1456.0000	China	Hainan
16238	Carica papaya	18.25263	109.51192	NSII	25.8492	1456.0000	China	Hainan
16559	Cascabela thevetia	18.25263	109.51192	NSII	25.8492	1456.0000	China	Hainan
16822	Catharanthus roseus	18.25263	109.51192	NSII	25.8492	1456.0000	China	Hainan
17699	Celosia argentea	18.25263	109.51192	NSII	25.8492	1456.0000	China	Hainan
18158	Centipeda minima	18.25263	109.51192	GBIF	25.8492	1456.0000	China	Hainan
19585	Chenopodium album	18.25263	109.51192	NSII	25.8492	1456.0000	China	Hainan
19823	Chloris barbata	18.25263	109.51192	NSII	25.8492	1456.0000	China	Hainan
20567	Clitoria ternatea	18.25263	109.51192	NSII	25.8492	1456.0000	China	Hainan
20627	Coccinia grandis	18.25263	109.51192	NSII	25.8492	1456.0000	China	Hainan
21199	Coix lacryma-jobi	18.25263	109.51192	NSII	25.8492	1456.0000	China	Hainan
23204	Crassocephalum crepidioides	18.25263	109.51192	GBIF	25.8492	1456.0000	China	Hainan
23417	Crotalaria juncea	18.25263	109.51192	NSII	25.8492	1456.0000	China	Hainan
23939	Crotalaria pallida	18.25263	109.51192	NSII	25.8492	1456.0000	China	Hainan
24998	Cyanthillium cinereum	18.25263	109.51192	NSII	25.8492	1456.0000	China	Hainan
25564	Cyperus compressus	18.25263	109.51192	GBIF	25.8492	1456.0000	China	Hainan
25860	Cyperus difformis	18.25263	109.51192	NSII	25.8492	1456.0000	China	Hainan
26317	Cyperus rotundus	18.25263	109.51192	GBIF	25.8492	1456.0000	China	Hainan
26927	Datura metel	18.25263	109.51192	NSII	25.8492	1456.0000	China	Hainan
30098	Eclipta prostrata	18.25263	109.51192	NSII	25.8492	1456.0000	China	Hainan
30810	Elephantopus scaber	18.25263	109.51192	NSII	25.8492	1456.0000	China	Hainan
30988	Elephantopus tomentosus	18.25263	109.51192	NSII	25.8492	1456.0000	China	Hainan
31090	Eleusine coracana	18.25263	109.51192	NSII	25.8492	1456.0000	China	Hainan
31662	Eleusine indica	18.25263	109.51192	NSII	25.8492	1456.0000	China	Hainan
32204	Emilia sonchifolia	18.25263	109.51192	NSII	25.8492	1456.0000	China	Hainan
32306	Eragrostis ciliaris	18.25263	109.51192	NSII	25.8492	1456.0000	China	Hainan
32641	Erechtites valerianifolia	18.25263	109.51192	NSII	25.8492	1456.0000	China	Hainan
33500	Erigeron bonariensis	18.25263	109.51192	NSII	25.8492	1456.0000	China	Hainan
34062	Erigeron canadensis	18.25263	109.51192	NSII	25.8492	1456.0000	China	Hainan
34448	Eryngium foetidum	18.25263	109.51192	NSII	25.8492	1456.0000	China	Hainan
35989	Euphorbia hirta	18.25263	109.51192	NSII	25.8492	1456.0000	China	Hainan
37405	Fagopyrum esculentum	18.25263	109.51192	NSII	25.8492	1456.0000	China	Hainan
39316	Gnaphalium polycaulon	18.25263	109.51192	NSII	25.8492	1456.0000	China	Hainan
40077	Heliotropium indicum	18.25263	109.51192	NSII	25.8492	1456.0000	China	Hainan
40125	Herissantia crispa	18.25263	109.51192	NSII	25.8492	1456.0000	China	Hainan
40485	Hyptis capitata	18.25263	109.51192	NSII	25.8492	1456.0000	China	Hainan
40915	Impatiens balsamina	18.25263	109.51192	NSII	25.8492	1456.0000	China	Hainan
41085	Indigofera suffruticosa	18.25263	109.51192	NSII	25.8492	1456.0000	China	Hainan
41126	Ipomoea alba	18.25263	109.51192	GBIF	25.8492	1456.0000	China	Hainan
41294	Ipomoea aquatica	18.25263	109.51192	NSII	25.8492	1456.0000	China	Hainan
41458	Ipomoea batatas	18.25263	109.51192	NSII	25.8492	1456.0000	China	Hainan
41848	Ipomoea mauritiana	18.25263	109.51192	NSII	25.8492	1456.0000	China	Hainan
42241	Ipomoea nil	18.25263	109.51192	NSII	25.8492	1456.0000	China	Hainan
42528	Ipomoea purpurea	18.25263	109.51192	GBIF	25.8492	1456.0000	China	Hainan
42700	Ipomoea quamoclit	18.25263	109.51192	NSII	25.8492	1456.0000	China	Hainan
43051	Jasminum sambac	18.25263	109.51192	NSII	25.8492	1456.0000	China	Hainan
43209	Jatropha curcas	18.25263	109.51192	NSII	25.8492	1456.0000	China	Hainan
43457	Justicia gendarussa	18.25263	109.51192	NSII	25.8492	1456.0000	China	Hainan
43742	Lablab purpureus	18.25263	109.51192	NSII	25.8492	1456.0000	China	Hainan
44258	Lantana camara	18.25263	109.51192	NSII	25.8492	1456.0000	China	Hainan
44886	Leucaena leucocephala	18.25263	109.51192	NSII	25.8492	1456.0000	China	Hainan
45689	Ludwigia hyssopifolia	18.25263	109.51192	NSII	25.8492	1456.0000	China	Hainan
46594	Mangifera indica	18.25263	109.51192	NSII	25.8492	1456.0000	China	Hainan
46747	Manihot esculenta	18.25263	109.51192	NSII	25.8492	1456.0000	China	Hainan
48409	Mikania cordata	18.25263	109.51192	GBIF	25.8492	1456.0000	China	Hainan
49435	Mirabilis jalapa	18.25263	109.51192	NSII	25.8492	1456.0000	China	Hainan
49714	Momordica charantia	18.25263	109.51192	NSII	25.8492	1456.0000	China	Hainan
49754	Moringa oleifera	18.25263	109.51192	NSII	25.8492	1456.0000	China	Hainan
50496	Ocimum basilicum	18.25263	109.51192	NSII	25.8492	1456.0000	China	Hainan
50865	Opuntia dillenii	18.25263	109.51192	NSII	25.8492	1456.0000	China	Hainan
51768	Oxalis corniculata	18.25263	109.51192	NSII	25.8492	1456.0000	China	Hainan
52373	Pachyrhizus erosus	18.25263	109.51192	NSII	25.8492	1456.0000	China	Hainan
52627	Panicum repens	18.25263	109.51192	NSII	25.8492	1456.0000	China	Hainan
54984	Phyla nodiflora	18.25263	109.51192	NSII	25.8492	1456.0000	China	Hainan
55080	Phyllanthus amarus	18.25263	109.51192	NSII	25.8492	1456.0000	China	Hainan
55183	Phyllanthus niruri	18.25263	109.51192	NSII	25.8492	1456.0000	China	Hainan
55600	Physalis angulata	18.25263	109.51192	NSII	25.8492	1456.0000	China	Hainan
60026	Psidium guajava	18.25263	109.51192	NSII	25.8492	1456.0000	China	Hainan
60555	Punica granatum	18.25263	109.51192	NSII	25.8492	1456.0000	China	Hainan
62682	Ricinus communis	18.25263	109.51192	NSII	25.8492	1456.0000	China	Hainan
64914	Senna occidentalis	18.25263	109.51192	GBIF	25.8492	1456.0000	China	Hainan
65211	Senna surattensis	18.25263	109.51192	NSII	25.8492	1456.0000	China	Hainan
65606	Senna tora	18.25263	109.51192	GBIF	25.8492	1456.0000	China	Hainan
65865	Sesbania cannabina	18.25263	109.51192	NSII	25.8492	1456.0000	China	Hainan
66308	Setaria palmifolia	18.25263	109.51192	NSII	25.8492	1456.0000	China	Hainan
67265	Sida acuta	18.25263	109.51192	NSII	25.8492	1456.0000	China	Hainan
67365	Sida cordata	18.25263	109.51192	NSII	25.8492	1456.0000	China	Hainan
67714	Sida rhombifolia	18.25263	109.51192	NSII	25.8492	1456.0000	China	Hainan
68127	Solanum aculeatissimum	18.25263	109.51192	NSII	25.8492	1456.0000	China	Hainan
68411	Solanum americanum	18.25263	109.51192	NSII	25.8492	1456.0000	China	Hainan
68847	Solanum erianthum	18.25263	109.51192	NSII	25.8492	1456.0000	China	Hainan
69119	Solanum melongena	18.25263	109.51192	NSII	25.8492	1456.0000	China	Hainan
69728	Solanum torvum	18.25263	109.51192	GBIF	25.8492	1456.0000	China	Hainan
70834	Sorghum halepense	18.25263	109.51192	NSII	25.8492	1456.0000	China	Hainan
71008	Spermacoce articularis	18.25263	109.51192	GBIF	25.8492	1456.0000	China	Hainan
71481	Stachytarpheta jamaicensis	18.25263	109.51192	NSII	25.8492	1456.0000	China	Hainan
72693	Striga asiatica	18.25263	109.51192	GBIF	25.8492	1456.0000	China	Hainan
73907	Tamarindus indica	18.25263	109.51192	NSII	25.8492	1456.0000	China	Hainan
74696	Tribulus cistoides	18.25263	109.51192	NSII	25.8492	1456.0000	China	Hainan
76224	Urena lobata	18.25263	109.51192	NSII	25.8492	1456.0000	China	Hainan
76534	Urena procumbens	18.25263	109.51192	NSII	25.8492	1456.0000	China	Hainan
78335	Vigna umbellata	18.25263	109.51192	NSII	25.8492	1456.0000	China	Hainan
78471	Waltheria indica	18.25263	109.51192	GBIF	25.8492	1456.0000	China	Hainan
79047	Xanthium strumarium	18.25263	109.51192	NSII	25.8492	1456.0000	China	Hainan
79669	Zornia gibbosa	18.25263	109.51192	GBIF	25.8492	1456.0000	China	Hainan
16211	Carica papaya	18.25285	109.51191	NSII	25.8492	1456.0000	China	Hainan
48880	Mimosa pudica	18.25285	109.51191	NSII	25.8492	1456.0000	China	Hainan
73930	Tamarindus indica	18.25285	109.51191	NSII	25.8492	1456.0000	China	Hainan
20606	Coccinia grandis	18.25292	109.58929	NSII	25.3892	1464.0000	China	Hainan
16195	Carica papaya	18.25292	109.59101	NSII	25.3892	1464.0000	China	Hainan
20665	Codiaeum variegatum	18.25455	109.59101	NSII	25.3892	1464.0000	China	Hainan
13723	Caladium bicolor	18.25680	109.62898	NSII	24.5627	1488.0000	China	Hainan
21858	Cordyline fruticosa	18.25765	109.52903	NSII	25.8492	1456.0000	China	Hainan
20675	Codiaeum variegatum	18.25771	109.51491	NSII	25.8492	1456.0000	China	Hainan
1902	Acacia mangium	18.25874	109.51856	NSII	25.8492	1456.0000	China	Hainan
2262	Achyranthes aspera	18.25874	109.51856	NSII	25.8492	1456.0000	China	Hainan
2732	Aeschynomene indica	18.25874	109.51856	NSII	25.8492	1456.0000	China	Hainan
3325	Ageratum conyzoides	18.25874	109.51856	NSII	25.8492	1456.0000	China	Hainan
3997	Albizia lebbeck	18.25874	109.51856	GBIF	25.8492	1456.0000	China	Hainan
4545	Alternanthera bettzickiana	18.25874	109.51856	NSII	25.8492	1456.0000	China	Hainan
4565	Alternanthera paronychioides	18.25874	109.51856	NSII	25.8492	1456.0000	China	Hainan
5208	Alternanthera sessilis	18.25874	109.51856	GBIF	25.8492	1456.0000	China	Hainan
5963	Amaranthus cruentus	18.25874	109.51856	NSII	25.8492	1456.0000	China	Hainan
6131	Amaranthus dubius	18.25874	109.51856	GBIF	25.8492	1456.0000	China	Hainan
6764	Amaranthus spinosus	18.25874	109.51856	NSII	25.8492	1456.0000	China	Hainan
7502	Amaranthus viridis	18.25874	109.51856	NSII	25.8492	1456.0000	China	Hainan
8084	Andrographis paniculata	18.25874	109.51856	NSII	25.8492	1456.0000	China	Hainan
8231	Anredera cordifolia	18.25874	109.51856	NSII	25.8492	1456.0000	China	Hainan
8666	Antigonon leptopus	18.25874	109.51856	NSII	25.8492	1456.0000	China	Hainan
8715	Arachis duranensis	18.25874	109.51856	NSII	25.8492	1456.0000	China	Hainan
9429	Argyreia acuta	18.25874	109.51856	NSII	25.8492	1456.0000	China	Hainan
10571	Aster subulatus	18.25874	109.51856	NSII	25.8492	1456.0000	China	Hainan
12039	Bidens pilosa	18.25874	109.51856	NSII	25.8492	1456.0000	China	Hainan
12765	Spermacoce articularis	18.25874	109.51856	NSII	25.8492	1456.0000	China	Hainan
12845	Bougainvillea glabra	18.25874	109.51856	NSII	25.8492	1456.0000	China	Hainan
13335	Bryophyllum pinnatum	18.25874	109.51856	NSII	25.8492	1456.0000	China	Hainan
13385	Caesalpinia pulcherrima	18.25874	109.51856	GBIF	25.8492	1456.0000	China	Hainan
13553	Cajanus cajan	18.25874	109.51856	NSII	25.8492	1456.0000	China	Hainan
13779	Calopogonium mucunoides	18.25874	109.51856	NSII	25.8492	1456.0000	China	Hainan
15216	Capsicum annuum	18.25874	109.51856	NSII	25.8492	1456.0000	China	Hainan
15988	Cardiospermum halicacabum	18.25874	109.51856	NSII	25.8492	1456.0000	China	Hainan
16508	Cascabela thevetia	18.25874	109.51856	NSII	25.8492	1456.0000	China	Hainan
16734	Catharanthus roseus	18.25874	109.51856	NSII	25.8492	1456.0000	China	Hainan
17174	Celosia argentea	18.25874	109.51856	NSII	25.8492	1456.0000	China	Hainan
17840	Cenchrus echinatus	18.25874	109.51856	NSII	25.8492	1456.0000	China	Hainan
18224	Centrosema pubescens	18.25874	109.51856	GBIF	25.8492	1456.0000	China	Hainan
18685	Cestrum nocturnum	18.25874	109.51856	NSII	25.8492	1456.0000	China	Hainan
18913	Chamaecrista mimosoides	18.25874	109.51856	GBIF	25.8492	1456.0000	China	Hainan
19203	Chenopodium album	18.25874	109.51856	GBIF	25.8492	1456.0000	China	Hainan
19816	Chloris barbata	18.25874	109.51856	NSII	25.8492	1456.0000	China	Hainan
19850	Chloris virgata	18.25874	109.51856	NSII	25.8492	1456.0000	China	Hainan
20043	Chromolaena odorata	18.25874	109.51856	NSII	25.8492	1456.0000	China	Hainan
20349	Cleome rutidosperma	18.25874	109.51856	GBIF	25.8492	1456.0000	China	Hainan
20549	Clitoria ternatea	18.25874	109.51856	NSII	25.8492	1456.0000	China	Hainan
20594	Coccinia grandis	18.25874	109.51856	NSII	25.8492	1456.0000	China	Hainan
20911	Coix lacryma-jobi	18.25874	109.51856	NSII	25.8492	1456.0000	China	Hainan
21451	Conyza sumatrensis	18.25874	109.51856	NSII	25.8492	1456.0000	China	Hainan
21651	Corchorus capsularis	18.25874	109.51856	NSII	25.8492	1456.0000	China	Hainan
22832	Crassocephalum crepidioides	18.25874	109.51856	NSII	25.8492	1456.0000	China	Hainan
23747	Crotalaria pallida	18.25874	109.51856	NSII	25.8492	1456.0000	China	Hainan
24007	Croton hirtus	18.25874	109.51856	NSII	25.8492	1456.0000	China	Hainan
25692	Cyperus difformis	18.25874	109.51856	NSII	25.8492	1456.0000	China	Hainan
26095	Cyperus rotundus	18.25874	109.51856	NSII	25.8492	1456.0000	China	Hainan
26395	Cyperus surinamensis	18.25874	109.51856	NSII	25.8492	1456.0000	China	Hainan
26858	Datura metel	18.25874	109.51856	NSII	25.8492	1456.0000	China	Hainan
28374	Digitaria sanguinalis	18.25874	109.51856	NSII	25.8492	1456.0000	China	Hainan
28644	Duranta erecta	18.25874	109.51856	GBIF	25.8492	1456.0000	China	Hainan
29687	Eclipta prostrata	18.25874	109.51856	GBIF	25.8492	1456.0000	China	Hainan
30320	Eichhornia crassipes	18.25874	109.51856	NSII	25.8492	1456.0000	China	Hainan
30680	Elephantopus scaber	18.25874	109.51856	NSII	25.8492	1456.0000	China	Hainan
30960	Elephantopus tomentosus	18.25874	109.51856	NSII	25.8492	1456.0000	China	Hainan
31328	Eleusine indica	18.25874	109.51856	NSII	25.8492	1456.0000	China	Hainan
32396	Eragrostis perennans	18.25874	109.51856	GBIF	25.8492	1456.0000	China	Hainan
32508	Erechtites hieracifolia	18.25874	109.51856	NSII	25.8492	1456.0000	China	Hainan
33737	Erigeron canadensis	18.25874	109.51856	GBIF	25.8492	1456.0000	China	Hainan
34558	Eucalyptus exserta	18.25874	109.51856	NSII	25.8492	1456.0000	China	Hainan
34703	Eucalyptus robusta	18.25874	109.51856	GBIF	25.8492	1456.0000	China	Hainan
34936	Euphorbia cyathophora	18.25874	109.51856	NSII	25.8492	1456.0000	China	Hainan
35515	Euphorbia heterophylla	18.25874	109.51856	NSII	25.8492	1456.0000	China	Hainan
35747	Euphorbia hirta	18.25874	109.51856	NSII	25.8492	1456.0000	China	Hainan
37144	Fagopyrum esculentum	18.25874	109.51856	NSII	25.8492	1456.0000	China	Hainan
39290	Gnaphalium polycaulon	18.25874	109.51856	NSII	25.8492	1456.0000	China	Hainan
39370	Gomphrena celosioides	18.25874	109.51856	NSII	25.8492	1456.0000	China	Hainan
40057	Heliotropium indicum	18.25874	109.51856	NSII	25.8492	1456.0000	China	Hainan
40121	Herissantia crispa	18.25874	109.51856	NSII	25.8492	1456.0000	China	Hainan
40468	Hyptis brevipes	18.25874	109.51856	NSII	25.8492	1456.0000	China	Hainan
40551	Hyptis suaveolens	18.25874	109.51856	GBIF	25.8492	1456.0000	China	Hainan
41055	Indigofera suffruticosa	18.25874	109.51856	NSII	25.8492	1456.0000	China	Hainan
41197	Ipomoea aquatica	18.25874	109.51856	GBIF	25.8492	1456.0000	China	Hainan
41602	Ipomoea cairica	18.25874	109.51856	NSII	25.8492	1456.0000	China	Hainan
41835	Ipomoea mauritiana	18.25874	109.51856	GBIF	25.8492	1456.0000	China	Hainan
42022	Ipomoea nil	18.25874	109.51856	NSII	25.8492	1456.0000	China	Hainan
42825	Ipomoea triloba	18.25874	109.51856	NSII	25.8492	1456.0000	China	Hainan
43123	Jatropha curcas	18.25874	109.51856	NSII	25.8492	1456.0000	China	Hainan
43434	Justicia gendarussa	18.25874	109.51856	NSII	25.8492	1456.0000	China	Hainan
43605	Lablab purpureus	18.25874	109.51856	NSII	25.8492	1456.0000	China	Hainan
44085	Lantana camara	18.25874	109.51856	GBIF	25.8492	1456.0000	China	Hainan
44787	Leucaena leucocephala	18.25874	109.51856	NSII	25.8492	1456.0000	China	Hainan
45652	Ludwigia hyssopifolia	18.25874	109.51856	NSII	25.8492	1456.0000	China	Hainan
45955	Macroptilium atropurpureum	18.25874	109.51856	GBIF	25.8492	1456.0000	China	Hainan
45984	Macroptilium lathyroides	18.25874	109.51856	GBIF	25.8492	1456.0000	China	Hainan
45993	Macrotyloma uniflorum	18.25874	109.51856	GBIF	25.8492	1456.0000	China	Hainan
46398	Malvastrum coromandelianum	18.25874	109.51856	NSII	25.8492	1456.0000	China	Hainan
46534	Mangifera indica	18.25874	109.51856	NSII	25.8492	1456.0000	China	Hainan
46704	Manihot esculenta	18.25874	109.51856	NSII	25.8492	1456.0000	China	Hainan
48041	Melinis repens	18.25874	109.51856	GBIF	25.8492	1456.0000	China	Hainan
48399	Mikania cordata	18.25874	109.51856	GBIF	25.8492	1456.0000	China	Hainan
48455	Mikania micrantha	18.25874	109.51856	GBIF	25.8492	1456.0000	China	Hainan
48589	Mimosa bimucronata	18.25874	109.51856	GBIF	25.8492	1456.0000	China	Hainan
48676	Mimosa invisa	18.25874	109.51856	NSII	25.8492	1456.0000	China	Hainan
48787	Mimosa pudica	18.25874	109.51856	NSII	25.8492	1456.0000	China	Hainan
49549	Mitracarpus hirtus	18.25874	109.51856	GBIF	25.8492	1456.0000	China	Hainan
49576	Mollugo verticillata	18.25874	109.51856	GBIF	25.8492	1456.0000	China	Hainan
49766	Muntingia calabura	18.25874	109.51856	NSII	25.8492	1456.0000	China	Hainan
51179	Oxalis corniculata	18.25874	109.51856	NSII	25.8492	1456.0000	China	Hainan
52438	Panicum maximum	18.25874	109.51856	NSII	25.8492	1456.0000	China	Hainan
52576	Panicum repens	18.25874	109.51856	GBIF	25.8492	1456.0000	China	Hainan
52680	Parapholis incurva	18.25874	109.51856	NSII	25.8492	1456.0000	China	Hainan
52798	Parthenium hysterophorus	18.25874	109.51856	NSII	25.8492	1456.0000	China	Hainan
52970	Paspalum conjugatum	18.25874	109.51856	NSII	25.8492	1456.0000	China	Hainan
53458	Passiflora foetida	18.25874	109.51856	NSII	25.8492	1456.0000	China	Hainan
53777	Peperomia pellucida	18.25874	109.51856	NSII	25.8492	1456.0000	China	Hainan
54874	Phyla nodiflora	18.25874	109.51856	GBIF	25.8492	1456.0000	China	Hainan
55096	Phyllanthus debilis	18.25874	109.51856	NSII	25.8492	1456.0000	China	Hainan
55150	Phyllanthus niruri	18.25874	109.51856	NSII	25.8492	1456.0000	China	Hainan
55379	Physalis angulata	18.25874	109.51856	NSII	25.8492	1456.0000	China	Hainan
55756	Physalis lagascae	18.25874	109.51856	GBIF	25.8492	1456.0000	China	Hainan
56705	Piper betle	18.25874	109.51856	NSII	25.8492	1456.0000	China	Hainan
57970	Pluchea sagittalis	18.25874	109.51856	NSII	25.8492	1456.0000	China	Hainan
58006	Plumeria rubra	18.25874	109.51856	NSII	25.8492	1456.0000	China	Hainan
59761	Praxelis clematidea	18.25874	109.51856	NSII	25.8492	1456.0000	China	Hainan
59921	Psidium guajava	18.25874	109.51856	NSII	25.8492	1456.0000	China	Hainan
60175	Pueraria phaseoloides	18.25874	109.51856	GBIF	25.8492	1456.0000	China	Hainan
60735	Combretum indicum	18.25874	109.51856	NSII	25.8492	1456.0000	China	Hainan
62095	Richardia brasiliensis	18.25874	109.51856	NSII	25.8492	1456.0000	China	Hainan
62130	Richardia scabra	18.25874	109.51856	NSII	25.8492	1456.0000	China	Hainan
62367	Ricinus communis	18.25874	109.51856	NSII	25.8492	1456.0000	China	Hainan
63483	Rudbeckia laciniata	18.25874	109.51856	NSII	25.8492	1456.0000	China	Hainan
63994	Sansevieria trifasciata	18.25874	109.51856	NSII	25.8492	1456.0000	China	Hainan
64202	Scoparia dulcis	18.25874	109.51856	GBIF	25.8492	1456.0000	China	Hainan
64472	Senna alata	18.25874	109.51856	NSII	25.8492	1456.0000	China	Hainan
64779	Senna occidentalis	18.25874	109.51856	NSII	25.8492	1456.0000	China	Hainan
65001	Senna siamea	18.25874	109.51856	NSII	25.8492	1456.0000	China	Hainan
65171	Senna surattensis	18.25874	109.51856	NSII	25.8492	1456.0000	China	Hainan
65422	Senna tora	18.25874	109.51856	NSII	25.8492	1456.0000	China	Hainan
65785	Sesbania cannabina	18.25874	109.51856	NSII	25.8492	1456.0000	China	Hainan
66080	Setaria palmifolia	18.25874	109.51856	NSII	25.8492	1456.0000	China	Hainan
66389	Setaria parviflora	18.25874	109.51856	NSII	25.8492	1456.0000	China	Hainan
67181	Sida acuta	18.25874	109.51856	NSII	25.8492	1456.0000	China	Hainan
67343	Sida cordata	18.25874	109.51856	NSII	25.8492	1456.0000	China	Hainan
67571	Sida rhombifolia	18.25874	109.51856	NSII	25.8492	1456.0000	China	Hainan
68277	Solanum americanum	18.25874	109.51856	NSII	25.8492	1456.0000	China	Hainan
68780	Solanum erianthum	18.25874	109.51856	GBIF	25.8492	1456.0000	China	Hainan
70763	Sonneratia apetala	18.25874	109.51856	NSII	25.8492	1456.0000	China	Hainan
70815	Sorghum halepense	18.25874	109.51856	NSII	25.8492	1456.0000	China	Hainan
70969	Spermacoce alata	18.25874	109.51856	GBIF	25.8492	1456.0000	China	Hainan
71017	Spermacoce remota	18.25874	109.51856	GBIF	25.8492	1456.0000	China	Hainan
71101	Sphagneticola trilobata	18.25874	109.51856	GBIF	25.8492	1456.0000	China	Hainan
71235	Spilanthes acmella	18.25874	109.51856	NSII	25.8492	1456.0000	China	Hainan
71446	Stachytarpheta jamaicensis	18.25874	109.51856	NSII	25.8492	1456.0000	China	Hainan
72743	Stylosanthes guianensis	18.25874	109.51856	GBIF	25.8492	1456.0000	China	Hainan
72898	Synedrella nodiflora	18.25874	109.51856	NSII	25.8492	1456.0000	China	Hainan
73841	Tamarindus indica	18.25874	109.51856	NSII	25.8492	1456.0000	China	Hainan
74445	Tithonia diversifolia	18.25874	109.51856	NSII	25.8492	1456.0000	China	Hainan
74691	Trianthema portulacastrum	18.25874	109.51856	NSII	25.8492	1456.0000	China	Hainan
74753	Tridax procumbens	18.25874	109.51856	NSII	25.8492	1456.0000	China	Hainan
75808	Urena lobata	18.25874	109.51856	GBIF	25.8492	1456.0000	China	Hainan
78443	Waltheria indica	18.25874	109.51856	GBIF	25.8492	1456.0000	China	Hainan
78712	Xanthium strumarium	18.25874	109.51856	GBIF	25.8492	1456.0000	China	Hainan
79607	Zornia gibbosa	18.25874	109.51856	GBIF	25.8492	1456.0000	China	Hainan
1319	Abelmoschus moschatus	18.25901	109.51741	NSII	25.8492	1456.0000	China	Hainan
2266	Achyranthes aspera	18.25901	109.51741	NSII	25.8492	1456.0000	China	Hainan
2733	Aeschynomene indica	18.25901	109.51741	NSII	25.8492	1456.0000	China	Hainan
3327	Ageratum conyzoides	18.25901	109.51741	NSII	25.8492	1456.0000	China	Hainan
5212	Alternanthera sessilis	18.25901	109.51741	GBIF	25.8492	1456.0000	China	Hainan
6766	Amaranthus spinosus	18.25901	109.51741	NSII	25.8492	1456.0000	China	Hainan
7155	Amaranthus tricolor	18.25901	109.51741	NSII	25.8492	1456.0000	China	Hainan
7506	Amaranthus viridis	18.25901	109.51741	NSII	25.8492	1456.0000	China	Hainan
8087	Andrographis paniculata	18.25901	109.51741	NSII	25.8492	1456.0000	China	Hainan
8664	Antigonon leptopus	18.25901	109.51741	NSII	25.8492	1456.0000	China	Hainan
8787	Arachis hypogaea	18.25901	109.51741	NSII	25.8492	1456.0000	China	Hainan
9427	Argyreia acuta	18.25901	109.51741	NSII	25.8492	1456.0000	China	Hainan
10220	Asclepias curassavica	18.25901	109.51741	NSII	25.8492	1456.0000	China	Hainan
12044	Bidens pilosa	18.25901	109.51741	NSII	25.8492	1456.0000	China	Hainan
12637	Bombax ceiba	18.25901	109.51741	NSII	25.8492	1456.0000	China	Hainan
12769	Spermacoce articularis	18.25901	109.51741	NSII	25.8492	1456.0000	China	Hainan
13338	Bryophyllum pinnatum	18.25901	109.51741	NSII	25.8492	1456.0000	China	Hainan
13388	Caesalpinia pulcherrima	18.25901	109.51741	GBIF	25.8492	1456.0000	China	Hainan
13555	Cajanus cajan	18.25901	109.51741	NSII	25.8492	1456.0000	China	Hainan
13756	Ipomoea alba	18.25901	109.51741	NSII	25.8492	1456.0000	China	Hainan
13901	Canavalia ensiformis	18.25901	109.51741	NSII	25.8492	1456.0000	China	Hainan
14129	Canna indica	18.25901	109.51741	NSII	25.8492	1456.0000	China	Hainan
15219	Capsicum annuum	18.25901	109.51741	NSII	25.8492	1456.0000	China	Hainan
15416	Capsicum frutescens	18.25901	109.51741	GBIF	25.8492	1456.0000	China	Hainan
15991	Cardiospermum halicacabum	18.25901	109.51741	GBIF	25.8492	1456.0000	China	Hainan
16507	Cascabela thevetia	18.25901	109.51741	NSII	25.8492	1456.0000	China	Hainan
16736	Catharanthus roseus	18.25901	109.51741	NSII	25.8492	1456.0000	China	Hainan
17177	Celosia argentea	18.25901	109.51741	NSII	25.8492	1456.0000	China	Hainan
17993	Centipeda minima	18.25901	109.51741	GBIF	25.8492	1456.0000	China	Hainan
18916	Chamaecrista mimosoides	18.25901	109.51741	GBIF	25.8492	1456.0000	China	Hainan
19202	Chenopodium album	18.25901	109.51741	GBIF	25.8492	1456.0000	China	Hainan
19819	Chloris barbata	18.25901	109.51741	NSII	25.8492	1456.0000	China	Hainan
20550	Clitoria ternatea	18.25901	109.51741	NSII	25.8492	1456.0000	China	Hainan
20597	Coccinia grandis	18.25901	109.51741	NSII	25.8492	1456.0000	China	Hainan
20913	Coix lacryma-jobi	18.25901	109.51741	NSII	25.8492	1456.0000	China	Hainan
22835	Crassocephalum crepidioides	18.25901	109.51741	NSII	25.8492	1456.0000	China	Hainan
23397	Crotalaria juncea	18.25901	109.51741	NSII	25.8492	1456.0000	China	Hainan
23750	Crotalaria pallida	18.25901	109.51741	NSII	25.8492	1456.0000	China	Hainan
24022	Cucumis melo	18.25901	109.51741	NSII	25.8492	1456.0000	China	Hainan
25283	Cymbopogon nardus	18.25901	109.51741	NSII	25.8492	1456.0000	China	Hainan
25465	Cyperus compressus	18.25901	109.51741	NSII	25.8492	1456.0000	China	Hainan
25695	Cyperus difformis	18.25901	109.51741	NSII	25.8492	1456.0000	China	Hainan
26098	Cyperus rotundus	18.25901	109.51741	NSII	25.8492	1456.0000	China	Hainan
26724	Dalbergia sissoo	18.25901	109.51741	NSII	25.8492	1456.0000	China	Hainan
26860	Datura metel	18.25901	109.51741	NSII	25.8492	1456.0000	China	Hainan
27817	Dichanthium annulatum	18.25901	109.51741	GBIF	25.8492	1456.0000	China	Hainan
29690	Eclipta prostrata	18.25901	109.51741	GBIF	25.8492	1456.0000	China	Hainan
30495	Elaeis guineensis	18.25901	109.51741	NSII	25.8492	1456.0000	China	Hainan
30685	Elephantopus scaber	18.25901	109.51741	NSII	25.8492	1456.0000	China	Hainan
30964	Elephantopus tomentosus	18.25901	109.51741	NSII	25.8492	1456.0000	China	Hainan
31040	Eleusine coracana	18.25901	109.51741	GBIF	25.8492	1456.0000	China	Hainan
31331	Eleusine indica	18.25901	109.51741	NSII	25.8492	1456.0000	China	Hainan
32009	Emilia sonchifolia	18.25901	109.51741	NSII	25.8492	1456.0000	China	Hainan
32303	Eragrostis ciliaris	18.25901	109.51741	NSII	25.8492	1456.0000	China	Hainan
32629	Erechtites valerianifolia	18.25901	109.51741	NSII	25.8492	1456.0000	China	Hainan
33301	Erigeron bonariensis	18.25901	109.51741	NSII	25.8492	1456.0000	China	Hainan
33734	Erigeron canadensis	18.25901	109.51741	GBIF	25.8492	1456.0000	China	Hainan
37145	Fagopyrum esculentum	18.25901	109.51741	NSII	25.8492	1456.0000	China	Hainan
39144	Gnaphalium pensylvanicum	18.25901	109.51741	NSII	25.8492	1456.0000	China	Hainan
39266	Gnaphalium polycaulon	18.25901	109.51741	NSII	25.8492	1456.0000	China	Hainan
40060	Heliotropium indicum	18.25901	109.51741	NSII	25.8492	1456.0000	China	Hainan
40122	Herissantia crispa	18.25901	109.51741	NSII	25.8492	1456.0000	China	Hainan
40554	Hyptis suaveolens	18.25901	109.51741	NSII	25.8492	1456.0000	China	Hainan
40678	Impatiens balsamina	18.25901	109.51741	NSII	25.8492	1456.0000	China	Hainan
41057	Indigofera suffruticosa	18.25901	109.51741	NSII	25.8492	1456.0000	China	Hainan
41199	Ipomoea aquatica	18.25901	109.51741	GBIF	25.8492	1456.0000	China	Hainan
41375	Ipomoea batatas	18.25901	109.51741	NSII	25.8492	1456.0000	China	Hainan
41836	Ipomoea mauritiana	18.25901	109.51741	GBIF	25.8492	1456.0000	China	Hainan
42023	Ipomoea nil	18.25901	109.51741	NSII	25.8492	1456.0000	China	Hainan
42621	Ipomoea quamoclit	18.25901	109.51741	NSII	25.8492	1456.0000	China	Hainan
43005	Jasminum sambac	18.25901	109.51741	NSII	25.8492	1456.0000	China	Hainan
43125	Jatropha curcas	18.25901	109.51741	NSII	25.8492	1456.0000	China	Hainan
43433	Justicia gendarussa	18.25901	109.51741	NSII	25.8492	1456.0000	China	Hainan
43606	Lablab purpureus	18.25901	109.51741	NSII	25.8492	1456.0000	China	Hainan
44087	Lantana camara	18.25901	109.51741	GBIF	25.8492	1456.0000	China	Hainan
44789	Leucaena leucocephala	18.25901	109.51741	NSII	25.8492	1456.0000	China	Hainan
46400	Malvastrum coromandelianum	18.25901	109.51741	GBIF	25.8492	1456.0000	China	Hainan
46535	Mangifera indica	18.25901	109.51741	NSII	25.8492	1456.0000	China	Hainan
46701	Manihot esculenta	18.25901	109.51741	NSII	25.8492	1456.0000	China	Hainan
48375	Merremia boisiana	18.25901	109.51741	GBIF	25.8492	1456.0000	China	Hainan
48678	Mimosa invisa	18.25901	109.51741	NSII	25.8492	1456.0000	China	Hainan
49100	Mirabilis jalapa	18.25901	109.51741	NSII	25.8492	1456.0000	China	Hainan
49645	Momordica charantia	18.25901	109.51741	GBIF	25.8492	1456.0000	China	Hainan
50952	Opuntia stricta	18.25901	109.51741	NSII	25.8492	1456.0000	China	Hainan
51181	Oxalis corniculata	18.25901	109.51741	NSII	25.8492	1456.0000	China	Hainan
52304	Pachyrhizus erosus	18.25901	109.51741	GBIF	25.8492	1456.0000	China	Hainan
52580	Panicum repens	18.25901	109.51741	GBIF	25.8492	1456.0000	China	Hainan
53462	Passiflora foetida	18.25901	109.51741	NSII	25.8492	1456.0000	China	Hainan
54871	Phyla nodiflora	18.25901	109.51741	GBIF	25.8492	1456.0000	China	Hainan
55073	Phyllanthus amarus	18.25901	109.51741	NSII	25.8492	1456.0000	China	Hainan
55151	Phyllanthus niruri	18.25901	109.51741	NSII	25.8492	1456.0000	China	Hainan
55382	Physalis angulata	18.25901	109.51741	NSII	25.8492	1456.0000	China	Hainan
55758	Physalis lagascae	18.25901	109.51741	GBIF	25.8492	1456.0000	China	Hainan
58692	Polygonum aviculare	18.25901	109.51741	NSII	25.8492	1456.0000	China	Hainan
59401	Portulaca oleracea	18.25901	109.51741	NSII	25.8492	1456.0000	China	Hainan
59922	Psidium guajava	18.25901	109.51741	NSII	25.8492	1456.0000	China	Hainan
60737	Combretum indicum	18.25901	109.51741	NSII	25.8492	1456.0000	China	Hainan
62370	Ricinus communis	18.25901	109.51741	NSII	25.8492	1456.0000	China	Hainan
63992	Sansevieria trifasciata	18.25901	109.51741	NSII	25.8492	1456.0000	China	Hainan
64204	Scoparia dulcis	18.25901	109.51741	GBIF	25.8492	1456.0000	China	Hainan
64781	Senna occidentalis	18.25901	109.51741	NSII	25.8492	1456.0000	China	Hainan
65002	Senna siamea	18.25901	109.51741	NSII	25.8492	1456.0000	China	Hainan
65173	Senna surattensis	18.25901	109.51741	NSII	25.8492	1456.0000	China	Hainan
65426	Senna tora	18.25901	109.51741	NSII	25.8492	1456.0000	China	Hainan
65786	Sesbania cannabina	18.25901	109.51741	NSII	25.8492	1456.0000	China	Hainan
65886	Sesbania grandiflora	18.25901	109.51741	NSII	25.8492	1456.0000	China	Hainan
66083	Setaria palmifolia	18.25901	109.51741	GBIF	25.8492	1456.0000	China	Hainan
67184	Sida acuta	18.25901	109.51741	NSII	25.8492	1456.0000	China	Hainan
67345	Sida cordata	18.25901	109.51741	NSII	25.8492	1456.0000	China	Hainan
67575	Sida rhombifolia	18.25901	109.51741	NSII	25.8492	1456.0000	China	Hainan
68279	Solanum americanum	18.25901	109.51741	NSII	25.8492	1456.0000	China	Hainan
69042	Solanum melongena	18.25901	109.51741	NSII	25.8492	1456.0000	China	Hainan
69621	Solanum torvum	18.25901	109.51741	NSII	25.8492	1456.0000	China	Hainan
70813	Sorghum halepense	18.25901	109.51741	NSII	25.8492	1456.0000	China	Hainan
71234	Spilanthes acmella	18.25901	109.51741	NSII	25.8492	1456.0000	China	Hainan
71450	Stachytarpheta jamaicensis	18.25901	109.51741	NSII	25.8492	1456.0000	China	Hainan
72665	Striga asiatica	18.25901	109.51741	NSII	25.8492	1456.0000	China	Hainan
73844	Tamarindus indica	18.25901	109.51741	NSII	25.8492	1456.0000	China	Hainan
75812	Urena lobata	18.25901	109.51741	GBIF	25.8492	1456.0000	China	Hainan
76445	Urena procumbens	18.25901	109.51741	GBIF	25.8492	1456.0000	China	Hainan
78238	Vigna umbellata	18.25901	109.51741	NSII	25.8492	1456.0000	China	Hainan
78446	Waltheria indica	18.25901	109.51741	GBIF	25.8492	1456.0000	China	Hainan
78713	Xanthium strumarium	18.25901	109.51741	GBIF	25.8492	1456.0000	China	Hainan
79610	Zornia gibbosa	18.25901	109.51741	GBIF	25.8492	1456.0000	China	Hainan
17557	Celosia argentea	18.26013	109.59222	NSII	25.3892	1464.0000	China	Hainan
13416	Caesalpinia pulcherrima	18.26015	109.52287	GBIF	25.8492	1456.0000	China	Hainan
11166	Basella alba	18.26670	109.51248	NSII	25.8492	1456.0000	China	Hainan
55380	Physalis angulata	18.26670	109.51248	NSII	25.8492	1456.0000	China	Hainan
59647	Portulaca pilosa	18.26670	109.51248	NSII	25.8492	1456.0000	China	Hainan
48649	Mimosa diplotricha	18.26908	109.51863	NSII	25.8492	1456.0000	China	Hainan
41268	Ipomoea aquatica	18.28416	109.50512	GBIF	25.8492	1456.0000	China	Hainan
56842	Pistia stratiotes	18.28423	109.50516	NSII	25.8492	1456.0000	China	Hainan
67246	Sida acuta	18.28629	109.47450	NSII	25.9765	1449.0000	China	Hainan
49879	Myriophyllum aquaticum	18.28684	109.50712	NSII	25.8492	1456.0000	China	Hainan
63540	Ruellia simplex	18.28716	109.44823	GBIF	25.9667	1436.0000	China	Hainan
21860	Cordyline fruticosa	18.28763	109.44865	NSII	25.9667	1436.0000	China	Hainan
29985	Eclipta prostrata	18.28771	109.47803	NSII	25.9765	1449.0000	China	Hainan
28698	Duranta erecta	18.28817	109.44299	NSII	25.9667	1436.0000	China	Hainan
48068	Melothria pendula	18.28973	109.50766	NSII	25.8492	1456.0000	China	Hainan
41646	Ipomoea cairica	18.29126	109.44520	NSII	25.9667	1436.0000	China	Hainan
58044	Plumeria rubra	18.29254	109.41832	NSII	25.7675	1432.0000	China	Hainan
55520	Physalis angulata	18.29493	109.47292	NSII	25.8438	1435.0000	China	Hainan
65841	Sesbania cannabina	18.29611	109.48198	NSII	25.8438	1435.0000	China	Hainan
41269	Ipomoea aquatica	18.29653	109.47056	GBIF	25.8438	1435.0000	China	Hainan
12879	Bougainvillea glabra	18.29791	109.45441	NSII	25.7675	1432.0000	China	Hainan
45990	Macroptilium lathyroides	18.30000	109.38000	GBIF	25.6620	1419.0000	China	Hainan
48864	Mimosa pudica	18.30185	109.24738	NSII	25.3198	1375.0000	China	Hainan
20621	Coccinia grandis	18.31991	109.54951	NSII	25.3960	1460.0000	China	Hainan
79257	Zephyranthes candida	18.35248	109.47601	NSII	24.8725	1450.0000	China	Hainan
62613	Ricinus communis	18.35679	109.12464	NSII	25.6526	1338.0000	China	Hainan
20618	Coccinia grandis	18.35747	109.12463	NSII	25.6526	1338.0000	China	Hainan
42689	Ipomoea quamoclit	18.36147	109.69437	NSII	25.3212	1488.0000	China	Hainan
24911	Cyanthillium cinereum	18.36256	109.64260	GBIF	24.9878	1483.0000	China	Hainan
48479	Mikania micrantha	18.36256	109.64260	NSII	24.9878	1483.0000	China	Hainan
74805	Tridax procumbens	18.36256	109.64260	NSII	24.9878	1483.0000	China	Hainan
2918	Aeschynomene indica	18.36667	109.13333	NSII	25.7111	1366.0000	China	Hainan
43193	Jatropha curcas	18.36667	109.13333	GBIF	25.7111	1366.0000	China	Hainan
53536	Passiflora foetida	18.36988	109.58796	NSII	25.2523	1465.0000	China	Hainan
2267	Achyranthes aspera	18.37285	109.12103	NSII	25.6526	1338.0000	China	Hainan
2734	Aeschynomene indica	18.37285	109.12103	NSII	25.6526	1338.0000	China	Hainan
3328	Ageratum conyzoides	18.37285	109.12103	NSII	25.6526	1338.0000	China	Hainan
6465	Amaranthus retroflexus	18.37285	109.12103	NSII	25.6526	1338.0000	China	Hainan
8665	Antigonon leptopus	18.37285	109.12103	NSII	25.6526	1338.0000	China	Hainan
10221	Asclepias curassavica	18.37285	109.12103	NSII	25.6526	1338.0000	China	Hainan
12045	Bidens pilosa	18.37285	109.12103	NSII	25.6526	1338.0000	China	Hainan
12770	Spermacoce articularis	18.37285	109.12103	NSII	25.6526	1338.0000	China	Hainan
13339	Bryophyllum pinnatum	18.37285	109.12103	NSII	25.6526	1338.0000	China	Hainan
13556	Cajanus cajan	18.37285	109.12103	NSII	25.6526	1338.0000	China	Hainan
13902	Canavalia ensiformis	18.37285	109.12103	NSII	25.6526	1338.0000	China	Hainan
14130	Canna indica	18.37285	109.12103	NSII	25.6526	1338.0000	China	Hainan
15218	Capsicum annuum	18.37285	109.12103	NSII	25.6526	1338.0000	China	Hainan
15992	Cardiospermum halicacabum	18.37285	109.12103	NSII	25.6526	1338.0000	China	Hainan
16737	Catharanthus roseus	18.37285	109.12103	NSII	25.6526	1338.0000	China	Hainan
17994	Centipeda minima	18.37285	109.12103	GBIF	25.6526	1338.0000	China	Hainan
18917	Chamaecrista mimosoides	18.37285	109.12103	GBIF	25.6526	1338.0000	China	Hainan
20551	Clitoria ternatea	18.37285	109.12103	NSII	25.6526	1338.0000	China	Hainan
20914	Coix lacryma-jobi	18.37285	109.12103	NSII	25.6526	1338.0000	China	Hainan
22836	Crassocephalum crepidioides	18.37285	109.12103	NSII	25.6526	1338.0000	China	Hainan
23751	Crotalaria pallida	18.37285	109.12103	NSII	25.6526	1338.0000	China	Hainan
26861	Datura metel	18.37285	109.12103	NSII	25.6526	1338.0000	China	Hainan
30965	Elephantopus tomentosus	18.37285	109.12103	NSII	25.6526	1338.0000	China	Hainan
31041	Eleusine coracana	18.37285	109.12103	GBIF	25.6526	1338.0000	China	Hainan
35749	Euphorbia hirta	18.37285	109.12103	NSII	25.6526	1338.0000	China	Hainan
39267	Gnaphalium polycaulon	18.37285	109.12103	NSII	25.6526	1338.0000	China	Hainan
40123	Herissantia crispa	18.37285	109.12103	NSII	25.6526	1338.0000	China	Hainan
40555	Hyptis suaveolens	18.37285	109.12103	NSII	25.6526	1338.0000	China	Hainan
41058	Indigofera suffruticosa	18.37285	109.12103	NSII	25.6526	1338.0000	China	Hainan
41376	Ipomoea batatas	18.37285	109.12103	NSII	25.6526	1338.0000	China	Hainan
42024	Ipomoea nil	18.37285	109.12103	NSII	25.6526	1338.0000	China	Hainan
42622	Ipomoea quamoclit	18.37285	109.12103	NSII	25.6526	1338.0000	China	Hainan
43126	Jatropha curcas	18.37285	109.12103	NSII	25.6526	1338.0000	China	Hainan
43607	Lablab purpureus	18.37285	109.12103	NSII	25.6526	1338.0000	China	Hainan
44088	Lantana camara	18.37285	109.12103	GBIF	25.6526	1338.0000	China	Hainan
49646	Momordica charantia	18.37285	109.12103	GBIF	25.6526	1338.0000	China	Hainan
50411	Ocimum basilicum	18.37285	109.12103	GBIF	25.6526	1338.0000	China	Hainan
51182	Oxalis corniculata	18.37285	109.12103	NSII	25.6526	1338.0000	China	Hainan
54872	Phyla nodiflora	18.37285	109.12103	GBIF	25.6526	1338.0000	China	Hainan
55152	Phyllanthus niruri	18.37285	109.12103	NSII	25.6526	1338.0000	China	Hainan
55759	Physalis lagascae	18.37285	109.12103	GBIF	25.6526	1338.0000	China	Hainan
55882	Physalis pubescens	18.37285	109.12103	GBIF	25.6526	1338.0000	China	Hainan
59402	Portulaca oleracea	18.37285	109.12103	NSII	25.6526	1338.0000	China	Hainan
60738	Combretum indicum	18.37285	109.12103	NSII	25.6526	1338.0000	China	Hainan
65174	Senna surattensis	18.37285	109.12103	NSII	25.6526	1338.0000	China	Hainan
65787	Sesbania cannabina	18.37285	109.12103	NSII	25.6526	1338.0000	China	Hainan
67576	Sida rhombifolia	18.37285	109.12103	NSII	25.6526	1338.0000	China	Hainan
69622	Solanum torvum	18.37285	109.12103	NSII	25.6526	1338.0000	China	Hainan
71451	Stachytarpheta jamaicensis	18.37285	109.12103	NSII	25.6526	1338.0000	China	Hainan
72666	Striga asiatica	18.37285	109.12103	NSII	25.6526	1338.0000	China	Hainan
73845	Tamarindus indica	18.37285	109.12103	NSII	25.6526	1338.0000	China	Hainan
78447	Waltheria indica	18.37285	109.12103	GBIF	25.6526	1338.0000	China	Hainan
78714	Xanthium strumarium	18.37285	109.12103	GBIF	25.6526	1338.0000	China	Hainan
68419	Solanum americanum	18.37556	109.16222	NSII	25.5902	1378.0000	China	Hainan
73929	Tamarindus indica	18.37560	109.16200	NSII	25.5902	1378.0000	China	Hainan
49778	Muntingia calabura	18.38309	109.56004	NSII	23.7527	1503.0000	China	Hainan
71025	Spermacoce remota	18.38610	109.45457	GBIF	24.4215	1452.0000	China	Hainan
46620	Mangifera indica	18.39111	109.41944	NSII	24.4215	1452.0000	China	Hainan
35920	Euphorbia hirta	18.39227	109.48316	NSII	24.4113	1457.0000	China	Hainan
26266	Cyperus rotundus	18.39564	109.86304	NSII	25.7951	1523.0000	China	Hainan
48876	Mimosa pudica	18.40226	109.43622	NSII	24.4215	1452.0000	China	Hainan
1907	Acacia mangium	18.43353	109.54910	NSII	24.0965	1491.0000	China	Hainan
59790	Praxelis clematidea	18.45721	109.73596	NSII	25.5240	1486.0000	China	Hainan
21864	Cordyline fruticosa	18.45962	109.64403	NSII	24.3182	1507.0000	China	Hainan
40549	Hyptis suaveolens	18.47538	109.75118	GBIF	25.4858	1507.0000	China	Hainan
41665	Ipomoea cairica	18.47577	109.77116	NSII	25.4858	1507.0000	China	Hainan
44347	Lantana montevidensis	18.47577	109.77116	NSII	25.4858	1507.0000	China	Hainan
28713	Duranta erecta	18.50572	109.32371	NSII	24.5712	1393.0000	China	Hainan
44199	Lantana camara	18.50572	109.32371	GBIF	24.5712	1393.0000	China	Hainan
65236	Senna surattensis	18.50572	109.32371	NSII	24.5712	1393.0000	China	Hainan
1314	Abelmoschus moschatus	18.51233	110.04446	NSII	25.3987	1534.0000	China	Hainan
2260	Achyranthes aspera	18.51233	110.04446	NSII	25.3987	1534.0000	China	Hainan
2729	Aeschynomene indica	18.51233	110.04446	NSII	25.3987	1534.0000	China	Hainan
3322	Ageratum conyzoides	18.51233	110.04446	NSII	25.3987	1534.0000	China	Hainan
4488	Alpinia officinarum	18.51233	110.04446	NSII	25.3987	1534.0000	China	Hainan
5205	Alternanthera sessilis	18.51233	110.04446	GBIF	25.3987	1534.0000	China	Hainan
6763	Amaranthus spinosus	18.51233	110.04446	NSII	25.3987	1534.0000	China	Hainan
7153	Amaranthus tricolor	18.51233	110.04446	NSII	25.3987	1534.0000	China	Hainan
7501	Amaranthus viridis	18.51233	110.04446	NSII	25.3987	1534.0000	China	Hainan
8089	Andrographis paniculata	18.51233	110.04446	NSII	25.3987	1534.0000	China	Hainan
9422	Argyreia acuta	18.51233	110.04446	GBIF	25.3987	1534.0000	China	Hainan
10213	Asclepias curassavica	18.51233	110.04446	NSII	25.3987	1534.0000	China	Hainan
11165	Basella alba	18.51233	110.04446	NSII	25.3987	1534.0000	China	Hainan
12038	Bidens pilosa	18.51233	110.04446	NSII	25.3987	1534.0000	China	Hainan
12558	Bixa orellana	18.51233	110.04446	NSII	25.3987	1534.0000	China	Hainan
12636	Bombax ceiba	18.51233	110.04446	NSII	25.3987	1534.0000	China	Hainan
12764	Spermacoce articularis	18.51233	110.04446	NSII	25.3987	1534.0000	China	Hainan
13092	Brassica juncea	18.51233	110.04446	GBIF	25.3987	1534.0000	China	Hainan
13334	Bryophyllum pinnatum	18.51233	110.04446	NSII	25.3987	1534.0000	China	Hainan
13504	Cajanus cajan	18.51233	110.04446	NSII	25.3987	1534.0000	China	Hainan
13895	Canavalia ensiformis	18.51233	110.04446	NSII	25.3987	1534.0000	China	Hainan
14125	Canna indica	18.51233	110.04446	NSII	25.3987	1534.0000	China	Hainan
15214	Capsicum annuum	18.51233	110.04446	NSII	25.3987	1534.0000	China	Hainan
15414	Capsicum frutescens	18.51233	110.04446	GBIF	25.3987	1534.0000	China	Hainan
15986	Cardiospermum halicacabum	18.51233	110.04446	NSII	25.3987	1534.0000	China	Hainan
16174	Carica papaya	18.51233	110.04446	NSII	25.3987	1534.0000	China	Hainan
16733	Catharanthus roseus	18.51233	110.04446	NSII	25.3987	1534.0000	China	Hainan
17171	Celosia argentea	18.51233	110.04446	NSII	25.3987	1534.0000	China	Hainan
17990	Centipeda minima	18.51233	110.04446	GBIF	25.3987	1534.0000	China	Hainan
18909	Chamaecrista mimosoides	18.51233	110.04446	GBIF	25.3987	1534.0000	China	Hainan
20593	Coccinia grandis	18.51233	110.04446	NSII	25.3987	1534.0000	China	Hainan
20907	Coix lacryma-jobi	18.51233	110.04446	NSII	25.3987	1534.0000	China	Hainan
21450	Conyza sumatrensis	18.51233	110.04446	NSII	25.3987	1534.0000	China	Hainan
21650	Corchorus capsularis	18.51233	110.04446	NSII	25.3987	1534.0000	China	Hainan
21837	Cordyline fruticosa	18.51233	110.04446	NSII	25.3987	1534.0000	China	Hainan
22830	Crassocephalum crepidioides	18.51233	110.04446	NSII	25.3987	1534.0000	China	Hainan
23473	Crotalaria micans	18.51233	110.04446	NSII	25.3987	1534.0000	China	Hainan
23754	Crotalaria pallida	18.51233	110.04446	NSII	25.3987	1534.0000	China	Hainan
25467	Cyperus compressus	18.51233	110.04446	NSII	25.3987	1534.0000	China	Hainan
25690	Cyperus difformis	18.51233	110.04446	NSII	25.3987	1534.0000	China	Hainan
26857	Datura metel	18.51233	110.04446	NSII	25.3987	1534.0000	China	Hainan
26987	Datura stramonium	18.51233	110.04446	NSII	25.3987	1534.0000	China	Hainan
30678	Elephantopus scaber	18.51233	110.04446	NSII	25.3987	1534.0000	China	Hainan
30958	Elephantopus tomentosus	18.51233	110.04446	NSII	25.3987	1534.0000	China	Hainan
31039	Eleusine coracana	18.51233	110.04446	GBIF	25.3987	1534.0000	China	Hainan
31327	Eleusine indica	18.51233	110.04446	NSII	25.3987	1534.0000	China	Hainan
32006	Emilia sonchifolia	18.51233	110.04446	NSII	25.3987	1534.0000	China	Hainan
32393	Eragrostis perennans	18.51233	110.04446	GBIF	25.3987	1534.0000	China	Hainan
32627	Erechtites valerianifolia	18.51233	110.04446	NSII	25.3987	1534.0000	China	Hainan
33297	Erigeron bonariensis	18.51233	110.04446	NSII	25.3987	1534.0000	China	Hainan
34395	Eryngium foetidum	18.51233	110.04446	NSII	25.3987	1534.0000	China	Hainan
34702	Eucalyptus robusta	18.51233	110.04446	GBIF	25.3987	1534.0000	China	Hainan
35751	Euphorbia hirta	18.51233	110.04446	NSII	25.3987	1534.0000	China	Hainan
39374	Gomphrena celosioides	18.51233	110.04446	NSII	25.3987	1534.0000	China	Hainan
40056	Heliotropium indicum	18.51233	110.04446	NSII	25.3987	1534.0000	China	Hainan
40120	Herissantia crispa	18.51233	110.04446	NSII	25.3987	1534.0000	China	Hainan
40548	Hyptis suaveolens	18.51233	110.04446	NSII	25.3987	1534.0000	China	Hainan
41053	Indigofera suffruticosa	18.51233	110.04446	NSII	25.3987	1534.0000	China	Hainan
41196	Ipomoea aquatica	18.51233	110.04446	GBIF	25.3987	1534.0000	China	Hainan
41372	Ipomoea batatas	18.51233	110.04446	NSII	25.3987	1534.0000	China	Hainan
41605	Ipomoea cairica	18.51233	110.04446	NSII	25.3987	1534.0000	China	Hainan
42021	Ipomoea nil	18.51233	110.04446	NSII	25.3987	1534.0000	China	Hainan
42619	Ipomoea quamoclit	18.51233	110.04446	NSII	25.3987	1534.0000	China	Hainan
43006	Jasminum sambac	18.51233	110.04446	NSII	25.3987	1534.0000	China	Hainan
43122	Jatropha curcas	18.51233	110.04446	NSII	25.3987	1534.0000	China	Hainan
43430	Justicia gendarussa	18.51233	110.04446	NSII	25.3987	1534.0000	China	Hainan
43604	Lablab purpureus	18.51233	110.04446	NSII	25.3987	1534.0000	China	Hainan
44083	Lantana camara	18.51233	110.04446	GBIF	25.3987	1534.0000	China	Hainan
46005	Malva verticillata	18.51233	110.04446	GBIF	25.3987	1534.0000	China	Hainan
46397	Malvastrum coromandelianum	18.51233	110.04446	NSII	25.3987	1534.0000	China	Hainan
46533	Mangifera indica	18.51233	110.04446	NSII	25.3987	1534.0000	China	Hainan
46698	Manihot esculenta	18.51233	110.04446	NSII	25.3987	1534.0000	China	Hainan
48372	Merremia boisiana	18.51233	110.04446	GBIF	25.3987	1534.0000	China	Hainan
48786	Mimosa pudica	18.51233	110.04446	NSII	25.3987	1534.0000	China	Hainan
49098	Mirabilis jalapa	18.51233	110.04446	NSII	25.3987	1534.0000	China	Hainan
49579	Mollugo verticillata	18.51233	110.04446	GBIF	25.3987	1534.0000	China	Hainan
52302	Pachyrhizus erosus	18.51233	110.04446	GBIF	25.3987	1534.0000	China	Hainan
52575	Panicum repens	18.51233	110.04446	GBIF	25.3987	1534.0000	China	Hainan
52963	Paspalum conjugatum	18.51233	110.04446	NSII	25.3987	1534.0000	China	Hainan
53465	Passiflora foetida	18.51233	110.04446	NSII	25.3987	1534.0000	China	Hainan
55070	Phyllanthus amarus	18.51233	110.04446	NSII	25.3987	1534.0000	China	Hainan
55148	Phyllanthus niruri	18.51233	110.04446	NSII	25.3987	1534.0000	China	Hainan
55377	Physalis angulata	18.51233	110.04446	NSII	25.3987	1534.0000	China	Hainan
55883	Physalis pubescens	18.51233	110.04446	GBIF	25.3987	1534.0000	China	Hainan
56702	Piper betle	18.51233	110.04446	NSII	25.3987	1534.0000	China	Hainan
57378	Plantago major	18.51233	110.04446	NSII	25.3987	1534.0000	China	Hainan
59404	Portulaca oleracea	18.51233	110.04446	NSII	25.3987	1534.0000	China	Hainan
60170	Pueraria phaseoloides	18.51233	110.04446	NSII	25.3987	1534.0000	China	Hainan
62365	Ricinus communis	18.51233	110.04446	NSII	25.3987	1534.0000	China	Hainan
64200	Scoparia dulcis	18.51233	110.04446	GBIF	25.3987	1534.0000	China	Hainan
64466	Senna alata	18.51233	110.04446	NSII	25.3987	1534.0000	China	Hainan
64777	Senna occidentalis	18.51233	110.04446	NSII	25.3987	1534.0000	China	Hainan
65170	Senna surattensis	18.51233	110.04446	NSII	25.3987	1534.0000	China	Hainan
65419	Senna tora	18.51233	110.04446	NSII	25.3987	1534.0000	China	Hainan
65884	Sesbania grandiflora	18.51233	110.04446	NSII	25.3987	1534.0000	China	Hainan
66077	Setaria palmifolia	18.51233	110.04446	NSII	25.3987	1534.0000	China	Hainan
67178	Sida acuta	18.51233	110.04446	NSII	25.3987	1534.0000	China	Hainan
67568	Sida rhombifolia	18.51233	110.04446	NSII	25.3987	1534.0000	China	Hainan
70203	Sonchus arvensis	18.51233	110.04446	NSII	25.3987	1534.0000	China	Hainan
71330	Spilanthes paniculata	18.51233	110.04446	NSII	25.3987	1534.0000	China	Hainan
71454	Stachytarpheta jamaicensis	18.51233	110.04446	NSII	25.3987	1534.0000	China	Hainan
72663	Striga asiatica	18.51233	110.04446	NSII	25.3987	1534.0000	China	Hainan
72897	Synedrella nodiflora	18.51233	110.04446	GBIF	25.3987	1534.0000	China	Hainan
73036	Syzygium jambos	18.51233	110.04446	NSII	25.3987	1534.0000	China	Hainan
73839	Tamarindus indica	18.51233	110.04446	NSII	25.3987	1534.0000	China	Hainan
74693	Tribulus cistoides	18.51233	110.04446	NSII	25.3987	1534.0000	China	Hainan
74752	Tridax procumbens	18.51233	110.04446	NSII	25.3987	1534.0000	China	Hainan
75804	Urena lobata	18.51233	110.04446	GBIF	25.3987	1534.0000	China	Hainan
76439	Urena procumbens	18.51233	110.04446	GBIF	25.3987	1534.0000	China	Hainan
78236	Vigna umbellata	18.51233	110.04446	NSII	25.3987	1534.0000	China	Hainan
78441	Waltheria indica	18.51233	110.04446	GBIF	25.3987	1534.0000	China	Hainan
78711	Xanthium strumarium	18.51233	110.04446	GBIF	25.3987	1534.0000	China	Hainan
79606	Zornia gibbosa	18.51233	110.04446	GBIF	25.3987	1534.0000	China	Hainan
12772	Spermacoce articularis	18.51234	108.80111	NSII	25.5673	1294.0000	China	Hainan
1406	Abelmoschus moschatus	18.51673	110.02909	NSII	25.6813	1552.0000	China	Hainan
2949	Aeschynomene indica	18.51673	110.02909	NSII	25.6813	1552.0000	China	Hainan
3642	Ageratum conyzoides	18.51673	110.02909	NSII	25.6813	1552.0000	China	Hainan
5449	Alternanthera sessilis	18.51673	110.02909	NSII	25.6813	1552.0000	China	Hainan
6993	Amaranthus spinosus	18.51673	110.02909	NSII	25.6813	1552.0000	China	Hainan
7318	Amaranthus tricolor	18.51673	110.02909	NSII	25.6813	1552.0000	China	Hainan
7663	Amaranthus viridis	18.51673	110.02909	GBIF	25.6813	1552.0000	China	Hainan
10333	Asclepias curassavica	18.51673	110.02909	NSII	25.6813	1552.0000	China	Hainan
11268	Basella alba	18.51673	110.02909	NSII	25.6813	1552.0000	China	Hainan
12430	Bidens pilosa	18.51673	110.02909	NSII	25.6813	1552.0000	China	Hainan
12698	Bombax ceiba	18.51673	110.02909	NSII	25.6813	1552.0000	China	Hainan
13185	Brassica juncea	18.51673	110.02909	NSII	25.6813	1552.0000	China	Hainan
13660	Cajanus cajan	18.51673	110.02909	NSII	25.6813	1552.0000	China	Hainan
13988	Canavalia gladiata	18.51673	110.02909	GBIF	25.6813	1552.0000	China	Hainan
14243	Canna indica	18.51673	110.02909	NSII	25.6813	1552.0000	China	Hainan
15454	Capsicum frutescens	18.51673	110.02909	NSII	25.6813	1552.0000	China	Hainan
16098	Cardiospermum halicacabum	18.51673	110.02909	NSII	25.6813	1552.0000	China	Hainan
17702	Celosia argentea	18.51673	110.02909	NSII	25.6813	1552.0000	China	Hainan
21210	Coix lacryma-jobi	18.51673	110.02909	NSII	25.6813	1552.0000	China	Hainan
21696	Corchorus capsularis	18.51673	110.02909	NSII	25.6813	1552.0000	China	Hainan
23203	Crassocephalum crepidioides	18.51673	110.02909	GBIF	25.6813	1552.0000	China	Hainan
24996	Cyanthillium cinereum	18.51673	110.02909	NSII	25.6813	1552.0000	China	Hainan
25873	Cyperus difformis	18.51673	110.02909	NSII	25.6813	1552.0000	China	Hainan
26935	Datura metel	18.51673	110.02909	NSII	25.6813	1552.0000	China	Hainan
30820	Elephantopus scaber	18.51673	110.02909	NSII	25.6813	1552.0000	China	Hainan
31096	Eleusine coracana	18.51673	110.02909	NSII	25.6813	1552.0000	China	Hainan
31669	Eleusine indica	18.51673	110.02909	NSII	25.6813	1552.0000	China	Hainan
32642	Erechtites valerianifolia	18.51673	110.02909	NSII	25.6813	1552.0000	China	Hainan
33498	Erigeron bonariensis	18.51673	110.02909	NSII	25.6813	1552.0000	China	Hainan
34456	Eryngium foetidum	18.51673	110.02909	NSII	25.6813	1552.0000	China	Hainan
35985	Euphorbia hirta	18.51673	110.02909	NSII	25.6813	1552.0000	China	Hainan
37913	Foeniculum vulgare	18.51673	110.02909	NSII	25.6813	1552.0000	China	Hainan
40082	Heliotropium indicum	18.51673	110.02909	NSII	25.6813	1552.0000	China	Hainan
40127	Herissantia crispa	18.51673	110.02909	NSII	25.6813	1552.0000	China	Hainan
40483	Hyptis capitata	18.51673	110.02909	NSII	25.6813	1552.0000	China	Hainan
41086	Indigofera suffruticosa	18.51673	110.02909	NSII	25.6813	1552.0000	China	Hainan
41303	Ipomoea aquatica	18.51673	110.02909	NSII	25.6813	1552.0000	China	Hainan
41468	Ipomoea batatas	18.51673	110.02909	NSII	25.6813	1552.0000	China	Hainan
42251	Ipomoea nil	18.51673	110.02909	GBIF	25.6813	1552.0000	China	Hainan
42696	Ipomoea quamoclit	18.51673	110.02909	NSII	25.6813	1552.0000	China	Hainan
43459	Justicia gendarussa	18.51673	110.02909	NSII	25.6813	1552.0000	China	Hainan
43780	Lablab purpureus	18.51673	110.02909	NSII	25.6813	1552.0000	China	Hainan
44261	Lantana camara	18.51673	110.02909	NSII	25.6813	1552.0000	China	Hainan
46592	Mangifera indica	18.51673	110.02909	NSII	25.6813	1552.0000	China	Hainan
49442	Mirabilis jalapa	18.51673	110.02909	NSII	25.6813	1552.0000	China	Hainan
51777	Oxalis corniculata	18.51673	110.02909	NSII	25.6813	1552.0000	China	Hainan
52378	Pachyrhizus erosus	18.51673	110.02909	NSII	25.6813	1552.0000	China	Hainan
53015	Paspalum conjugatum	18.51673	110.02909	NSII	25.6813	1552.0000	China	Hainan
55082	Phyllanthus amarus	18.51673	110.02909	NSII	25.6813	1552.0000	China	Hainan
55176	Phyllanthus niruri	18.51673	110.02909	NSII	25.6813	1552.0000	China	Hainan
55604	Physalis angulata	18.51673	110.02909	NSII	25.6813	1552.0000	China	Hainan
57785	Plantago major	18.51673	110.02909	NSII	25.6813	1552.0000	China	Hainan
62689	Ricinus communis	18.51673	110.02909	NSII	25.6813	1552.0000	China	Hainan
64487	Senna alata	18.51673	110.02909	NSII	25.6813	1552.0000	China	Hainan
64935	Senna occidentalis	18.51673	110.02909	GBIF	25.6813	1552.0000	China	Hainan
65218	Senna surattensis	18.51673	110.02909	NSII	25.6813	1552.0000	China	Hainan
66310	Setaria palmifolia	18.51673	110.02909	NSII	25.6813	1552.0000	China	Hainan
70302	Sonchus arvensis	18.51673	110.02909	NSII	25.6813	1552.0000	China	Hainan
71365	Spilanthes paniculata	18.51673	110.02909	NSII	25.6813	1552.0000	China	Hainan
72694	Striga asiatica	18.51673	110.02909	GBIF	25.6813	1552.0000	China	Hainan
73106	Syzygium jambos	18.51673	110.02909	NSII	25.6813	1552.0000	China	Hainan
73912	Tamarindus indica	18.51673	110.02909	NSII	25.6813	1552.0000	China	Hainan
74695	Tribulus cistoides	18.51673	110.02909	NSII	25.6813	1552.0000	China	Hainan
76175	Urena lobata	18.51673	110.02909	NSII	25.6813	1552.0000	China	Hainan
76532	Urena procumbens	18.51673	110.02909	NSII	25.6813	1552.0000	China	Hainan
78341	Vigna umbellata	18.51673	110.02909	NSII	25.6813	1552.0000	China	Hainan
79062	Xanthium strumarium	18.51673	110.02909	NSII	25.6813	1552.0000	China	Hainan
79676	Zornia gibbosa	18.51673	110.02909	GBIF	25.6813	1552.0000	China	Hainan
2259	Achyranthes aspera	18.54168	110.04102	NSII	25.5552	1546.0000	China	Hainan
17170	Celosia argentea	18.54168	110.04102	NSII	25.5552	1546.0000	China	Hainan
35745	Euphorbia hirta	18.54168	110.04102	NSII	25.5552	1546.0000	China	Hainan
41052	Indigofera suffruticosa	18.54168	110.04102	NSII	25.5552	1546.0000	China	Hainan
52964	Paspalum conjugatum	18.54168	110.04102	NSII	25.5552	1546.0000	China	Hainan
71491	Stachytarpheta urticifolia	18.56070	109.70920	NSII	25.0362	1489.0000	China	Hainan
8895	Arachis hypogaea	18.59993	109.99496	NSII	25.3820	1544.0000	China	Hainan
44204	Lantana camara	18.60236	109.58689	GBIF	24.5785	1482.0000	China	Hainan
1381	Abelmoschus moschatus	18.62000	109.70000	NSII	25.1197	1471.0000	China	Hainan
3592	Ageratum conyzoides	18.62000	109.70000	GBIF	25.1197	1471.0000	China	Hainan
10314	Asclepias curassavica	18.62000	109.70000	NSII	25.1197	1471.0000	China	Hainan
16082	Cardiospermum halicacabum	18.62000	109.70000	NSII	25.1197	1471.0000	China	Hainan
17649	Celosia argentea	18.62000	109.70000	NSII	25.1197	1471.0000	China	Hainan
21172	Coix lacryma-jobi	18.62000	109.70000	NSII	25.1197	1471.0000	China	Hainan
30782	Elephantopus scaber	18.62000	109.70000	NSII	25.1197	1471.0000	China	Hainan
30978	Elephantopus tomentosus	18.62000	109.70000	NSII	25.1197	1471.0000	China	Hainan
40481	Hyptis capitata	18.62000	109.70000	GBIF	25.1197	1471.0000	China	Hainan
48407	Mikania cordata	18.62000	109.70000	GBIF	25.1197	1471.0000	China	Hainan
49410	Mirabilis jalapa	18.62000	109.70000	NSII	25.1197	1471.0000	China	Hainan
53012	Paspalum conjugatum	18.62000	109.70000	NSII	25.1197	1471.0000	China	Hainan
64484	Senna alata	18.62000	109.70000	NSII	25.1197	1471.0000	China	Hainan
67703	Sida rhombifolia	18.62000	109.70000	NSII	25.1197	1471.0000	China	Hainan
69875	Solanum virginianum	18.62000	109.70000	GBIF	25.1197	1471.0000	China	Hainan
71004	Spermacoce articularis	18.62000	109.70000	GBIF	25.1197	1471.0000	China	Hainan
76128	Urena lobata	18.62000	109.70000	NSII	25.1197	1471.0000	China	Hainan
78484	Waltheria indica	18.62000	109.70000	NSII	25.1197	1471.0000	China	Hainan
1393	Abelmoschus moschatus	18.62631	109.70034	NSII	25.1298	1481.0000	China	Hainan
1928	Acacia mearnsii	18.62631	109.70034	NSII	25.1298	1481.0000	China	Hainan
3658	Ageratum conyzoides	18.62631	109.70034	NSII	25.1298	1481.0000	China	Hainan
4508	Alpinia officinarum	18.62631	109.70034	NSII	25.1298	1481.0000	China	Hainan
5457	Alternanthera sessilis	18.62631	109.70034	NSII	25.1298	1481.0000	China	Hainan
7006	Amaranthus spinosus	18.62631	109.70034	NSII	25.1298	1481.0000	China	Hainan
7317	Amaranthus tricolor	18.62631	109.70034	NSII	25.1298	1481.0000	China	Hainan
7661	Amaranthus viridis	18.62631	109.70034	NSII	25.1298	1481.0000	China	Hainan
8922	Arachis hypogaea	18.62631	109.70034	NSII	25.1298	1481.0000	China	Hainan
10330	Asclepias curassavica	18.62631	109.70034	NSII	25.1298	1481.0000	China	Hainan
13984	Canavalia gladiata	18.62631	109.70034	GBIF	25.1298	1481.0000	China	Hainan
14247	Canna indica	18.62631	109.70034	NSII	25.1298	1481.0000	China	Hainan
15452	Capsicum frutescens	18.62631	109.70034	NSII	25.1298	1481.0000	China	Hainan
16121	Cardiospermum halicacabum	18.62631	109.70034	NSII	25.1298	1481.0000	China	Hainan
16235	Carica papaya	18.62631	109.70034	NSII	25.1298	1481.0000	China	Hainan
16561	Cascabela thevetia	18.62631	109.70034	NSII	25.1298	1481.0000	China	Hainan
17697	Celosia argentea	18.62631	109.70034	NSII	25.1298	1481.0000	China	Hainan
21217	Coix lacryma-jobi	18.62631	109.70034	NSII	25.1298	1481.0000	China	Hainan
21701	Corchorus capsularis	18.62631	109.70034	NSII	25.1298	1481.0000	China	Hainan
23216	Crassocephalum crepidioides	18.62631	109.70034	NSII	25.1298	1481.0000	China	Hainan
24193	Curcuma longa	18.62631	109.70034	GBIF	25.1298	1481.0000	China	Hainan
25004	Cyanthillium cinereum	18.62631	109.70034	NSII	25.1298	1481.0000	China	Hainan
29396	Echinochloa crus-galli	18.62631	109.70034	NSII	25.1298	1481.0000	China	Hainan
30808	Elephantopus scaber	18.62631	109.70034	NSII	25.1298	1481.0000	China	Hainan
30983	Elephantopus tomentosus	18.62631	109.70034	NSII	25.1298	1481.0000	China	Hainan
31099	Eleusine coracana	18.62631	109.70034	NSII	25.1298	1481.0000	China	Hainan
32211	Emilia sonchifolia	18.62631	109.70034	NSII	25.1298	1481.0000	China	Hainan
32644	Erechtites valerianifolia	18.62631	109.70034	NSII	25.1298	1481.0000	China	Hainan
33504	Erigeron bonariensis	18.62631	109.70034	NSII	25.1298	1481.0000	China	Hainan
34060	Erigeron canadensis	18.62631	109.70034	NSII	25.1298	1481.0000	China	Hainan
34474	Eryngium foetidum	18.62631	109.70034	NSII	25.1298	1481.0000	China	Hainan
37911	Foeniculum vulgare	18.62631	109.70034	NSII	25.1298	1481.0000	China	Hainan
40101	Heliotropium indicum	18.62631	109.70034	NSII	25.1298	1481.0000	China	Hainan
40484	Hyptis capitata	18.62631	109.70034	NSII	25.1298	1481.0000	China	Hainan
40913	Impatiens balsamina	18.62631	109.70034	NSII	25.1298	1481.0000	China	Hainan
41099	Indigofera suffruticosa	18.62631	109.70034	NSII	25.1298	1481.0000	China	Hainan
41129	Ipomoea alba	18.62631	109.70034	GBIF	25.1298	1481.0000	China	Hainan
43234	Jatropha curcas	18.62631	109.70034	NSII	25.1298	1481.0000	China	Hainan
43458	Justicia gendarussa	18.62631	109.70034	NSII	25.1298	1481.0000	China	Hainan
45691	Ludwigia hyssopifolia	18.62631	109.70034	NSII	25.1298	1481.0000	China	Hainan
46743	Manihot esculenta	18.62631	109.70034	NSII	25.1298	1481.0000	China	Hainan
48408	Mikania cordata	18.62631	109.70034	GBIF	25.1298	1481.0000	China	Hainan
48692	Mimosa invisa	18.62631	109.70034	NSII	25.1298	1481.0000	China	Hainan
48886	Mimosa pudica	18.62631	109.70034	NSII	25.1298	1481.0000	China	Hainan
49420	Mirabilis jalapa	18.62631	109.70034	NSII	25.1298	1481.0000	China	Hainan
50505	Ocimum basilicum	18.62631	109.70034	NSII	25.1298	1481.0000	China	Hainan
52382	Pachyrhizus erosus	18.62631	109.70034	NSII	25.1298	1481.0000	China	Hainan
52629	Panicum repens	18.62631	109.70034	NSII	25.1298	1481.0000	China	Hainan
53016	Paspalum conjugatum	18.62631	109.70034	NSII	25.1298	1481.0000	China	Hainan
54460	Perilla frutescens	18.62631	109.70034	NSII	25.1298	1481.0000	China	Hainan
60039	Psidium guajava	18.62631	109.70034	NSII	25.1298	1481.0000	China	Hainan
62732	Ricinus communis	18.62631	109.70034	NSII	25.1298	1481.0000	China	Hainan
64486	Senna alata	18.62631	109.70034	NSII	25.1298	1481.0000	China	Hainan
64918	Senna occidentalis	18.62631	109.70034	GBIF	25.1298	1481.0000	China	Hainan
65656	Senna tora	18.62631	109.70034	GBIF	25.1298	1481.0000	China	Hainan
66304	Setaria palmifolia	18.62631	109.70034	NSII	25.1298	1481.0000	China	Hainan
67264	Sida acuta	18.62631	109.70034	NSII	25.1298	1481.0000	China	Hainan
67728	Sida rhombifolia	18.62631	109.70034	NSII	25.1298	1481.0000	China	Hainan
69117	Solanum melongena	18.62631	109.70034	NSII	25.1298	1481.0000	China	Hainan
69916	Solanum virginianum	18.62631	109.70034	NSII	25.1298	1481.0000	China	Hainan
70837	Sorghum halepense	18.62631	109.70034	NSII	25.1298	1481.0000	China	Hainan
71015	Spermacoce articularis	18.62631	109.70034	GBIF	25.1298	1481.0000	China	Hainan
71367	Spilanthes paniculata	18.62631	109.70034	NSII	25.1298	1481.0000	China	Hainan
72695	Striga asiatica	18.62631	109.70034	GBIF	25.1298	1481.0000	China	Hainan
72948	Synedrella nodiflora	18.62631	109.70034	NSII	25.1298	1481.0000	China	Hainan
73104	Syzygium jambos	18.62631	109.70034	NSII	25.1298	1481.0000	China	Hainan
73377	Tagetes erecta	18.62631	109.70034	NSII	25.1298	1481.0000	China	Hainan
74356	Thunbergia grandiflora	18.62631	109.70034	NSII	25.1298	1481.0000	China	Hainan
76233	Urena lobata	18.62631	109.70034	NSII	25.1298	1481.0000	China	Hainan
78339	Vigna umbellata	18.62631	109.70034	NSII	25.1298	1481.0000	China	Hainan
78473	Waltheria indica	18.62631	109.70034	GBIF	25.1298	1481.0000	China	Hainan
20632	Coccinia grandis	18.62750	110.20972	NSII	24.7641	1574.0000	China	Hainan
8948	Arachis hypogaea	18.63913	109.70259	NSII	25.1298	1481.0000	China	Hainan
1309	Abelmoschus moschatus	18.64691	109.70348	NSII	25.1298	1481.0000	China	Hainan
1723	Acacia decurrens	18.64691	109.70348	GBIF	25.1298	1481.0000	China	Hainan
3314	Ageratum conyzoides	18.64691	109.70348	NSII	25.1298	1481.0000	China	Hainan
4485	Alpinia officinarum	18.64691	109.70348	NSII	25.1298	1481.0000	China	Hainan
5198	Alternanthera sessilis	18.64691	109.70348	GBIF	25.1298	1481.0000	China	Hainan
6754	Amaranthus spinosus	18.64691	109.70348	NSII	25.1298	1481.0000	China	Hainan
7150	Amaranthus tricolor	18.64691	109.70348	NSII	25.1298	1481.0000	China	Hainan
7495	Amaranthus viridis	18.64691	109.70348	NSII	25.1298	1481.0000	China	Hainan
8783	Arachis hypogaea	18.64691	109.70348	NSII	25.1298	1481.0000	China	Hainan
9418	Argyreia acuta	18.64691	109.70348	GBIF	25.1298	1481.0000	China	Hainan
10208	Asclepias curassavica	18.64691	109.70348	NSII	25.1298	1481.0000	China	Hainan
12755	Spermacoce articularis	18.64691	109.70348	NSII	25.1298	1481.0000	China	Hainan
13721	Caladium bicolor	18.64691	109.70348	NSII	25.1298	1481.0000	China	Hainan
13757	Ipomoea alba	18.64691	109.70348	NSII	25.1298	1481.0000	China	Hainan
13888	Canavalia ensiformis	18.64691	109.70348	NSII	25.1298	1481.0000	China	Hainan
14123	Canna indica	18.64691	109.70348	NSII	25.1298	1481.0000	China	Hainan
15410	Capsicum frutescens	18.64691	109.70348	NSII	25.1298	1481.0000	China	Hainan
15982	Cardiospermum halicacabum	18.64691	109.70348	GBIF	25.1298	1481.0000	China	Hainan
16502	Cascabela thevetia	18.64691	109.70348	NSII	25.1298	1481.0000	China	Hainan
17161	Celosia argentea	18.64691	109.70348	NSII	25.1298	1481.0000	China	Hainan
20036	Chromolaena odorata	18.64691	109.70348	NSII	25.1298	1481.0000	China	Hainan
20225	Cinchona officinalis	18.64691	109.70348	GBIF	25.1298	1481.0000	China	Hainan
20275	Cissampelopsis volubilis	18.64691	109.70348	GBIF	25.1298	1481.0000	China	Hainan
20899	Coix lacryma-jobi	18.64691	109.70348	NSII	25.1298	1481.0000	China	Hainan
21644	Corchorus capsularis	18.64691	109.70348	NSII	25.1298	1481.0000	China	Hainan
22825	Crassocephalum crepidioides	18.64691	109.70348	NSII	25.1298	1481.0000	China	Hainan
23730	Crotalaria pallida	18.64691	109.70348	NSII	25.1298	1481.0000	China	Hainan
24006	Croton hirtus	18.64691	109.70348	NSII	25.1298	1481.0000	China	Hainan
24147	Curcuma longa	18.64691	109.70348	GBIF	25.1298	1481.0000	China	Hainan
25276	Cymbopogon nardus	18.64691	109.70348	NSII	25.1298	1481.0000	China	Hainan
25684	Cyperus difformis	18.64691	109.70348	NSII	25.1298	1481.0000	China	Hainan
30670	Elephantopus scaber	18.64691	109.70348	NSII	25.1298	1481.0000	China	Hainan
30952	Elephantopus tomentosus	18.64691	109.70348	NSII	25.1298	1481.0000	China	Hainan
31035	Eleusine coracana	18.64691	109.70348	GBIF	25.1298	1481.0000	China	Hainan
31998	Emilia sonchifolia	18.64691	109.70348	NSII	25.1298	1481.0000	China	Hainan
32388	Eragrostis perennans	18.64691	109.70348	GBIF	25.1298	1481.0000	China	Hainan
32506	Erechtites hieracifolia	18.64691	109.70348	NSII	25.1298	1481.0000	China	Hainan
32621	Erechtites valerianifolia	18.64691	109.70348	NSII	25.1298	1481.0000	China	Hainan
33291	Erigeron bonariensis	18.64691	109.70348	NSII	25.1298	1481.0000	China	Hainan
33727	Erigeron canadensis	18.64691	109.70348	GBIF	25.1298	1481.0000	China	Hainan
34327	Eriocaulon melanocephalum	18.64691	109.70348	NSII	25.1298	1481.0000	China	Hainan
34393	Eryngium foetidum	18.64691	109.70348	NSII	25.1298	1481.0000	China	Hainan
40047	Heliotropium indicum	18.64691	109.70348	NSII	25.1298	1481.0000	China	Hainan
40463	Hyptis brevipes	18.64691	109.70348	NSII	25.1298	1481.0000	China	Hainan
40540	Hyptis suaveolens	18.64691	109.70348	NSII	25.1298	1481.0000	China	Hainan
40675	Impatiens balsamina	18.64691	109.70348	NSII	25.1298	1481.0000	China	Hainan
41047	Indigofera suffruticosa	18.64691	109.70348	NSII	25.1298	1481.0000	China	Hainan
42926	Iresine herbstii	18.64691	109.70348	NSII	25.1298	1481.0000	China	Hainan
43117	Jatropha curcas	18.64691	109.70348	NSII	25.1298	1481.0000	China	Hainan
43425	Justicia gendarussa	18.64691	109.70348	NSII	25.1298	1481.0000	China	Hainan
46696	Manihot esculenta	18.64691	109.70348	NSII	25.1298	1481.0000	China	Hainan
48366	Merremia boisiana	18.64691	109.70348	GBIF	25.1298	1481.0000	China	Hainan
48393	Mikania cordata	18.64691	109.70348	GBIF	25.1298	1481.0000	China	Hainan
48674	Mimosa invisa	18.64691	109.70348	NSII	25.1298	1481.0000	China	Hainan
48782	Mimosa pudica	18.64691	109.70348	NSII	25.1298	1481.0000	China	Hainan
49092	Mirabilis jalapa	18.64691	109.70348	NSII	25.1298	1481.0000	China	Hainan
50405	Ocimum basilicum	18.64691	109.70348	GBIF	25.1298	1481.0000	China	Hainan
52297	Pachyrhizus erosus	18.64691	109.70348	GBIF	25.1298	1481.0000	China	Hainan
52569	Panicum repens	18.64691	109.70348	GBIF	25.1298	1481.0000	China	Hainan
52957	Paspalum conjugatum	18.64691	109.70348	NSII	25.1298	1481.0000	China	Hainan
53582	Passiflora quadrangularis	18.64691	109.70348	NSII	25.1298	1481.0000	China	Hainan
53710	Pennisetum purpureum	18.64691	109.70348	NSII	25.1298	1481.0000	China	Hainan
54033	Perilla frutescens	18.64691	109.70348	GBIF	25.1298	1481.0000	China	Hainan
59394	Portulaca oleracea	18.64691	109.70348	NSII	25.1298	1481.0000	China	Hainan
59916	Psidium guajava	18.64691	109.70348	NSII	25.1298	1481.0000	China	Hainan
60164	Pueraria phaseoloides	18.64691	109.70348	NSII	25.1298	1481.0000	China	Hainan
60730	Combretum indicum	18.64691	109.70348	NSII	25.1298	1481.0000	China	Hainan
62358	Ricinus communis	18.64691	109.70348	NSII	25.1298	1481.0000	China	Hainan
63739	Rumex crispus	18.64691	109.70348	NSII	25.1298	1481.0000	China	Hainan
64205	Scoparia dulcis	18.64691	109.70348	GBIF	25.1298	1481.0000	China	Hainan
64465	Senna alata	18.64691	109.70348	NSII	25.1298	1481.0000	China	Hainan
64768	Senna occidentalis	18.64691	109.70348	NSII	25.1298	1481.0000	China	Hainan
65407	Senna tora	18.64691	109.70348	NSII	25.1298	1481.0000	China	Hainan
65881	Sesbania grandiflora	18.64691	109.70348	NSII	25.1298	1481.0000	China	Hainan
66069	Setaria palmifolia	18.64691	109.70348	NSII	25.1298	1481.0000	China	Hainan
66388	Setaria parviflora	18.64691	109.70348	NSII	25.1298	1481.0000	China	Hainan
67169	Sida acuta	18.64691	109.70348	NSII	25.1298	1481.0000	China	Hainan
67558	Sida rhombifolia	18.64691	109.70348	NSII	25.1298	1481.0000	China	Hainan
68566	Solanum capsicoides	18.64691	109.70348	GBIF	25.1298	1481.0000	China	Hainan
69038	Solanum melongena	18.64691	109.70348	NSII	25.1298	1481.0000	China	Hainan
70803	Sorghum halepense	18.64691	109.70348	NSII	25.1298	1481.0000	China	Hainan
71327	Spilanthes paniculata	18.64691	109.70348	NSII	25.1298	1481.0000	China	Hainan
72659	Striga asiatica	18.64691	109.70348	NSII	25.1298	1481.0000	China	Hainan
72893	Synedrella nodiflora	18.64691	109.70348	GBIF	25.1298	1481.0000	China	Hainan
73032	Syzygium jambos	18.64691	109.70348	NSII	25.1298	1481.0000	China	Hainan
73215	Tagetes erecta	18.64691	109.70348	NSII	25.1298	1481.0000	China	Hainan
73847	Tamarindus indica	18.64691	109.70348	NSII	25.1298	1481.0000	China	Hainan
74307	Thunbergia grandiflora	18.64691	109.70348	NSII	25.1298	1481.0000	China	Hainan
75796	Urena lobata	18.64691	109.70348	GBIF	25.1298	1481.0000	China	Hainan
78234	Vigna umbellata	18.64691	109.70348	NSII	25.1298	1481.0000	China	Hainan
78435	Waltheria indica	18.64691	109.70348	GBIF	25.1298	1481.0000	China	Hainan
62144	Richardia scabra	18.67000	110.29000	NSII	24.8973	1589.0000	China	Hainan
68664	Solanum capsicoides	18.68667	109.85083	GBIF	22.8417	1621.0000	China	Hainan
68669	Solanum capsicoides	18.68667	109.85833	GBIF	22.8417	1621.0000	China	Hainan
13552	Cajanus cajan	18.69620	108.79894	NSII	24.1333	1277.0000	China	Hainan
68668	Solanum capsicoides	18.70167	108.80028	GBIF	24.1333	1277.0000	China	Hainan
53558	Passiflora foetida	18.70306	108.78722	NSII	24.8355	1239.0000	China	Hainan
17862	Cenchrus purpureus	18.70417	109.83667	NSII	22.8417	1621.0000	China	Hainan
49826	Musa basjoo	18.70462	109.69727	GBIF	24.5248	1508.0000	China	Hainan
10572	Aster subulatus	18.71144	110.25490	NSII	25.0362	1609.0000	China	Hainan
12046	Bidens pilosa	18.71144	110.25490	NSII	25.0362	1609.0000	China	Hainan
15994	Cardiospermum halicacabum	18.71144	110.25490	NSII	25.0362	1609.0000	China	Hainan
34706	Eucalyptus robusta	18.71144	110.25490	GBIF	25.0362	1609.0000	China	Hainan
36886	Euphorbia prostrata	18.71144	110.25490	NSII	25.0362	1609.0000	China	Hainan
49545	Mitracarpus hirtus	18.71144	110.25490	GBIF	25.0362	1609.0000	China	Hainan
56704	Piper betle	18.71144	110.25490	NSII	25.0362	1609.0000	China	Hainan
70972	Spermacoce alata	18.71144	110.25490	GBIF	25.0362	1609.0000	China	Hainan
53586	Passiflora quadrangularis	18.71144	110.25490	NSII	25.0362	1609.0000	China	Hainan
41283	Ipomoea aquatica	18.71254	108.84621	GBIF	21.1310	1492.0000	China	Hainan
2271	Achyranthes aspera	18.72114	110.40811	NSII	25.2658	1626.0000	China	Hainan
3331	Ageratum conyzoides	18.72114	110.40811	NSII	25.2658	1626.0000	China	Hainan
7508	Amaranthus viridis	18.72114	110.40811	NSII	25.2658	1626.0000	China	Hainan
28050	Digitaria ciliaris	18.72114	110.40811	GBIF	25.2658	1626.0000	China	Hainan
33303	Erigeron bonariensis	18.72114	110.40811	NSII	25.2658	1626.0000	China	Hainan
39375	Gomphrena celosioides	18.72114	110.40811	NSII	25.2658	1626.0000	China	Hainan
67577	Sida rhombifolia	18.72114	110.40811	NSII	25.2658	1626.0000	China	Hainan
26912	Datura metel	18.73187	110.18980	NSII	24.9062	1602.0000	China	Hainan
34518	Etlingera elatior	18.73491	110.19187	NSII	24.9062	1602.0000	China	Hainan
1614	Abutilon theophrasti	18.74000	109.17000	NSII	24.7125	1346.0000	China	Hainan
2469	Achyranthes aspera	18.74000	109.17000	NSII	24.7125	1346.0000	China	Hainan
6962	Amaranthus spinosus	18.74000	109.17000	NSII	24.7125	1346.0000	China	Hainan
8122	Andrographis paniculata	18.74000	109.17000	NSII	24.7125	1346.0000	China	Hainan
12890	Bougainvillea glabra	18.74000	109.17000	NSII	24.7125	1346.0000	China	Hainan
13434	Caesalpinia pulcherrima	18.74000	109.17000	NSII	24.7125	1346.0000	China	Hainan
16085	Cardiospermum halicacabum	18.74000	109.17000	NSII	24.7125	1346.0000	China	Hainan
16544	Cascabela thevetia	18.74000	109.17000	NSII	24.7125	1346.0000	China	Hainan
17653	Celosia argentea	18.74000	109.17000	NSII	24.7125	1346.0000	China	Hainan
17808	Cenchrus caliculatus	18.74000	109.17000	NSII	24.7125	1346.0000	China	Hainan
18234	Centrosema pubescens	18.74000	109.17000	GBIF	24.7125	1346.0000	China	Hainan
20623	Coccinia grandis	18.74000	109.17000	NSII	24.7125	1346.0000	China	Hainan
26918	Datura metel	18.74000	109.17000	NSII	24.7125	1346.0000	China	Hainan
30784	Elephantopus scaber	18.74000	109.17000	NSII	24.7125	1346.0000	China	Hainan
32180	Emilia sonchifolia	18.74000	109.17000	NSII	24.7125	1346.0000	China	Hainan
35955	Euphorbia hirta	18.74000	109.17000	NSII	24.7125	1346.0000	China	Hainan
40126	Herissantia crispa	18.74000	109.17000	NSII	24.7125	1346.0000	China	Hainan
40477	Hyptis brevipes	18.74000	109.17000	GBIF	24.7125	1346.0000	China	Hainan
43206	Jatropha curcas	18.74000	109.17000	NSII	24.7125	1346.0000	China	Hainan
45684	Ludwigia hyssopifolia	18.74000	109.17000	NSII	24.7125	1346.0000	China	Hainan
46580	Mangifera indica	18.74000	109.17000	NSII	24.7125	1346.0000	China	Hainan
46739	Manihot esculenta	18.74000	109.17000	NSII	24.7125	1346.0000	China	Hainan
48870	Mimosa pudica	18.74000	109.17000	NSII	24.7125	1346.0000	China	Hainan
49781	Muntingia calabura	18.74000	109.17000	NSII	24.7125	1346.0000	China	Hainan
53013	Paspalum conjugatum	18.74000	109.17000	NSII	24.7125	1346.0000	China	Hainan
53532	Passiflora foetida	18.74000	109.17000	NSII	24.7125	1346.0000	China	Hainan
60008	Psidium guajava	18.74000	109.17000	NSII	24.7125	1346.0000	China	Hainan
65595	Senna tora	18.74000	109.17000	GBIF	24.7125	1346.0000	China	Hainan
67257	Sida acuta	18.74000	109.17000	NSII	24.7125	1346.0000	China	Hainan
67705	Sida rhombifolia	18.74000	109.17000	NSII	24.7125	1346.0000	China	Hainan
73093	Syzygium jambos	18.74000	109.17000	NSII	24.7125	1346.0000	China	Hainan
73896	Tamarindus indica	18.74000	109.17000	NSII	24.7125	1346.0000	China	Hainan
74343	Thunbergia grandiflora	18.74000	109.17000	NSII	24.7125	1346.0000	China	Hainan
76133	Urena lobata	18.74000	109.17000	NSII	24.7125	1346.0000	China	Hainan
79023	Xanthium strumarium	18.74000	109.17000	GBIF	24.7125	1346.0000	China	Hainan
44200	Lantana camara	18.74088	108.86090	GBIF	21.1310	1492.0000	China	Hainan
3565	Ageratum conyzoides	18.74450	108.83596	NSII	21.1310	1492.0000	China	Hainan
1408	Abelmoschus moschatus	18.74511	109.17663	NSII	24.7125	1346.0000	China	Hainan
2946	Aeschynomene indica	18.74511	109.17663	NSII	24.7125	1346.0000	China	Hainan
6999	Amaranthus spinosus	18.74511	109.17663	NSII	24.7125	1346.0000	China	Hainan
8911	Arachis hypogaea	18.74511	109.17663	NSII	24.7125	1346.0000	China	Hainan
13444	Caesalpinia pulcherrima	18.74511	109.17663	NSII	24.7125	1346.0000	China	Hainan
15343	Capsicum annuum	18.74511	109.17663	NSII	24.7125	1346.0000	China	Hainan
19571	Chenopodium album	18.74511	109.17663	NSII	24.7125	1346.0000	China	Hainan
20628	Coccinia grandis	18.74511	109.17663	NSII	24.7125	1346.0000	China	Hainan
21702	Corchorus capsularis	18.74511	109.17663	NSII	24.7125	1346.0000	China	Hainan
24053	Cucumis melo	18.74511	109.17663	NSII	24.7125	1346.0000	China	Hainan
26325	Cyperus rotundus	18.74511	109.17663	GBIF	24.7125	1346.0000	China	Hainan
26924	Datura metel	18.74511	109.17663	NSII	24.7125	1346.0000	China	Hainan
40083	Heliotropium indicum	18.74511	109.17663	NSII	24.7125	1346.0000	China	Hainan
43233	Jatropha curcas	18.74511	109.17663	NSII	24.7125	1346.0000	China	Hainan
49717	Momordica charantia	18.74511	109.17663	NSII	24.7125	1346.0000	China	Hainan
53540	Passiflora foetida	18.74511	109.17663	NSII	24.7125	1346.0000	China	Hainan
55079	Phyllanthus amarus	18.74511	109.17663	NSII	24.7125	1346.0000	China	Hainan
62082	Rhynchospora submarginata	18.74511	109.17663	NSII	24.7125	1346.0000	China	Hainan
66305	Setaria palmifolia	18.74511	109.17663	NSII	24.7125	1346.0000	China	Hainan
67366	Sida cordata	18.74511	109.17663	NSII	24.7125	1346.0000	China	Hainan
70833	Sorghum halepense	18.74511	109.17663	NSII	24.7125	1346.0000	China	Hainan
71368	Spilanthes paniculata	18.74511	109.17663	NSII	24.7125	1346.0000	China	Hainan
71480	Stachytarpheta jamaicensis	18.74511	109.17663	NSII	24.7125	1346.0000	China	Hainan
73913	Tamarindus indica	18.74511	109.17663	NSII	24.7125	1346.0000	China	Hainan
45992	Macroptilium lathyroides	18.74610	109.16800	GBIF	24.7125	1346.0000	China	Hainan
45989	Macroptilium lathyroides	18.74610	109.16810	GBIF	24.7125	1346.0000	China	Hainan
1312	Abelmoschus moschatus	18.75587	109.18051	NSII	24.6792	1341.0000	China	Hainan
1725	Acacia decurrens	18.75587	109.18051	GBIF	24.6792	1341.0000	China	Hainan
1904	Acacia mangium	18.75587	109.18051	NSII	24.6792	1341.0000	China	Hainan
2257	Achyranthes aspera	18.75587	109.18051	NSII	24.6792	1341.0000	China	Hainan
2728	Aeschynomene indica	18.75587	109.18051	NSII	24.6792	1341.0000	China	Hainan
3321	Ageratum conyzoides	18.75587	109.18051	NSII	24.6792	1341.0000	China	Hainan
3996	Albizia lebbeck	18.75587	109.18051	GBIF	24.6792	1341.0000	China	Hainan
4957	Alternanthera pungens	18.75587	109.18051	GBIF	24.6792	1341.0000	China	Hainan
5203	Alternanthera sessilis	18.75587	109.18051	GBIF	24.6792	1341.0000	China	Hainan
6761	Amaranthus spinosus	18.75587	109.18051	NSII	24.6792	1341.0000	China	Hainan
8082	Andrographis paniculata	18.75587	109.18051	NSII	24.6792	1341.0000	China	Hainan
8786	Arachis hypogaea	18.75587	109.18051	NSII	24.6792	1341.0000	China	Hainan
12560	Bixa orellana	18.75587	109.18051	NSII	24.6792	1341.0000	China	Hainan
12951	Bougainvillea spectabilis	18.75587	109.18051	NSII	24.6792	1341.0000	China	Hainan
13333	Bryophyllum pinnatum	18.75587	109.18051	NSII	24.6792	1341.0000	China	Hainan
13381	Caesalpinia pulcherrima	18.75587	109.18051	GBIF	24.6792	1341.0000	China	Hainan
15212	Capsicum annuum	18.75587	109.18051	NSII	24.6792	1341.0000	China	Hainan
15569	Cardamine flexuosa	18.75587	109.18051	NSII	24.6792	1341.0000	China	Hainan
16732	Catharanthus roseus	18.75587	109.18051	NSII	24.6792	1341.0000	China	Hainan
17167	Celosia argentea	18.75587	109.18051	NSII	24.6792	1341.0000	China	Hainan
17806	Cenchrus caliculatus	18.75587	109.18051	NSII	24.6792	1341.0000	China	Hainan
18223	Centrosema pubescens	18.75587	109.18051	GBIF	24.6792	1341.0000	China	Hainan
18684	Cestrum nocturnum	18.75587	109.18051	NSII	24.6792	1341.0000	China	Hainan
19197	Chenopodium album	18.75587	109.18051	GBIF	24.6792	1341.0000	China	Hainan
19815	Chloris barbata	18.75587	109.18051	NSII	24.6792	1341.0000	China	Hainan
20040	Chromolaena odorata	18.75587	109.18051	NSII	24.6792	1341.0000	China	Hainan
20592	Coccinia grandis	18.75587	109.18051	NSII	24.6792	1341.0000	China	Hainan
20757	Coix lacryma-jobi	18.75587	109.18051	NSII	24.6792	1341.0000	China	Hainan
21649	Corchorus capsularis	18.75587	109.18051	NSII	24.6792	1341.0000	China	Hainan
21835	Cordyline fruticosa	18.75587	109.18051	NSII	24.6792	1341.0000	China	Hainan
23741	Crotalaria pallida	18.75587	109.18051	NSII	24.6792	1341.0000	China	Hainan
24021	Cucumis melo	18.75587	109.18051	NSII	24.6792	1341.0000	China	Hainan
24259	Cuscuta australis	18.75587	109.18051	NSII	24.6792	1341.0000	China	Hainan
26094	Cyperus rotundus	18.75587	109.18051	NSII	24.6792	1341.0000	China	Hainan
26723	Dalbergia sissoo	18.75587	109.18051	NSII	24.6792	1341.0000	China	Hainan
26854	Datura metel	18.75587	109.18051	NSII	24.6792	1341.0000	China	Hainan
40054	Heliotropium indicum	18.75587	109.18051	NSII	24.6792	1341.0000	China	Hainan
40119	Herissantia crispa	18.75587	109.18051	NSII	24.6792	1341.0000	China	Hainan
40466	Hyptis brevipes	18.75587	109.18051	NSII	24.6792	1341.0000	China	Hainan
41051	Indigofera suffruticosa	18.75587	109.18051	NSII	24.6792	1341.0000	China	Hainan
43121	Jatropha curcas	18.75587	109.18051	NSII	24.6792	1341.0000	China	Hainan
44082	Lantana camara	18.75587	109.18051	GBIF	24.6792	1341.0000	China	Hainan
46396	Malvastrum coromandelianum	18.75587	109.18051	NSII	24.6792	1341.0000	China	Hainan
48370	Merremia boisiana	18.75587	109.18051	GBIF	24.6792	1341.0000	China	Hainan
48586	Mimosa bimucronata	18.75587	109.18051	NSII	24.6792	1341.0000	China	Hainan
49644	Momordica charantia	18.75587	109.18051	GBIF	24.6792	1341.0000	China	Hainan
52961	Paspalum conjugatum	18.75587	109.18051	NSII	24.6792	1341.0000	China	Hainan
53110	Paspalum distichum	18.75587	109.18051	NSII	24.6792	1341.0000	China	Hainan
53454	Passiflora foetida	18.75587	109.18051	NSII	24.6792	1341.0000	China	Hainan
55069	Phyllanthus amarus	18.75587	109.18051	NSII	24.6792	1341.0000	China	Hainan
55375	Physalis angulata	18.75587	109.18051	NSII	24.6792	1341.0000	China	Hainan
56591	Pilea microphylla	18.75587	109.18051	NSII	24.6792	1341.0000	China	Hainan
59653	Portulaca pilosa	18.75587	109.18051	NSII	24.6792	1341.0000	China	Hainan
60732	Combretum indicum	18.75587	109.18051	NSII	24.6792	1341.0000	China	Hainan
62080	Rhynchospora submarginata	18.75587	109.18051	NSII	24.6792	1341.0000	China	Hainan
64199	Scoparia dulcis	18.75587	109.18051	GBIF	24.6792	1341.0000	China	Hainan
65000	Senna siamea	18.75587	109.18051	NSII	24.6792	1341.0000	China	Hainan
65415	Senna tora	18.75587	109.18051	NSII	24.6792	1341.0000	China	Hainan
65790	Sesbania cannabina	18.75587	109.18051	NSII	24.6792	1341.0000	China	Hainan
65883	Sesbania grandiflora	18.75587	109.18051	NSII	24.6792	1341.0000	China	Hainan
66076	Setaria palmifolia	18.75587	109.18051	NSII	24.6792	1341.0000	China	Hainan
67177	Sida acuta	18.75587	109.18051	NSII	24.6792	1341.0000	China	Hainan
67340	Sida cordata	18.75587	109.18051	NSII	24.6792	1341.0000	China	Hainan
67567	Sida rhombifolia	18.75587	109.18051	NSII	24.6792	1341.0000	China	Hainan
70482	Sonchus oleraceus	18.75587	109.18051	NSII	24.6792	1341.0000	China	Hainan
70809	Sorghum halepense	18.75587	109.18051	NSII	24.6792	1341.0000	China	Hainan
71329	Spilanthes paniculata	18.75587	109.18051	NSII	24.6792	1341.0000	China	Hainan
71445	Stachytarpheta jamaicensis	18.75587	109.18051	NSII	24.6792	1341.0000	China	Hainan
71627	Stellaria aquatica	18.75587	109.18051	NSII	24.6792	1341.0000	China	Hainan
72896	Synedrella nodiflora	18.75587	109.18051	GBIF	24.6792	1341.0000	China	Hainan
73034	Syzygium jambos	18.75587	109.18051	NSII	24.6792	1341.0000	China	Hainan
73838	Tamarindus indica	18.75587	109.18051	NSII	24.6792	1341.0000	China	Hainan
74690	Trianthema portulacastrum	18.75587	109.18051	NSII	24.6792	1341.0000	China	Hainan
74751	Tridax procumbens	18.75587	109.18051	NSII	24.6792	1341.0000	China	Hainan
75803	Urena lobata	18.75587	109.18051	GBIF	24.6792	1341.0000	China	Hainan
78440	Waltheria indica	18.75587	109.18051	GBIF	24.6792	1341.0000	China	Hainan
78710	Xanthium strumarium	18.75587	109.18051	GBIF	24.6792	1341.0000	China	Hainan
79605	Zornia gibbosa	18.75587	109.18051	GBIF	24.6792	1341.0000	China	Hainan
8088	Andrographis paniculata	18.76272	109.17533	NSII	24.6792	1341.0000	China	Hainan
13782	Calopogonium mucunoides	18.76272	109.17533	NSII	24.6792	1341.0000	China	Hainan
18227	Centrosema pubescens	18.76272	109.17533	GBIF	24.6792	1341.0000	China	Hainan
30686	Elephantopus scaber	18.76272	109.17533	NSII	24.6792	1341.0000	China	Hainan
30966	Elephantopus tomentosus	18.76272	109.17533	NSII	24.6792	1341.0000	China	Hainan
32010	Emilia sonchifolia	18.76272	109.17533	NSII	24.6792	1341.0000	China	Hainan
53463	Passiflora foetida	18.76272	109.17533	NSII	24.6792	1341.0000	China	Hainan
60179	Pueraria phaseoloides	18.76272	109.17533	GBIF	24.6792	1341.0000	China	Hainan
64782	Senna occidentalis	18.76272	109.17533	NSII	24.6792	1341.0000	China	Hainan
73846	Tamarindus indica	18.76272	109.17533	NSII	24.6792	1341.0000	China	Hainan
2583	Aeschynomene americana	18.78099	109.52354	NSII	23.3065	1522.0000	China	Hainan
30967	Elephantopus tomentosus	18.78099	109.52354	NSII	23.3065	1522.0000	China	Hainan
48457	Mikania micrantha	18.78099	109.52354	GBIF	23.3065	1522.0000	China	Hainan
71456	Stachytarpheta jamaicensis	18.78099	109.52354	NSII	23.3065	1522.0000	China	Hainan
4492	Alpinia officinarum	18.78099	109.52354	NSII	23.3065	1522.0000	China	Hainan
12043	Bidens pilosa	18.78099	109.52354	NSII	23.3065	1522.0000	China	Hainan
13900	Canavalia ensiformis	18.78099	109.52354	NSII	23.3065	1522.0000	China	Hainan
15995	Cardiospermum halicacabum	18.78099	109.52354	NSII	23.3065	1522.0000	China	Hainan
20045	Chromolaena odorata	18.78099	109.52354	NSII	23.3065	1522.0000	China	Hainan
24094	Cuphea carthagenensis	18.78099	109.52354	NSII	23.3065	1522.0000	China	Hainan
30684	Elephantopus scaber	18.78099	109.52354	NSII	23.3065	1522.0000	China	Hainan
30963	Elephantopus tomentosus	18.78099	109.52354	NSII	23.3065	1522.0000	China	Hainan
31757	Eleutheranthera ruderalis	18.78099	109.52354	NSII	23.3065	1522.0000	China	Hainan
32398	Eragrostis perennans	18.78099	109.52354	GBIF	23.3065	1522.0000	China	Hainan
35753	Euphorbia hirta	18.78099	109.52354	NSII	23.3065	1522.0000	China	Hainan
48374	Merremia boisiana	18.78099	109.52354	GBIF	23.3065	1522.0000	China	Hainan
48456	Mikania micrantha	18.78099	109.52354	GBIF	23.3065	1522.0000	China	Hainan
49550	Mitracarpus hirtus	18.78099	109.52354	GBIF	23.3065	1522.0000	China	Hainan
49769	Muntingia calabura	18.78099	109.52354	NSII	23.3065	1522.0000	China	Hainan
53716	Pennisetum purpureum	18.78099	109.52354	NSII	23.3065	1522.0000	China	Hainan
57380	Plantago major	18.78099	109.52354	NSII	23.3065	1522.0000	China	Hainan
64473	Senna alata	18.78099	109.52354	NSII	23.3065	1522.0000	China	Hainan
67574	Sida rhombifolia	18.78099	109.52354	NSII	23.3065	1522.0000	China	Hainan
69620	Solanum torvum	18.78099	109.52354	NSII	23.3065	1522.0000	China	Hainan
70976	Spermacoce alata	18.78099	109.52354	GBIF	23.3065	1522.0000	China	Hainan
71018	Spermacoce remota	18.78099	109.52354	GBIF	23.3065	1522.0000	China	Hainan
71233	Spilanthes acmella	18.78099	109.52354	NSII	23.3065	1522.0000	China	Hainan
71457	Stachytarpheta jamaicensis	18.78099	109.52354	NSII	23.3065	1522.0000	China	Hainan
72902	Synedrella nodiflora	18.78099	109.52354	NSII	23.3065	1522.0000	China	Hainan
74442	Tithonia diversifolia	18.78099	109.52354	NSII	23.3065	1522.0000	China	Hainan
74755	Tridax procumbens	18.78099	109.52354	NSII	23.3065	1522.0000	China	Hainan
75811	Urena lobata	18.78099	109.52354	GBIF	23.3065	1522.0000	China	Hainan
76444	Urena procumbens	18.78099	109.52354	GBIF	23.3065	1522.0000	China	Hainan
2263	Achyranthes aspera	18.78182	109.52527	NSII	23.3065	1522.0000	China	Hainan
10217	Asclepias curassavica	18.78182	109.52527	NSII	23.3065	1522.0000	China	Hainan
12040	Bidens pilosa	18.78182	109.52527	NSII	23.3065	1522.0000	China	Hainan
13755	Ipomoea alba	18.78182	109.52527	NSII	23.3065	1522.0000	China	Hainan
20044	Chromolaena odorata	18.78182	109.52527	NSII	23.3065	1522.0000	China	Hainan
22833	Crassocephalum crepidioides	18.78182	109.52527	NSII	23.3065	1522.0000	China	Hainan
30681	Elephantopus scaber	18.78182	109.52527	NSII	23.3065	1522.0000	China	Hainan
30961	Elephantopus tomentosus	18.78182	109.52527	NSII	23.3065	1522.0000	China	Hainan
40469	Hyptis brevipes	18.78182	109.52527	GBIF	23.3065	1522.0000	China	Hainan
41056	Indigofera suffruticosa	18.78182	109.52527	NSII	23.3065	1522.0000	China	Hainan
41198	Ipomoea aquatica	18.78182	109.52527	GBIF	23.3065	1522.0000	China	Hainan
42360	Ipomoea purpurea	18.78182	109.52527	GBIF	23.3065	1522.0000	China	Hainan
46699	Manihot esculenta	18.78182	109.52527	NSII	23.3065	1522.0000	China	Hainan
58690	Polygonum aviculare	18.78182	109.52527	NSII	23.3065	1522.0000	China	Hainan
60176	Pueraria phaseoloides	18.78182	109.52527	GBIF	23.3065	1522.0000	China	Hainan
62368	Ricinus communis	18.78182	109.52527	NSII	23.3065	1522.0000	China	Hainan
67182	Sida acuta	18.78182	109.52527	NSII	23.3065	1522.0000	China	Hainan
73037	Syzygium jambos	18.78182	109.52527	NSII	23.3065	1522.0000	China	Hainan
75809	Urena lobata	18.78182	109.52527	GBIF	23.3065	1522.0000	China	Hainan
23752	Crotalaria pallida	18.80011	110.39944	NSII	25.2567	1650.0000	China	Hainan
32391	Eragrostis perennans	18.80011	110.39944	GBIF	25.2567	1650.0000	China	Hainan
45985	Macroptilium lathyroides	18.80011	110.39944	GBIF	25.2567	1650.0000	China	Hainan
64470	Senna alata	18.80011	110.39944	NSII	25.2567	1650.0000	China	Hainan
1318	Abelmoschus moschatus	18.80011	110.39943	NSII	25.2567	1650.0000	China	Hainan
1726	Acacia decurrens	18.80011	110.39943	GBIF	25.2567	1650.0000	China	Hainan
1903	Acacia mangium	18.80011	110.39943	NSII	25.2567	1650.0000	China	Hainan
2264	Achyranthes aspera	18.80011	110.39943	NSII	25.2567	1650.0000	China	Hainan
2735	Aeschynomene indica	18.80011	110.39943	NSII	25.2567	1650.0000	China	Hainan
3024	Agave americana	18.80011	110.39943	NSII	25.2567	1650.0000	China	Hainan
3049	Agave sisalana	18.80011	110.39943	NSII	25.2567	1650.0000	China	Hainan
3326	Ageratum conyzoides	18.80011	110.39943	NSII	25.2567	1650.0000	China	Hainan
4489	Alpinia officinarum	18.80011	110.39943	NSII	25.2567	1650.0000	China	Hainan
4566	Alternanthera paronychioides	18.80011	110.39943	NSII	25.2567	1650.0000	China	Hainan
5209	Alternanthera sessilis	18.80011	110.39943	GBIF	25.2567	1650.0000	China	Hainan
6132	Amaranthus dubius	18.80011	110.39943	GBIF	25.2567	1650.0000	China	Hainan
6765	Amaranthus spinosus	18.80011	110.39943	NSII	25.2567	1650.0000	China	Hainan
7154	Amaranthus tricolor	18.80011	110.39943	NSII	25.2567	1650.0000	China	Hainan
7503	Amaranthus viridis	18.80011	110.39943	NSII	25.2567	1650.0000	China	Hainan
8085	Andrographis paniculata	18.80011	110.39943	NSII	25.2567	1650.0000	China	Hainan
8139	Annona glabra	18.80011	110.39943	NSII	25.2567	1650.0000	China	Hainan
9424	Argyreia acuta	18.80011	110.39943	GBIF	25.2567	1650.0000	China	Hainan
10218	Asclepias curassavica	18.80011	110.39943	NSII	25.2567	1650.0000	China	Hainan
10575	Aster subulatus	18.80011	110.39943	NSII	25.2567	1650.0000	China	Hainan
10952	Axonopus compressus	18.80011	110.39943	GBIF	25.2567	1650.0000	China	Hainan
11167	Basella alba	18.80011	110.39943	NSII	25.2567	1650.0000	China	Hainan
12042	Bidens pilosa	18.80011	110.39943	NSII	25.2567	1650.0000	China	Hainan
12767	Spermacoce articularis	18.80011	110.39943	NSII	25.2567	1650.0000	China	Hainan
12846	Bougainvillea glabra	18.80011	110.39943	NSII	25.2567	1650.0000	China	Hainan
13336	Bryophyllum pinnatum	18.80011	110.39943	NSII	25.2567	1650.0000	China	Hainan
13386	Caesalpinia pulcherrima	18.80011	110.39943	GBIF	25.2567	1650.0000	China	Hainan
13554	Cajanus cajan	18.80011	110.39943	NSII	25.2567	1650.0000	China	Hainan
13780	Calopogonium mucunoides	18.80011	110.39943	NSII	25.2567	1650.0000	China	Hainan
13898	Canavalia ensiformis	18.80011	110.39943	NSII	25.2567	1650.0000	China	Hainan
14127	Canna indica	18.80011	110.39943	NSII	25.2567	1650.0000	China	Hainan
15217	Capsicum annuum	18.80011	110.39943	NSII	25.2567	1650.0000	China	Hainan
15415	Capsicum frutescens	18.80011	110.39943	GBIF	25.2567	1650.0000	China	Hainan
15989	Cardiospermum halicacabum	18.80011	110.39943	NSII	25.2567	1650.0000	China	Hainan
16506	Cascabela thevetia	18.80011	110.39943	NSII	25.2567	1650.0000	China	Hainan
16603	Cassia floribunda	18.80011	110.39943	NSII	25.2567	1650.0000	China	Hainan
16735	Catharanthus roseus	18.80011	110.39943	NSII	25.2567	1650.0000	China	Hainan
17175	Celosia argentea	18.80011	110.39943	NSII	25.2567	1650.0000	China	Hainan
17992	Centipeda minima	18.80011	110.39943	GBIF	25.2567	1650.0000	China	Hainan
18226	Centrosema pubescens	18.80011	110.39943	GBIF	25.2567	1650.0000	China	Hainan
18914	Chamaecrista mimosoides	18.80011	110.39943	GBIF	25.2567	1650.0000	China	Hainan
19200	Chenopodium album	18.80011	110.39943	GBIF	25.2567	1650.0000	China	Hainan
19817	Chloris barbata	18.80011	110.39943	NSII	25.2567	1650.0000	China	Hainan
20226	Cinchona officinalis	18.80011	110.39943	GBIF	25.2567	1650.0000	China	Hainan
20233	Cinchona pubescens	18.80011	110.39943	GBIF	25.2567	1650.0000	China	Hainan
20350	Cleome rutidosperma	18.80011	110.39943	GBIF	25.2567	1650.0000	China	Hainan
20595	Coccinia grandis	18.80011	110.39943	NSII	25.2567	1650.0000	China	Hainan
20912	Coix lacryma-jobi	18.80011	110.39943	NSII	25.2567	1650.0000	China	Hainan
22019	Coreopsis tinctoria	18.80011	110.39943	NSII	25.2567	1650.0000	China	Hainan
22834	Crassocephalum crepidioides	18.80011	110.39943	NSII	25.2567	1650.0000	China	Hainan
23367	Crossostephium chinense	18.80011	110.39943	NSII	25.2567	1650.0000	China	Hainan
23749	Crotalaria pallida	18.80011	110.39943	NSII	25.2567	1650.0000	China	Hainan
24261	Cuscuta australis	18.80011	110.39943	NSII	25.2567	1650.0000	China	Hainan
25463	Cyperus compressus	18.80011	110.39943	NSII	25.2567	1650.0000	China	Hainan
25694	Cyperus difformis	18.80011	110.39943	NSII	25.2567	1650.0000	China	Hainan
26096	Cyperus rotundus	18.80011	110.39943	NSII	25.2567	1650.0000	China	Hainan
26396	Cyperus surinamensis	18.80011	110.39943	NSII	25.2567	1650.0000	China	Hainan
26601	Dahlia pinnata	18.80011	110.39943	NSII	25.2567	1650.0000	China	Hainan
26859	Datura metel	18.80011	110.39943	NSII	25.2567	1650.0000	China	Hainan
28048	Digitaria ciliaris	18.80011	110.39943	GBIF	25.2567	1650.0000	China	Hainan
28375	Digitaria sanguinalis	18.80011	110.39943	NSII	25.2567	1650.0000	China	Hainan
28645	Duranta erecta	18.80011	110.39943	GBIF	25.2567	1650.0000	China	Hainan
29688	Eclipta prostrata	18.80011	110.39943	GBIF	25.2567	1650.0000	China	Hainan
30318	Eichhornia crassipes	18.80011	110.39943	NSII	25.2567	1650.0000	China	Hainan
30682	Elephantopus scaber	18.80011	110.39943	NSII	25.2567	1650.0000	China	Hainan
30962	Elephantopus tomentosus	18.80011	110.39943	NSII	25.2567	1650.0000	China	Hainan
31329	Eleusine indica	18.80011	110.39943	NSII	25.2567	1650.0000	China	Hainan
32007	Emilia sonchifolia	18.80011	110.39943	NSII	25.2567	1650.0000	China	Hainan
32397	Eragrostis perennans	18.80011	110.39943	GBIF	25.2567	1650.0000	China	Hainan
32628	Erechtites valerianifolia	18.80011	110.39943	NSII	25.2567	1650.0000	China	Hainan
33299	Erigeron bonariensis	18.80011	110.39943	NSII	25.2567	1650.0000	China	Hainan
33732	Erigeron canadensis	18.80011	110.39943	GBIF	25.2567	1650.0000	China	Hainan
34397	Eryngium foetidum	18.80011	110.39943	NSII	25.2567	1650.0000	China	Hainan
35748	Euphorbia hirta	18.80011	110.39943	NSII	25.2567	1650.0000	China	Hainan
36888	Euphorbia prostrata	18.80011	110.39943	NSII	25.2567	1650.0000	China	Hainan
37022	Euphorbia tirucalli	18.80011	110.39943	GBIF	25.2567	1650.0000	China	Hainan
39143	Gnaphalium pensylvanicum	18.80011	110.39943	NSII	25.2567	1650.0000	China	Hainan
39264	Gnaphalium polycaulon	18.80011	110.39943	NSII	25.2567	1650.0000	China	Hainan
39371	Gomphrena celosioides	18.80011	110.39943	NSII	25.2567	1650.0000	China	Hainan
39410	Gomphrena globosa	18.80011	110.39943	NSII	25.2567	1650.0000	China	Hainan
39632	Helianthus annuus	18.80011	110.39943	NSII	25.2567	1650.0000	China	Hainan
40058	Heliotropium indicum	18.80011	110.39943	NSII	25.2567	1650.0000	China	Hainan
40263	Hippeastrum vittatum	18.80011	110.39943	NSII	25.2567	1650.0000	China	Hainan
40552	Hyptis suaveolens	18.80011	110.39943	GBIF	25.2567	1650.0000	China	Hainan
40677	Impatiens balsamina	18.80011	110.39943	NSII	25.2567	1650.0000	China	Hainan
41374	Ipomoea batatas	18.80011	110.39943	NSII	25.2567	1650.0000	China	Hainan
41603	Ipomoea cairica	18.80011	110.39943	NSII	25.2567	1650.0000	China	Hainan
41726	Ipomoea carnea	18.80011	110.39943	GBIF	25.2567	1650.0000	China	Hainan
42620	Ipomoea quamoclit	18.80011	110.39943	NSII	25.2567	1650.0000	China	Hainan
43004	Jasminum sambac	18.80011	110.39943	NSII	25.2567	1650.0000	China	Hainan
43124	Jatropha curcas	18.80011	110.39943	NSII	25.2567	1650.0000	China	Hainan
43432	Justicia gendarussa	18.80011	110.39943	NSII	25.2567	1650.0000	China	Hainan
44086	Lantana camara	18.80011	110.39943	GBIF	25.2567	1650.0000	China	Hainan
44330	Lantana montevidensis	18.80011	110.39943	NSII	25.2567	1650.0000	China	Hainan
44532	Lepidium virginicum	18.80011	110.39943	NSII	25.2567	1650.0000	China	Hainan
45957	Macroptilium atropurpureum	18.80011	110.39943	GBIF	25.2567	1650.0000	China	Hainan
46399	Malvastrum coromandelianum	18.80011	110.39943	NSII	25.2567	1650.0000	China	Hainan
46537	Mangifera indica	18.80011	110.39943	NSII	25.2567	1650.0000	China	Hainan
46700	Manihot esculenta	18.80011	110.39943	NSII	25.2567	1650.0000	China	Hainan
48311	Mentha spicata	18.80011	110.39943	NSII	25.2567	1650.0000	China	Hainan
48373	Merremia boisiana	18.80011	110.39943	GBIF	25.2567	1650.0000	China	Hainan
48400	Mikania cordata	18.80011	110.39943	GBIF	25.2567	1650.0000	China	Hainan
48587	Mimosa bimucronata	18.80011	110.39943	NSII	25.2567	1650.0000	China	Hainan
48633	Mimosa diplotricha	18.80011	110.39943	NSII	25.2567	1650.0000	China	Hainan
48677	Mimosa invisa	18.80011	110.39943	NSII	25.2567	1650.0000	China	Hainan
48788	Mimosa pudica	18.80011	110.39943	NSII	25.2567	1650.0000	China	Hainan
49099	Mirabilis jalapa	18.80011	110.39943	NSII	25.2567	1650.0000	China	Hainan
49544	Mitracarpus hirtus	18.80011	110.39943	GBIF	25.2567	1650.0000	China	Hainan
49767	Muntingia calabura	18.80011	110.39943	NSII	25.2567	1650.0000	China	Hainan
49841	Mussaenda erythrophylla	18.80011	110.39943	GBIF	25.2567	1650.0000	China	Hainan
50410	Ocimum basilicum	18.80011	110.39943	GBIF	25.2567	1650.0000	China	Hainan
50951	Opuntia stricta	18.80011	110.39943	NSII	25.2567	1650.0000	China	Hainan
51180	Oxalis corniculata	18.80011	110.39943	NSII	25.2567	1650.0000	China	Hainan
52303	Pachyrhizus erosus	18.80011	110.39943	GBIF	25.2567	1650.0000	China	Hainan
52439	Panicum maximum	18.80011	110.39943	NSII	25.2567	1650.0000	China	Hainan
52578	Panicum repens	18.80011	110.39943	GBIF	25.2567	1650.0000	China	Hainan
52971	Paspalum conjugatum	18.80011	110.39943	NSII	25.2567	1650.0000	China	Hainan
53320	Passiflora edulis	18.80011	110.39943	NSII	25.2567	1650.0000	China	Hainan
53460	Passiflora foetida	18.80011	110.39943	NSII	25.2567	1650.0000	China	Hainan
53619	Euphorbia tithymaloides	18.80011	110.39943	NSII	25.2567	1650.0000	China	Hainan
53712	Pennisetum purpureum	18.80011	110.39943	NSII	25.2567	1650.0000	China	Hainan
53775	Peperomia pellucida	18.80011	110.39943	NSII	25.2567	1650.0000	China	Hainan
54535	Petunia hybrida	18.80011	110.39943	NSII	25.2567	1650.0000	China	Hainan
54566	Phalaris arundinacea	18.80011	110.39943	GBIF	25.2567	1650.0000	China	Hainan
54867	Phyla nodiflora	18.80011	110.39943	GBIF	25.2567	1650.0000	China	Hainan
55093	Phyllanthus debilis	18.80011	110.39943	NSII	25.2567	1650.0000	China	Hainan
55381	Physalis angulata	18.80011	110.39943	NSII	25.2567	1650.0000	China	Hainan
55757	Physalis lagascae	18.80011	110.39943	GBIF	25.2567	1650.0000	China	Hainan
56703	Piper betle	18.80011	110.39943	NSII	25.2567	1650.0000	China	Hainan
56878	Pithecellobium dulce	18.80011	110.39943	GBIF	25.2567	1650.0000	China	Hainan
57379	Plantago major	18.80011	110.39943	NSII	25.2567	1650.0000	China	Hainan
58005	Plumeria rubra	18.80011	110.39943	NSII	25.2567	1650.0000	China	Hainan
58691	Polygonum aviculare	18.80011	110.39943	NSII	25.2567	1650.0000	China	Hainan
59399	Portulaca oleracea	18.80011	110.39943	GBIF	25.2567	1650.0000	China	Hainan
59648	Portulaca pilosa	18.80011	110.39943	NSII	25.2567	1650.0000	China	Hainan
60178	Pueraria phaseoloides	18.80011	110.39943	GBIF	25.2567	1650.0000	China	Hainan
62063	Rauvolfia tetraphylla	18.80011	110.39943	GBIF	25.2567	1650.0000	China	Hainan
62081	Rhynchospora submarginata	18.80011	110.39943	NSII	25.2567	1650.0000	China	Hainan
62093	Richardia brasiliensis	18.80011	110.39943	NSII	25.2567	1650.0000	China	Hainan
62134	Richardia scabra	18.80011	110.39943	NSII	25.2567	1650.0000	China	Hainan
62369	Ricinus communis	18.80011	110.39943	NSII	25.2567	1650.0000	China	Hainan
63991	Sansevieria trifasciata	18.80011	110.39943	NSII	25.2567	1650.0000	China	Hainan
64203	Scoparia dulcis	18.80011	110.39943	GBIF	25.2567	1650.0000	China	Hainan
64469	Senna alata	18.80011	110.39943	NSII	25.2567	1650.0000	China	Hainan
64539	Senna bicapsularis	18.80011	110.39943	GBIF	25.2567	1650.0000	China	Hainan
64780	Senna occidentalis	18.80011	110.39943	NSII	25.2567	1650.0000	China	Hainan
65172	Senna surattensis	18.80011	110.39943	NSII	25.2567	1650.0000	China	Hainan
65423	Senna tora	18.80011	110.39943	NSII	25.2567	1650.0000	China	Hainan
65791	Sesbania cannabina	18.80011	110.39943	NSII	25.2567	1650.0000	China	Hainan
65885	Sesbania grandiflora	18.80011	110.39943	NSII	25.2567	1650.0000	China	Hainan
66082	Setaria palmifolia	18.80011	110.39943	GBIF	25.2567	1650.0000	China	Hainan
67183	Sida acuta	18.80011	110.39943	NSII	25.2567	1650.0000	China	Hainan
67344	Sida cordata	18.80011	110.39943	NSII	25.2567	1650.0000	China	Hainan
67572	Sida rhombifolia	18.80011	110.39943	NSII	25.2567	1650.0000	China	Hainan
67791	Silene armeria	18.80011	110.39943	NSII	25.2567	1650.0000	China	Hainan
68278	Solanum americanum	18.80011	110.39943	NSII	25.2567	1650.0000	China	Hainan
68570	Solanum capsicoides	18.80011	110.39943	GBIF	25.2567	1650.0000	China	Hainan
69041	Solanum melongena	18.80011	110.39943	NSII	25.2567	1650.0000	China	Hainan
69618	Solanum torvum	18.80011	110.39943	NSII	25.2567	1650.0000	China	Hainan
70816	Sorghum halepense	18.80011	110.39943	NSII	25.2567	1650.0000	China	Hainan
70971	Spermacoce alata	18.80011	110.39943	GBIF	25.2567	1650.0000	China	Hainan
71099	Sphagneticola trilobata	18.80011	110.39943	GBIF	25.2567	1650.0000	China	Hainan
71331	Spilanthes paniculata	18.80011	110.39943	NSII	25.2567	1650.0000	China	Hainan
71447	Stachytarpheta jamaicensis	18.80011	110.39943	NSII	25.2567	1650.0000	China	Hainan
72664	Striga asiatica	18.80011	110.39943	NSII	25.2567	1650.0000	China	Hainan
72744	Stylosanthes guianensis	18.80011	110.39943	GBIF	25.2567	1650.0000	China	Hainan
72900	Synedrella nodiflora	18.80011	110.39943	NSII	25.2567	1650.0000	China	Hainan
73038	Syzygium jambos	18.80011	110.39943	NSII	25.2567	1650.0000	China	Hainan
73217	Tagetes erecta	18.80011	110.39943	NSII	25.2567	1650.0000	China	Hainan
73578	Talinum paniculatum	18.80011	110.39943	NSII	25.2567	1650.0000	China	Hainan
73991	Tephrosia candida	18.80011	110.39943	NSII	25.2567	1650.0000	China	Hainan
74754	Tridax procumbens	18.80011	110.39943	NSII	25.2567	1650.0000	China	Hainan
75810	Urena lobata	18.80011	110.39943	GBIF	25.2567	1650.0000	China	Hainan
76442	Urena procumbens	18.80011	110.39943	GBIF	25.2567	1650.0000	China	Hainan
78237	Vigna umbellata	18.80011	110.39943	NSII	25.2567	1650.0000	China	Hainan
78444	Waltheria indica	18.80011	110.39943	GBIF	25.2567	1650.0000	China	Hainan
79608	Zornia gibbosa	18.80011	110.39943	GBIF	25.2567	1650.0000	China	Hainan
15347	Capsicum annuum	18.80028	110.39667	NSII	25.2567	1650.0000	China	Hainan
43274	Jatropha curcas	18.85142	108.64470	NSII	25.3243	1110.0000	China	Hainan
16784	Catharanthus roseus	18.86606	108.65033	NSII	25.3243	1110.0000	China	Hainan
21236	Coix lacryma-jobi	18.87000	109.68000	NSII	20.6755	1685.0000	China	Hainan
30839	Elephantopus scaber	18.87000	109.68000	NSII	20.6755	1685.0000	China	Hainan
62778	Ricinus communis	18.89833	109.70417	NSII	20.3732	1703.0000	China	Hainan
52365	Pachyrhizus erosus	18.93220	109.53670	NSII	23.8460	1512.0000	China	Hainan
52398	Pachyrhizus erosus	18.93220	109.53700	NSII	23.8460	1512.0000	China	Hainan
16779	Catharanthus roseus	18.96291	108.67943	NSII	25.2505	1096.0000	China	Hainan
1615	Abutilon theophrasti	19.00000	109.00000	NSII	24.3187	1231.0000	China	Hainan
2475	Achyranthes aspera	19.00000	109.00000	NSII	24.3187	1231.0000	China	Hainan
3602	Ageratum conyzoides	19.00000	109.00000	NSII	24.3187	1231.0000	China	Hainan
13635	Cajanus cajan	19.00000	109.00000	NSII	24.3187	1231.0000	China	Hainan
13801	Calopogonium mucunoides	19.00000	109.00000	NSII	24.3187	1231.0000	China	Hainan
17663	Celosia argentea	19.00000	109.00000	NSII	24.3187	1231.0000	China	Hainan
20103	Chromolaena odorata	19.00000	109.00000	NSII	24.3187	1231.0000	China	Hainan
23313	Crassocephalum crepidioides	19.00000	109.00000	NSII	24.3187	1231.0000	China	Hainan
30073	Eclipta prostrata	19.00000	109.00000	NSII	24.3187	1231.0000	China	Hainan
30789	Elephantopus scaber	19.00000	109.00000	NSII	24.3187	1231.0000	China	Hainan
30980	Elephantopus tomentosus	19.00000	109.00000	NSII	24.3187	1231.0000	China	Hainan
40478	Hyptis brevipes	19.00000	109.00000	GBIF	24.3187	1231.0000	China	Hainan
44230	Lantana camara	19.00000	109.00000	NSII	24.3187	1231.0000	China	Hainan
45674	Ludwigia hyssopifolia	19.00000	109.00000	NSII	24.3187	1231.0000	China	Hainan
53014	Paspalum conjugatum	19.00000	109.00000	NSII	24.3187	1231.0000	China	Hainan
65597	Senna tora	19.00000	109.00000	GBIF	24.3187	1231.0000	China	Hainan
67260	Sida acuta	19.00000	109.00000	NSII	24.3187	1231.0000	China	Hainan
67708	Sida rhombifolia	19.00000	109.00000	NSII	24.3187	1231.0000	China	Hainan
69927	Solanum virginianum	19.00000	109.00000	NSII	24.3187	1231.0000	China	Hainan
71479	Stachytarpheta jamaicensis	19.00000	109.00000	NSII	24.3187	1231.0000	China	Hainan
72749	Stylosanthes guianensis	19.00000	109.00000	GBIF	24.3187	1231.0000	China	Hainan
72938	Synedrella nodiflora	19.00000	109.00000	NSII	24.3187	1231.0000	China	Hainan
74323	Thunbergia grandiflora	19.00000	109.00000	NSII	24.3187	1231.0000	China	Hainan
74806	Tridax procumbens	19.00000	109.00000	NSII	24.3187	1231.0000	China	Hainan
76140	Urena lobata	19.00000	109.00000	NSII	24.3187	1231.0000	China	Hainan
49831	Musa basjoo	19.00000	109.75000	GBIF	22.6142	1660.0000	China	Hainan
49830	Musa basjoo	19.00000	109.90000	GBIF	23.5728	1652.0000	China	Hainan
72748	Stylosanthes guianensis	19.00000	110.00000	GBIF	22.8437	1693.0000	China	Hainan
73932	Tamarindus indica	19.00000	110.00000	NSII	22.8437	1693.0000	China	Hainan
16062	Cardiospermum halicacabum	19.00075	109.06640	GBIF	23.6115	1324.0000	China	Hainan
17580	Celosia argentea	19.00760	109.07397	NSII	23.6115	1324.0000	China	Hainan
44237	Lantana camara	19.01503	109.08670	NSII	22.0538	1437.0000	China	Hainan
20087	Chromolaena odorata	19.01519	108.99886	NSII	24.6723	1225.0000	China	Hainan
16816	Catharanthus roseus	19.02599	108.66257	NSII	25.2292	1058.0000	China	Hainan
50961	Opuntia stricta	19.02599	108.66257	NSII	25.2292	1058.0000	China	Hainan
1317	Abelmoschus moschatus	19.03916	109.84451	NSII	23.8620	1655.0000	China	Hainan
3324	Ageratum conyzoides	19.03916	109.84451	NSII	23.8620	1655.0000	China	Hainan
10216	Asclepias curassavica	19.03916	109.84451	NSII	23.8620	1655.0000	China	Hainan
10951	Axonopus compressus	19.03916	109.84451	GBIF	23.8620	1655.0000	China	Hainan
13384	Caesalpinia pulcherrima	19.03916	109.84451	GBIF	23.8620	1655.0000	China	Hainan
14126	Canna indica	19.03916	109.84451	NSII	23.8620	1655.0000	China	Hainan
17173	Celosia argentea	19.03916	109.84451	NSII	23.8620	1655.0000	China	Hainan
18912	Chamaecrista mimosoides	19.03916	109.84451	GBIF	23.8620	1655.0000	China	Hainan
20910	Coix lacryma-jobi	19.03916	109.84451	NSII	23.8620	1655.0000	China	Hainan
24092	Cuphea carthagenensis	19.03916	109.84451	NSII	23.8620	1655.0000	China	Hainan
32394	Eragrostis perennans	19.03916	109.84451	GBIF	23.8620	1655.0000	China	Hainan
40467	Hyptis brevipes	19.03916	109.84451	NSII	23.8620	1655.0000	China	Hainan
48398	Mikania cordata	19.03916	109.84451	GBIF	23.8620	1655.0000	China	Hainan
52969	Paspalum conjugatum	19.03916	109.84451	NSII	23.8620	1655.0000	China	Hainan
53457	Passiflora foetida	19.03916	109.84451	NSII	23.8620	1655.0000	China	Hainan
59760	Praxelis clematidea	19.03916	109.84451	NSII	23.8620	1655.0000	China	Hainan
60173	Pueraria phaseoloides	19.03916	109.84451	GBIF	23.8620	1655.0000	China	Hainan
64468	Senna alata	19.03916	109.84451	NSII	23.8620	1655.0000	China	Hainan
65421	Senna tora	19.03916	109.84451	NSII	23.8620	1655.0000	China	Hainan
65904	Sesbania sesban	19.03916	109.84451	NSII	23.8620	1655.0000	China	Hainan
66079	Setaria palmifolia	19.03916	109.84451	NSII	23.8620	1655.0000	China	Hainan
67180	Sida acuta	19.03916	109.84451	NSII	23.8620	1655.0000	China	Hainan
67570	Sida rhombifolia	19.03916	109.84451	NSII	23.8620	1655.0000	China	Hainan
70812	Sorghum halepense	19.03916	109.84451	NSII	23.8620	1655.0000	China	Hainan
70968	Spermacoce alata	19.03916	109.84451	GBIF	23.8620	1655.0000	China	Hainan
73938	Tanacetum vulgare	19.03916	109.84451	NSII	23.8620	1655.0000	China	Hainan
75807	Urena lobata	19.03916	109.84451	GBIF	23.8620	1655.0000	China	Hainan
76441	Urena procumbens	19.03916	109.84451	GBIF	23.8620	1655.0000	China	Hainan
40473	Hyptis brevipes	19.04053	109.84049	GBIF	23.8620	1655.0000	China	Hainan
53523	Passiflora foetida	19.04998	108.70950	NSII	25.1643	1087.0000	China	Hainan
16840	Catharanthus roseus	19.05000	109.56666	NSII	21.0185	1660.0000	China	Hainan
1316	Abelmoschus moschatus	19.05201	109.84624	NSII	24.0333	1652.0000	China	Hainan
3323	Ageratum conyzoides	19.05201	109.84624	NSII	24.0333	1652.0000	China	Hainan
10215	Asclepias curassavica	19.05201	109.84624	NSII	24.0333	1652.0000	China	Hainan
12559	Bixa orellana	19.05201	109.84624	NSII	24.0333	1652.0000	China	Hainan
15215	Capsicum annuum	19.05201	109.84624	NSII	24.0333	1652.0000	China	Hainan
16505	Cascabela thevetia	19.05201	109.84624	NSII	24.0333	1652.0000	China	Hainan
17172	Celosia argentea	19.05201	109.84624	NSII	24.0333	1652.0000	China	Hainan
18911	Chamaecrista mimosoides	19.05201	109.84624	GBIF	24.0333	1652.0000	China	Hainan
20042	Chromolaena odorata	19.05201	109.84624	NSII	24.0333	1652.0000	China	Hainan
20277	Cissampelopsis volubilis	19.05201	109.84624	GBIF	24.0333	1652.0000	China	Hainan
20909	Coix lacryma-jobi	19.05201	109.84624	NSII	24.0333	1652.0000	China	Hainan
22831	Crassocephalum crepidioides	19.05201	109.84624	NSII	24.0333	1652.0000	China	Hainan
25282	Cymbopogon nardus	19.05201	109.84624	NSII	24.0333	1652.0000	China	Hainan
25691	Cyperus difformis	19.05201	109.84624	NSII	24.0333	1652.0000	China	Hainan
30679	Elephantopus scaber	19.05201	109.84624	NSII	24.0333	1652.0000	China	Hainan
30959	Elephantopus tomentosus	19.05201	109.84624	NSII	24.0333	1652.0000	China	Hainan
32395	Eragrostis perennans	19.05201	109.84624	GBIF	24.0333	1652.0000	China	Hainan
33298	Erigeron bonariensis	19.05201	109.84624	NSII	24.0333	1652.0000	China	Hainan
40550	Hyptis suaveolens	19.05201	109.84624	GBIF	24.0333	1652.0000	China	Hainan
41054	Indigofera suffruticosa	19.05201	109.84624	NSII	24.0333	1652.0000	China	Hainan
41373	Ipomoea batatas	19.05201	109.84624	NSII	24.0333	1652.0000	China	Hainan
48397	Mikania cordata	19.05201	109.84624	GBIF	24.0333	1652.0000	China	Hainan
52968	Paspalum conjugatum	19.05201	109.84624	NSII	24.0333	1652.0000	China	Hainan
60174	Pueraria phaseoloides	19.05201	109.84624	GBIF	24.0333	1652.0000	China	Hainan
64467	Senna alata	19.05201	109.84624	NSII	24.0333	1652.0000	China	Hainan
65420	Senna tora	19.05201	109.84624	NSII	24.0333	1652.0000	China	Hainan
66078	Setaria palmifolia	19.05201	109.84624	NSII	24.0333	1652.0000	China	Hainan
67179	Sida acuta	19.05201	109.84624	NSII	24.0333	1652.0000	China	Hainan
67569	Sida rhombifolia	19.05201	109.84624	NSII	24.0333	1652.0000	China	Hainan
75806	Urena lobata	19.05201	109.84624	GBIF	24.0333	1652.0000	China	Hainan
76440	Urena procumbens	19.05201	109.84624	GBIF	24.0333	1652.0000	China	Hainan
30488	Eichhornia crassipes	19.05400	108.72059	NSII	25.1643	1087.0000	China	Hainan
74798	Tridax procumbens	19.08115	108.69118	NSII	25.2287	1079.0000	China	Hainan
16806	Catharanthus roseus	19.08137	108.69119	NSII	25.2287	1079.0000	China	Hainan
67245	Sida acuta	19.09385	109.08001	NSII	24.6230	1284.0000	China	Hainan
1964	Acanthospermum hispidum	19.09711	108.67689	NSII	25.2123	1098.0000	China	Hainan
2253	Achyranthes aspera	19.09711	108.67689	NSII	25.2123	1098.0000	China	Hainan
2726	Aeschynomene indica	19.09711	108.67689	NSII	25.2123	1098.0000	China	Hainan
3318	Ageratum conyzoides	19.09711	108.67689	NSII	25.2123	1098.0000	China	Hainan
12761	Spermacoce articularis	19.09711	108.67689	NSII	25.2123	1098.0000	China	Hainan
13378	Caesalpinia pulcherrima	19.09711	108.67689	GBIF	25.2123	1098.0000	China	Hainan
13891	Canavalia ensiformis	19.09711	108.67689	NSII	25.2123	1098.0000	China	Hainan
15984	Cardiospermum halicacabum	19.09711	108.67689	GBIF	25.2123	1098.0000	China	Hainan
17165	Celosia argentea	19.09711	108.67689	NSII	25.2123	1098.0000	China	Hainan
18900	Chamaecrista mimosoides	19.09711	108.67689	GBIF	25.2123	1098.0000	China	Hainan
19195	Chenopodium album	19.09711	108.67689	GBIF	25.2123	1098.0000	China	Hainan
19813	Chloris barbata	19.09711	108.67689	NSII	25.2123	1098.0000	China	Hainan
20038	Chromolaena odorata	19.09711	108.67689	NSII	25.2123	1098.0000	China	Hainan
20276	Cissampelopsis volubilis	19.09711	108.67689	GBIF	25.2123	1098.0000	China	Hainan
20904	Coix lacryma-jobi	19.09711	108.67689	NSII	25.2123	1098.0000	China	Hainan
21448	Conyza sumatrensis	19.09711	108.67689	NSII	25.2123	1098.0000	China	Hainan
21763	Corchorus olitorius	19.09711	108.67689	NSII	25.2123	1098.0000	China	Hainan
23737	Crotalaria pallida	19.09711	108.67689	NSII	25.2123	1098.0000	China	Hainan
25688	Cyperus difformis	19.09711	108.67689	NSII	25.2123	1098.0000	China	Hainan
26852	Datura metel	19.09711	108.67689	NSII	25.2123	1098.0000	China	Hainan
27725	Desmanthus pernambucanus	19.09711	108.67689	GBIF	25.2123	1098.0000	China	Hainan
29682	Eclipta prostrata	19.09711	108.67689	GBIF	25.2123	1098.0000	China	Hainan
30676	Elephantopus scaber	19.09711	108.67689	NSII	25.2123	1098.0000	China	Hainan
30956	Elephantopus tomentosus	19.09711	108.67689	NSII	25.2123	1098.0000	China	Hainan
32003	Emilia sonchifolia	19.09711	108.67689	NSII	25.2123	1098.0000	China	Hainan
33295	Erigeron bonariensis	19.09711	108.67689	NSII	25.2123	1098.0000	China	Hainan
39367	Gomphrena celosioides	19.09711	108.67689	NSII	25.2123	1098.0000	China	Hainan
40051	Heliotropium indicum	19.09711	108.67689	NSII	25.2123	1098.0000	China	Hainan
40117	Herissantia crispa	19.09711	108.67689	NSII	25.2123	1098.0000	China	Hainan
40465	Hyptis brevipes	19.09711	108.67689	NSII	25.2123	1098.0000	China	Hainan
40546	Hyptis suaveolens	19.09711	108.67689	NSII	25.2123	1098.0000	China	Hainan
43601	Lablab purpureus	19.09711	108.67689	NSII	25.2123	1098.0000	China	Hainan
44783	Leucaena leucocephala	19.09711	108.67689	NSII	25.2123	1098.0000	China	Hainan
45982	Macroptilium lathyroides	19.09711	108.67689	GBIF	25.2123	1098.0000	China	Hainan
49101	Mirabilis jalapa	19.09711	108.67689	NSII	25.2123	1098.0000	China	Hainan
49768	Muntingia calabura	19.09711	108.67689	NSII	25.2123	1098.0000	China	Hainan
50407	Ocimum basilicum	19.09711	108.67689	GBIF	25.2123	1098.0000	China	Hainan
51177	Oxalis corniculata	19.09711	108.67689	NSII	25.2123	1098.0000	China	Hainan
55146	Phyllanthus niruri	19.09711	108.67689	NSII	25.2123	1098.0000	China	Hainan
60168	Pueraria phaseoloides	19.09711	108.67689	NSII	25.2123	1098.0000	China	Hainan
64772	Senna occidentalis	19.09711	108.67689	NSII	25.2123	1098.0000	China	Hainan
65168	Senna surattensis	19.09711	108.67689	NSII	25.2123	1098.0000	China	Hainan
65412	Senna tora	19.09711	108.67689	NSII	25.2123	1098.0000	China	Hainan
65783	Sesbania cannabina	19.09711	108.67689	NSII	25.2123	1098.0000	China	Hainan
65882	Sesbania grandiflora	19.09711	108.67689	NSII	25.2123	1098.0000	China	Hainan
66073	Setaria palmifolia	19.09711	108.67689	NSII	25.2123	1098.0000	China	Hainan
67173	Sida acuta	19.09711	108.67689	NSII	25.2123	1098.0000	China	Hainan
67337	Sida cordata	19.09711	108.67689	NSII	25.2123	1098.0000	China	Hainan
67563	Sida rhombifolia	19.09711	108.67689	NSII	25.2123	1098.0000	China	Hainan
68782	Solanum erianthum	19.09711	108.67689	GBIF	25.2123	1098.0000	China	Hainan
71443	Stachytarpheta jamaicensis	19.09711	108.67689	NSII	25.2123	1098.0000	China	Hainan
72742	Stylosanthes guianensis	19.09711	108.67689	GBIF	25.2123	1098.0000	China	Hainan
72894	Synedrella nodiflora	19.09711	108.67689	GBIF	25.2123	1098.0000	China	Hainan
73835	Tamarindus indica	19.09711	108.67689	NSII	25.2123	1098.0000	China	Hainan
74750	Tridax procumbens	19.09711	108.67689	NSII	25.2123	1098.0000	China	Hainan
75801	Urena lobata	19.09711	108.67689	GBIF	25.2123	1098.0000	China	Hainan
78436	Waltheria indica	19.09711	108.67689	GBIF	25.2123	1098.0000	China	Hainan
79600	Zornia gibbosa	19.09711	108.67689	GBIF	25.2123	1098.0000	China	Hainan
16841	Catharanthus roseus	19.10000	109.56666	NSII	22.9127	1592.0000	China	Hainan
1658	Acacia dealbata	19.10110	108.65857	NSII	25.2716	1047.0000	China	Hainan
2254	Achyranthes aspera	19.10110	108.65857	NSII	25.2716	1047.0000	China	Hainan
3319	Ageratum conyzoides	19.10110	108.65857	NSII	25.2716	1047.0000	China	Hainan
5547	Amaranthus albus	19.10110	108.65857	NSII	25.2716	1047.0000	China	Hainan
9419	Argyreia acuta	19.10110	108.65857	GBIF	25.2716	1047.0000	China	Hainan
12760	Spermacoce articularis	19.10110	108.65857	NSII	25.2716	1047.0000	China	Hainan
13558	Cajanus cajan	19.10110	108.65857	NSII	25.2716	1047.0000	China	Hainan
15985	Cardiospermum halicacabum	19.10110	108.65857	GBIF	25.2716	1047.0000	China	Hainan
16729	Catharanthus roseus	19.10110	108.65857	NSII	25.2716	1047.0000	China	Hainan
18906	Chamaecrista mimosoides	19.10110	108.65857	GBIF	25.2716	1047.0000	China	Hainan
19814	Chloris barbata	19.10110	108.65857	NSII	25.2716	1047.0000	China	Hainan
23738	Crotalaria pallida	19.10110	108.65857	NSII	25.2716	1047.0000	China	Hainan
27816	Dichanthium annulatum	19.10110	108.65857	GBIF	25.2716	1047.0000	China	Hainan
32004	Emilia sonchifolia	19.10110	108.65857	NSII	25.2716	1047.0000	China	Hainan
33731	Erigeron canadensis	19.10110	108.65857	GBIF	25.2716	1047.0000	China	Hainan
41599	Ipomoea cairica	19.10110	108.65857	NSII	25.2716	1047.0000	China	Hainan
43602	Lablab purpureus	19.10110	108.65857	NSII	25.2716	1047.0000	China	Hainan
49573	Mollugo verticillata	19.10110	108.65857	GBIF	25.2716	1047.0000	China	Hainan
52885	Paspalidium flavidum	19.10110	108.65857	NSII	25.2716	1047.0000	China	Hainan
53451	Passiflora foetida	19.10110	108.65857	NSII	25.2716	1047.0000	China	Hainan
54036	Perilla frutescens	19.10110	108.65857	GBIF	25.2716	1047.0000	China	Hainan
55147	Phyllanthus niruri	19.10110	108.65857	NSII	25.2716	1047.0000	China	Hainan
59643	Portulaca pilosa	19.10110	108.65857	NSII	25.2716	1047.0000	China	Hainan
60167	Pueraria phaseoloides	19.10110	108.65857	NSII	25.2716	1047.0000	China	Hainan
65788	Sesbania cannabina	19.10110	108.65857	NSII	25.2716	1047.0000	China	Hainan
66074	Setaria palmifolia	19.10110	108.65857	NSII	25.2716	1047.0000	China	Hainan
67174	Sida acuta	19.10110	108.65857	NSII	25.2716	1047.0000	China	Hainan
67338	Sida cordata	19.10110	108.65857	NSII	25.2716	1047.0000	China	Hainan
67564	Sida rhombifolia	19.10110	108.65857	NSII	25.2716	1047.0000	China	Hainan
78437	Waltheria indica	19.10110	108.65857	GBIF	25.2716	1047.0000	China	Hainan
79601	Zornia gibbosa	19.10110	108.65857	GBIF	25.2716	1047.0000	China	Hainan
2255	Achyranthes aspera	19.10111	108.65857	NSII	25.2716	1047.0000	China	Hainan
2727	Aeschynomene indica	19.10111	108.65857	NSII	25.2716	1047.0000	China	Hainan
3320	Ageratum conyzoides	19.10111	108.65857	NSII	25.2716	1047.0000	China	Hainan
5202	Alternanthera sessilis	19.10111	108.65857	GBIF	25.2716	1047.0000	China	Hainan
5633	Amaranthus blitum	19.10111	108.65857	NSII	25.2716	1047.0000	China	Hainan
5805	Amaranthus caudatus	19.10111	108.65857	NSII	25.2716	1047.0000	China	Hainan
6199	Amaranthus hybridus	19.10111	108.65857	GBIF	25.2716	1047.0000	China	Hainan
6759	Amaranthus spinosus	19.10111	108.65857	NSII	25.2716	1047.0000	China	Hainan
7499	Amaranthus viridis	19.10111	108.65857	NSII	25.2716	1047.0000	China	Hainan
9420	Argyreia acuta	19.10111	108.65857	GBIF	25.2716	1047.0000	China	Hainan
9924	Arundo donax	19.10111	108.65857	NSII	25.2716	1047.0000	China	Hainan
12036	Bidens pilosa	19.10111	108.65857	NSII	25.2716	1047.0000	China	Hainan
12635	Bombax ceiba	19.10111	108.65857	NSII	25.2716	1047.0000	China	Hainan
12762	Spermacoce articularis	19.10111	108.65857	NSII	25.2716	1047.0000	China	Hainan
13331	Bryophyllum pinnatum	19.10111	108.65857	NSII	25.2716	1047.0000	China	Hainan
13379	Caesalpinia pulcherrima	19.10111	108.65857	GBIF	25.2716	1047.0000	China	Hainan
13551	Cajanus cajan	19.10111	108.65857	NSII	25.2716	1047.0000	China	Hainan
13892	Canavalia ensiformis	19.10111	108.65857	NSII	25.2716	1047.0000	China	Hainan
16730	Catharanthus roseus	19.10111	108.65857	NSII	25.2716	1047.0000	China	Hainan
17166	Celosia argentea	19.10111	108.65857	NSII	25.2716	1047.0000	China	Hainan
17988	Centipeda minima	19.10111	108.65857	GBIF	25.2716	1047.0000	China	Hainan
18907	Chamaecrista mimosoides	19.10111	108.65857	GBIF	25.2716	1047.0000	China	Hainan
20039	Chromolaena odorata	19.10111	108.65857	NSII	25.2716	1047.0000	China	Hainan
20589	Coccinia grandis	19.10111	108.65857	NSII	25.2716	1047.0000	China	Hainan
20905	Coix lacryma-jobi	19.10111	108.65857	NSII	25.2716	1047.0000	China	Hainan
21449	Conyza sumatrensis	19.10111	108.65857	NSII	25.2716	1047.0000	China	Hainan
21647	Corchorus capsularis	19.10111	108.65857	NSII	25.2716	1047.0000	China	Hainan
21764	Corchorus olitorius	19.10111	108.65857	NSII	25.2716	1047.0000	China	Hainan
22828	Crassocephalum crepidioides	19.10111	108.65857	NSII	25.2716	1047.0000	China	Hainan
23739	Crotalaria pallida	19.10111	108.65857	NSII	25.2716	1047.0000	China	Hainan
25278	Cymbopogon nardus	19.10111	108.65857	NSII	25.2716	1047.0000	China	Hainan
26092	Cyperus rotundus	19.10111	108.65857	NSII	25.2716	1047.0000	China	Hainan
29683	Eclipta prostrata	19.10111	108.65857	GBIF	25.2716	1047.0000	China	Hainan
30677	Elephantopus scaber	19.10111	108.65857	NSII	25.2716	1047.0000	China	Hainan
30957	Elephantopus tomentosus	19.10111	108.65857	NSII	25.2716	1047.0000	China	Hainan
31038	Eleusine coracana	19.10111	108.65857	GBIF	25.2716	1047.0000	China	Hainan
31324	Eleusine indica	19.10111	108.65857	NSII	25.2716	1047.0000	China	Hainan
32005	Emilia sonchifolia	19.10111	108.65857	NSII	25.2716	1047.0000	China	Hainan
32298	Eragrostis ciliaris	19.10111	108.65857	NSII	25.2716	1047.0000	China	Hainan
32625	Erechtites valerianifolia	19.10111	108.65857	NSII	25.2716	1047.0000	China	Hainan
33296	Erigeron bonariensis	19.10111	108.65857	NSII	25.2716	1047.0000	China	Hainan
34328	Eriocaulon melanocephalum	19.10111	108.65857	NSII	25.2716	1047.0000	China	Hainan
40052	Heliotropium indicum	19.10111	108.65857	NSII	25.2716	1047.0000	China	Hainan
40118	Herissantia crispa	19.10111	108.65857	NSII	25.2716	1047.0000	China	Hainan
40547	Hyptis suaveolens	19.10111	108.65857	NSII	25.2716	1047.0000	China	Hainan
41371	Ipomoea batatas	19.10111	108.65857	NSII	25.2716	1047.0000	China	Hainan
43120	Jatropha curcas	19.10111	108.65857	NSII	25.2716	1047.0000	China	Hainan
43603	Lablab purpureus	19.10111	108.65857	NSII	25.2716	1047.0000	China	Hainan
44784	Leucaena leucocephala	19.10111	108.65857	NSII	25.2716	1047.0000	China	Hainan
46532	Mangifera indica	19.10111	108.65857	NSII	25.2716	1047.0000	China	Hainan
49102	Mirabilis jalapa	19.10111	108.65857	NSII	25.2716	1047.0000	China	Hainan
49574	Mollugo verticillata	19.10111	108.65857	GBIF	25.2716	1047.0000	China	Hainan
50408	Ocimum basilicum	19.10111	108.65857	GBIF	25.2716	1047.0000	China	Hainan
51178	Oxalis corniculata	19.10111	108.65857	NSII	25.2716	1047.0000	China	Hainan
52300	Pachyrhizus erosus	19.10111	108.65857	GBIF	25.2716	1047.0000	China	Hainan
52573	Panicum repens	19.10111	108.65857	GBIF	25.2716	1047.0000	China	Hainan
54866	Phyla nodiflora	19.10111	108.65857	GBIF	25.2716	1047.0000	China	Hainan
55067	Phyllanthus amarus	19.10111	108.65857	NSII	25.2716	1047.0000	China	Hainan
55373	Physalis angulata	19.10111	108.65857	NSII	25.2716	1047.0000	China	Hainan
58689	Polygonum aviculare	19.10111	108.65857	NSII	25.2716	1047.0000	China	Hainan
60169	Pueraria phaseoloides	19.10111	108.65857	NSII	25.2716	1047.0000	China	Hainan
62362	Ricinus communis	19.10111	108.65857	NSII	25.2716	1047.0000	China	Hainan
64773	Senna occidentalis	19.10111	108.65857	NSII	25.2716	1047.0000	China	Hainan
65169	Senna surattensis	19.10111	108.65857	NSII	25.2716	1047.0000	China	Hainan
65413	Senna tora	19.10111	108.65857	NSII	25.2716	1047.0000	China	Hainan
65784	Sesbania cannabina	19.10111	108.65857	NSII	25.2716	1047.0000	China	Hainan
66075	Setaria palmifolia	19.10111	108.65857	NSII	25.2716	1047.0000	China	Hainan
67175	Sida acuta	19.10111	108.65857	NSII	25.2716	1047.0000	China	Hainan
67565	Sida rhombifolia	19.10111	108.65857	NSII	25.2716	1047.0000	China	Hainan
69040	Solanum melongena	19.10111	108.65857	NSII	25.2716	1047.0000	China	Hainan
69616	Solanum torvum	19.10111	108.65857	NSII	25.2716	1047.0000	China	Hainan
71232	Spilanthes acmella	19.10111	108.65857	NSII	25.2716	1047.0000	China	Hainan
73836	Tamarindus indica	19.10111	108.65857	NSII	25.2716	1047.0000	China	Hainan
75802	Urena lobata	19.10111	108.65857	GBIF	25.2716	1047.0000	China	Hainan
77503	Chrysopogon zizanioides	19.10111	108.65857	NSII	25.2716	1047.0000	China	Hainan
78438	Waltheria indica	19.10111	108.65857	GBIF	25.2716	1047.0000	China	Hainan
78709	Xanthium strumarium	19.10111	108.65857	GBIF	25.2716	1047.0000	China	Hainan
79602	Zornia gibbosa	19.10111	108.65857	GBIF	25.2716	1047.0000	China	Hainan
12679	Bombax ceiba	19.12118	109.08348	NSII	23.2122	1369.0000	China	Hainan
41666	Ipomoea cairica	19.12118	109.08348	NSII	23.2122	1369.0000	China	Hainan
13547	Cajanus cajan	19.13384	108.70364	NSII	25.1422	1071.0000	China	Hainan
19811	Chloris barbata	19.13384	108.70364	NSII	25.1422	1071.0000	China	Hainan
33292	Erigeron bonariensis	19.13384	108.70364	NSII	25.1422	1071.0000	China	Hainan
43426	Justicia gendarussa	19.13384	108.70364	NSII	25.1422	1071.0000	China	Hainan
44781	Leucaena leucocephala	19.13384	108.70364	NSII	25.1422	1071.0000	China	Hainan
52570	Panicum repens	19.13384	108.70364	GBIF	25.1422	1071.0000	China	Hainan
5635	Amaranthus blitum	19.16405	108.68289	NSII	25.1422	1071.0000	China	Hainan
25466	Cyperus compressus	19.16405	108.68289	NSII	25.1422	1071.0000	China	Hainan
53464	Passiflora foetida	19.16405	108.68289	NSII	25.1422	1071.0000	China	Hainan
54873	Phyla nodiflora	19.16405	108.68289	GBIF	25.1422	1071.0000	China	Hainan
59403	Portulaca oleracea	19.16405	108.68289	NSII	25.1422	1071.0000	China	Hainan
59652	Portulaca pilosa	19.16405	108.68289	NSII	25.1422	1071.0000	China	Hainan
70974	Spermacoce alata	19.16405	108.68289	GBIF	25.1422	1071.0000	China	Hainan
71453	Stachytarpheta jamaicensis	19.16405	108.68289	NSII	25.1422	1071.0000	China	Hainan
18235	Centrosema pubescens	19.17000	110.30000	GBIF	24.5768	1677.0000	China	Hainan
43272	Jatropha curcas	19.18167	109.68861	NSII	21.9982	1687.0000	China	Hainan
27341	Datura stramonium	19.18943	109.66808	NSII	21.9982	1687.0000	China	Hainan
62783	Ricinus communis	19.19417	109.04250	NSII	23.8173	1329.0000	China	Hainan
49832	Musa basjoo	19.20000	109.75000	GBIF	20.7593	1743.0000	China	Hainan
23226	Crassocephalum crepidioides	19.20051	109.74159	NSII	21.6212	1702.0000	China	Hainan
32153	Emilia sonchifolia	19.20051	109.74159	NSII	21.6212	1702.0000	China	Hainan
68996	Solanum lycopersicum	19.20051	109.74159	NSII	21.6212	1702.0000	China	Hainan
15460	Capsicum frutescens	19.20051	109.74159	NSII	21.6212	1702.0000	China	Hainan
26948	Datura metel	19.20051	109.74159	NSII	21.6212	1702.0000	China	Hainan
68868	Solanum erianthum	19.20051	109.74159	NSII	21.6212	1702.0000	China	Hainan
16814	Catharanthus roseus	19.20313	108.67277	NSII	24.9992	1082.0000	China	Hainan
16815	Catharanthus roseus	19.20317	108.67277	NSII	24.9992	1082.0000	China	Hainan
1308	Abelmoschus moschatus	19.23138	109.45747	NSII	23.7980	1560.0000	China	Hainan
4484	Alpinia officinarum	19.23138	109.45747	NSII	23.7980	1560.0000	China	Hainan
5197	Alternanthera sessilis	19.23138	109.45747	GBIF	23.7980	1560.0000	China	Hainan
6753	Amaranthus spinosus	19.23138	109.45747	NSII	23.7980	1560.0000	China	Hainan
7494	Amaranthus viridis	19.23138	109.45747	NSII	23.7980	1560.0000	China	Hainan
10207	Asclepias curassavica	19.23138	109.45747	NSII	23.7980	1560.0000	China	Hainan
12032	Bidens pilosa	19.23138	109.45747	NSII	23.7980	1560.0000	China	Hainan
12754	Spermacoce articularis	19.23138	109.45747	NSII	23.7980	1560.0000	China	Hainan
13546	Cajanus cajan	19.23138	109.45747	NSII	23.7980	1560.0000	China	Hainan
13887	Canavalia ensiformis	19.23138	109.45747	NSII	23.7980	1560.0000	China	Hainan
14122	Canna indica	19.23138	109.45747	NSII	23.7980	1560.0000	China	Hainan
15207	Capsicum annuum	19.23138	109.45747	NSII	23.7980	1560.0000	China	Hainan
15409	Capsicum frutescens	19.23138	109.45747	NSII	23.7980	1560.0000	China	Hainan
15981	Cardiospermum halicacabum	19.23138	109.45747	GBIF	23.7980	1560.0000	China	Hainan
16173	Carica papaya	19.23138	109.45747	NSII	23.7980	1560.0000	China	Hainan
17160	Celosia argentea	19.23138	109.45747	NSII	23.7980	1560.0000	China	Hainan
17985	Centipeda minima	19.23138	109.45747	GBIF	23.7980	1560.0000	China	Hainan
18901	Chamaecrista mimosoides	19.23138	109.45747	GBIF	23.7980	1560.0000	China	Hainan
20586	Coccinia grandis	19.23138	109.45747	NSII	23.7980	1560.0000	China	Hainan
20898	Coix lacryma-jobi	19.23138	109.45747	NSII	23.7980	1560.0000	China	Hainan
22134	Coriandrum sativum	19.23138	109.45747	NSII	23.7980	1560.0000	China	Hainan
22824	Crassocephalum crepidioides	19.23138	109.45747	NSII	23.7980	1560.0000	China	Hainan
23729	Crotalaria pallida	19.23138	109.45747	NSII	23.7980	1560.0000	China	Hainan
25683	Cyperus difformis	19.23138	109.45747	NSII	23.7980	1560.0000	China	Hainan
29679	Eclipta prostrata	19.23138	109.45747	GBIF	23.7980	1560.0000	China	Hainan
31034	Eleusine coracana	19.23138	109.45747	GBIF	23.7980	1560.0000	China	Hainan
31319	Eleusine indica	19.23138	109.45747	NSII	23.7980	1560.0000	China	Hainan
31997	Emilia sonchifolia	19.23138	109.45747	NSII	23.7980	1560.0000	China	Hainan
32620	Erechtites valerianifolia	19.23138	109.45747	NSII	23.7980	1560.0000	China	Hainan
33290	Erigeron bonariensis	19.23138	109.45747	NSII	23.7980	1560.0000	China	Hainan
37725	Foeniculum vulgare	19.23138	109.45747	NSII	23.7980	1560.0000	China	Hainan
39260	Gnaphalium polycaulon	19.23138	109.45747	NSII	23.7980	1560.0000	China	Hainan
40539	Hyptis suaveolens	19.23138	109.45747	NSII	23.7980	1560.0000	China	Hainan
40674	Impatiens balsamina	19.23138	109.45747	NSII	23.7980	1560.0000	China	Hainan
41046	Indigofera suffruticosa	19.23138	109.45747	NSII	23.7980	1560.0000	China	Hainan
41367	Ipomoea batatas	19.23138	109.45747	NSII	23.7980	1560.0000	China	Hainan
43116	Jatropha curcas	19.23138	109.45747	NSII	23.7980	1560.0000	China	Hainan
43424	Justicia gendarussa	19.23138	109.45747	NSII	23.7980	1560.0000	China	Hainan
43596	Lablab purpureus	19.23138	109.45747	NSII	23.7980	1560.0000	China	Hainan
48037	Melinis repens	19.23138	109.45747	GBIF	23.7980	1560.0000	China	Hainan
48365	Merremia boisiana	19.23138	109.45747	GBIF	23.7980	1560.0000	China	Hainan
49091	Mirabilis jalapa	19.23138	109.45747	NSII	23.7980	1560.0000	China	Hainan
50404	Ocimum basilicum	19.23138	109.45747	GBIF	23.7980	1560.0000	China	Hainan
51171	Oxalis corniculata	19.23138	109.45747	NSII	23.7980	1560.0000	China	Hainan
55370	Physalis angulata	19.23138	109.45747	NSII	23.7980	1560.0000	China	Hainan
55751	Physalis lagascae	19.23138	109.45747	GBIF	23.7980	1560.0000	China	Hainan
56782	Pistia stratiotes	19.23138	109.45747	NSII	23.7980	1560.0000	China	Hainan
57375	Plantago major	19.23138	109.45747	NSII	23.7980	1560.0000	China	Hainan
58687	Polygonum aviculare	19.23138	109.45747	NSII	23.7980	1560.0000	China	Hainan
59393	Portulaca oleracea	19.23138	109.45747	NSII	23.7980	1560.0000	China	Hainan
59915	Psidium guajava	19.23138	109.45747	NSII	23.7980	1560.0000	China	Hainan
60163	Pueraria phaseoloides	19.23138	109.45747	NSII	23.7980	1560.0000	China	Hainan
62357	Ricinus communis	19.23138	109.45747	NSII	23.7980	1560.0000	China	Hainan
63163	Rorippa dubia	19.23138	109.45747	GBIF	23.7980	1560.0000	China	Hainan
63738	Rumex crispus	19.23138	109.45747	NSII	23.7980	1560.0000	China	Hainan
64193	Scoparia dulcis	19.23138	109.45747	GBIF	23.7980	1560.0000	China	Hainan
65406	Senna tora	19.23138	109.45747	NSII	23.7980	1560.0000	China	Hainan
65880	Sesbania grandiflora	19.23138	109.45747	NSII	23.7980	1560.0000	China	Hainan
67168	Sida acuta	19.23138	109.45747	NSII	23.7980	1560.0000	China	Hainan
69613	Solanum torvum	19.23138	109.45747	NSII	23.7980	1560.0000	China	Hainan
70200	Sonchus arvensis	19.23138	109.45747	NSII	23.7980	1560.0000	China	Hainan
70802	Sorghum halepense	19.23138	109.45747	NSII	23.7980	1560.0000	China	Hainan
71625	Stellaria aquatica	19.23138	109.45747	NSII	23.7980	1560.0000	China	Hainan
72658	Striga asiatica	19.23138	109.45747	NSII	23.7980	1560.0000	China	Hainan
73031	Syzygium jambos	19.23138	109.45747	NSII	23.7980	1560.0000	China	Hainan
76436	Urena procumbens	19.23138	109.45747	GBIF	23.7980	1560.0000	China	Hainan
78233	Vigna umbellata	19.23138	109.45747	NSII	23.7980	1560.0000	China	Hainan
78434	Waltheria indica	19.23138	109.45747	GBIF	23.7980	1560.0000	China	Hainan
78705	Xanthium strumarium	19.23138	109.45747	GBIF	23.7980	1560.0000	China	Hainan
62618	Ricinus communis	19.23184	108.76316	NSII	25.0670	1148.0000	China	Hainan
73893	Tamarindus indica	19.23184	108.76316	NSII	25.0670	1148.0000	China	Hainan
9343	Argemone mexicana	19.23832	110.48342	NSII	24.8397	1713.0000	China	Hainan
10949	Axonopus compressus	19.23832	110.48342	GBIF	24.8397	1713.0000	China	Hainan
13777	Calopogonium mucunoides	19.23832	110.48342	NSII	24.8397	1713.0000	China	Hainan
20041	Chromolaena odorata	19.23832	110.48342	NSII	24.8397	1713.0000	China	Hainan
20278	Cissampelopsis volubilis	19.23832	110.48342	GBIF	24.8397	1713.0000	China	Hainan
23744	Crotalaria pallida	19.23832	110.48342	NSII	24.8397	1713.0000	China	Hainan
29686	Eclipta prostrata	19.23832	110.48342	GBIF	24.8397	1713.0000	China	Hainan
34396	Eryngium foetidum	19.23832	110.48342	NSII	24.8397	1713.0000	China	Hainan
35746	Euphorbia hirta	19.23832	110.48342	NSII	24.8397	1713.0000	China	Hainan
52967	Paspalum conjugatum	19.23832	110.48342	NSII	24.8397	1713.0000	China	Hainan
53111	Paspalum distichum	19.23832	110.48342	NSII	24.8397	1713.0000	China	Hainan
53456	Passiflora foetida	19.23832	110.48342	NSII	24.8397	1713.0000	China	Hainan
53585	Passiflora quadrangularis	19.23832	110.48342	NSII	24.8397	1713.0000	China	Hainan
59398	Portulaca oleracea	19.23832	110.48342	NSII	24.8397	1713.0000	China	Hainan
59646	Portulaca pilosa	19.23832	110.48342	NSII	24.8397	1713.0000	China	Hainan
64201	Scoparia dulcis	19.23832	110.48342	GBIF	24.8397	1713.0000	China	Hainan
70810	Sorghum halepense	19.23832	110.48342	NSII	24.8397	1713.0000	China	Hainan
73575	Talinum paniculatum	19.23832	110.48342	NSII	24.8397	1713.0000	China	Hainan
75805	Urena lobata	19.23832	110.48342	GBIF	24.8397	1713.0000	China	Hainan
78442	Waltheria indica	19.23832	110.48342	GBIF	24.8397	1713.0000	China	Hainan
16842	Catharanthus roseus	19.25000	109.66666	NSII	23.0238	1652.0000	China	Hainan
9370	Argemone mexicana	19.25000	110.45000	NSII	24.7962	1699.0000	China	Hainan
23984	Crotalaria trichotoma	19.25000	110.45000	NSII	24.7962	1699.0000	China	Hainan
35935	Euphorbia hirta	19.25000	110.45000	NSII	24.7962	1699.0000	China	Hainan
53009	Paspalum conjugatum	19.25000	110.45000	NSII	24.7962	1699.0000	China	Hainan
53624	Pennisetum polystachion	19.25000	110.45000	NSII	24.7962	1699.0000	China	Hainan
55537	Physalis angulata	19.25000	110.45000	NSII	24.7962	1699.0000	China	Hainan
64253	Scoparia dulcis	19.25000	110.45000	NSII	24.7962	1699.0000	China	Hainan
73091	Syzygium jambos	19.25000	110.45000	NSII	24.7962	1699.0000	China	Hainan
2269	Achyranthes aspera	19.25336	110.44135	NSII	24.7538	1699.0000	China	Hainan
2730	Aeschynomene indica	19.25336	110.44135	NSII	24.7538	1699.0000	China	Hainan
5206	Alternanthera sessilis	19.25336	110.44135	GBIF	24.7538	1699.0000	China	Hainan
8083	Andrographis paniculata	19.25336	110.44135	NSII	24.7538	1699.0000	China	Hainan
13754	Ipomoea alba	19.25336	110.44135	NSII	24.7538	1699.0000	China	Hainan
13896	Canavalia ensiformis	19.25336	110.44135	NSII	24.7538	1699.0000	China	Hainan
16601	Cassia floribunda	19.25336	110.44135	NSII	24.7538	1699.0000	China	Hainan
17182	Celosia argentea	19.25336	110.44135	NSII	24.7538	1699.0000	China	Hainan
19198	Chenopodium album	19.25336	110.44135	GBIF	24.7538	1699.0000	China	Hainan
21838	Cordyline fruticosa	19.25336	110.44135	NSII	24.7538	1699.0000	China	Hainan
23745	Crotalaria pallida	19.25336	110.44135	NSII	24.7538	1699.0000	China	Hainan
41601	Ipomoea cairica	19.25336	110.44135	NSII	24.7538	1699.0000	China	Hainan
44084	Lantana camara	19.25336	110.44135	GBIF	24.7538	1699.0000	China	Hainan
44329	Lantana montevidensis	19.25336	110.44135	NSII	24.7538	1699.0000	China	Hainan
52966	Paspalum conjugatum	19.25336	110.44135	NSII	24.7538	1699.0000	China	Hainan
60171	Pueraria phaseoloides	19.25336	110.44135	NSII	24.7538	1699.0000	China	Hainan
73840	Tamarindus indica	19.25336	110.44135	NSII	24.7538	1699.0000	China	Hainan
78451	Waltheria indica	19.25336	110.44135	GBIF	24.7538	1699.0000	China	Hainan
78716	Xanthium strumarium	19.25336	110.44135	GBIF	24.7538	1699.0000	China	Hainan
79217	Zephyranthes candida	19.25336	110.44135	NSII	24.7538	1699.0000	China	Hainan
2516	Achyranthes aspera	19.25411	110.45517	NSII	24.7538	1699.0000	China	Hainan
4511	Alpinia officinarum	19.25411	110.45517	NSII	24.7538	1699.0000	China	Hainan
10964	Axonopus compressus	19.25411	110.45517	NSII	24.7538	1699.0000	China	Hainan
13796	Calopogonium mucunoides	19.25411	110.45517	NSII	24.7538	1699.0000	China	Hainan
21873	Cordyline fruticosa	19.25411	110.45517	NSII	24.7538	1699.0000	China	Hainan
23252	Crassocephalum crepidioides	19.25411	110.45517	NSII	24.7538	1699.0000	China	Hainan
23958	Crotalaria pallida	19.25411	110.45517	NSII	24.7538	1699.0000	China	Hainan
24002	Crotalaria trichotoma	19.25411	110.45517	NSII	24.7538	1699.0000	China	Hainan
29357	Echinochloa crus-galli	19.25411	110.45517	NSII	24.7538	1699.0000	China	Hainan
32457	Eragrostis perennans	19.25411	110.45517	NSII	24.7538	1699.0000	China	Hainan
34469	Eryngium foetidum	19.25411	110.45517	NSII	24.7538	1699.0000	China	Hainan
39311	Gnaphalium polycaulon	19.25411	110.45517	NSII	24.7538	1699.0000	China	Hainan
39976	Helianthus tuberosus	19.25411	110.45517	NSII	24.7538	1699.0000	China	Hainan
40102	Heliotropium indicum	19.25411	110.45517	NSII	24.7538	1699.0000	China	Hainan
44268	Lantana camara	19.25411	110.45517	NSII	24.7538	1699.0000	China	Hainan
49466	Mirabilis jalapa	19.25411	110.45517	NSII	24.7538	1699.0000	China	Hainan
53019	Paspalum conjugatum	19.25411	110.45517	NSII	24.7538	1699.0000	China	Hainan
55625	Physalis angulata	19.25411	110.45517	NSII	24.7538	1699.0000	China	Hainan
57793	Plantago major	19.25411	110.45517	NSII	24.7538	1699.0000	China	Hainan
64277	Scoparia dulcis	19.25411	110.45517	NSII	24.7538	1699.0000	China	Hainan
73124	Syzygium jambos	19.25411	110.45517	NSII	24.7538	1699.0000	China	Hainan
74353	Thunbergia grandiflora	19.25411	110.45517	NSII	24.7538	1699.0000	China	Hainan
76205	Urena lobata	19.25411	110.45517	NSII	24.7538	1699.0000	China	Hainan
78491	Waltheria indica	19.25411	110.45517	NSII	24.7538	1699.0000	China	Hainan
1313	Abelmoschus moschatus	19.26032	110.47176	NSII	24.8162	1716.0000	China	Hainan
2258	Achyranthes aspera	19.26032	110.47176	NSII	24.8162	1716.0000	China	Hainan
4487	Alpinia officinarum	19.26032	110.47176	NSII	24.8162	1716.0000	China	Hainan
9421	Argyreia acuta	19.26032	110.47176	GBIF	24.8162	1716.0000	China	Hainan
10947	Axonopus compressus	19.26032	110.47176	GBIF	24.8162	1716.0000	China	Hainan
13720	Caladium bicolor	19.26032	110.47176	NSII	24.8162	1716.0000	China	Hainan
13776	Calopogonium mucunoides	19.26032	110.47176	NSII	24.8162	1716.0000	China	Hainan
20548	Clitoria ternatea	19.26032	110.47176	NSII	24.8162	1716.0000	China	Hainan
21836	Cordyline fruticosa	19.26032	110.47176	NSII	24.8162	1716.0000	China	Hainan
22829	Crassocephalum crepidioides	19.26032	110.47176	NSII	24.8162	1716.0000	China	Hainan
23742	Crotalaria pallida	19.26032	110.47176	NSII	24.8162	1716.0000	China	Hainan
32299	Eragrostis ciliaris	19.26032	110.47176	NSII	24.8162	1716.0000	China	Hainan
32392	Eragrostis perennans	19.26032	110.47176	GBIF	24.8162	1716.0000	China	Hainan
32626	Erechtites valerianifolia	19.26032	110.47176	NSII	24.8162	1716.0000	China	Hainan
39263	Gnaphalium polycaulon	19.26032	110.47176	NSII	24.8162	1716.0000	China	Hainan
39788	Helianthus tuberosus	19.26032	110.47176	NSII	24.8162	1716.0000	China	Hainan
40055	Heliotropium indicum	19.26032	110.47176	NSII	24.8162	1716.0000	China	Hainan
48371	Merremia boisiana	19.26032	110.47176	GBIF	24.8162	1716.0000	China	Hainan
49095	Mirabilis jalapa	19.26032	110.47176	NSII	24.8162	1716.0000	China	Hainan
52962	Paspalum conjugatum	19.26032	110.47176	NSII	24.8162	1716.0000	China	Hainan
55376	Physalis angulata	19.26032	110.47176	NSII	24.8162	1716.0000	China	Hainan
55755	Physalis lagascae	19.26032	110.47176	GBIF	24.8162	1716.0000	China	Hainan
57377	Plantago major	19.26032	110.47176	NSII	24.8162	1716.0000	China	Hainan
60733	Combretum indicum	19.26032	110.47176	NSII	24.8162	1716.0000	China	Hainan
65416	Senna tora	19.26032	110.47176	NSII	24.8162	1716.0000	China	Hainan
73035	Syzygium jambos	19.26032	110.47176	NSII	24.8162	1716.0000	China	Hainan
74309	Thunbergia grandiflora	19.26032	110.47176	NSII	24.8162	1716.0000	China	Hainan
25461	Cyperus compressus	19.26360	110.47957	NSII	24.8162	1716.0000	China	Hainan
79604	Zornia gibbosa	19.26360	110.47957	GBIF	24.8162	1716.0000	China	Hainan
15987	Cardiospermum halicacabum	19.26425	110.48054	NSII	24.8162	1716.0000	China	Hainan
17842	Cenchrus echinatus	19.26425	110.48054	NSII	24.8162	1716.0000	China	Hainan
59645	Portulaca pilosa	19.26425	110.48054	NSII	24.8162	1716.0000	China	Hainan
62366	Ricinus communis	19.26425	110.48054	NSII	24.8162	1716.0000	China	Hainan
72747	Stylosanthes guianensis	19.30000	110.30000	GBIF	24.0948	1707.0000	China	Hainan
46627	Mangifera indica	19.30261	108.66694	GBIF	24.9667	1117.0000	China	Hainan
1310	Abelmoschus moschatus	19.30400	109.06246	NSII	24.2172	1358.0000	China	Hainan
2250	Achyranthes aspera	19.30400	109.06246	NSII	24.2172	1358.0000	China	Hainan
2582	Aeschynomene americana	19.30400	109.06246	NSII	24.2172	1358.0000	China	Hainan
2724	Aeschynomene indica	19.30400	109.06246	NSII	24.2172	1358.0000	China	Hainan
4486	Alpinia officinarum	19.30400	109.06246	NSII	24.2172	1358.0000	China	Hainan
4956	Alternanthera pungens	19.30400	109.06246	GBIF	24.2172	1358.0000	China	Hainan
5199	Alternanthera sessilis	19.30400	109.06246	GBIF	24.2172	1358.0000	China	Hainan
6755	Amaranthus spinosus	19.30400	109.06246	NSII	24.2172	1358.0000	China	Hainan
7496	Amaranthus viridis	19.30400	109.06246	NSII	24.2172	1358.0000	China	Hainan
10209	Asclepias curassavica	19.30400	109.06246	NSII	24.2172	1358.0000	China	Hainan
12033	Bidens pilosa	19.30400	109.06246	NSII	24.2172	1358.0000	China	Hainan
12597	Boerhavia erecta	19.30400	109.06246	NSII	24.2172	1358.0000	China	Hainan
12756	Spermacoce articularis	19.30400	109.06246	NSII	24.2172	1358.0000	China	Hainan
13330	Bryophyllum pinnatum	19.30400	109.06246	NSII	24.2172	1358.0000	China	Hainan
13548	Cajanus cajan	19.30400	109.06246	NSII	24.2172	1358.0000	China	Hainan
13889	Canavalia ensiformis	19.30400	109.06246	NSII	24.2172	1358.0000	China	Hainan
15208	Capsicum annuum	19.30400	109.06246	NSII	24.2172	1358.0000	China	Hainan
15411	Capsicum frutescens	19.30400	109.06246	NSII	24.2172	1358.0000	China	Hainan
15983	Cardiospermum halicacabum	19.30400	109.06246	GBIF	24.2172	1358.0000	China	Hainan
16727	Catharanthus roseus	19.30400	109.06246	NSII	24.2172	1358.0000	China	Hainan
17162	Celosia argentea	19.30400	109.06246	NSII	24.2172	1358.0000	China	Hainan
17995	Centipeda minima	19.30400	109.06246	GBIF	24.2172	1358.0000	China	Hainan
18220	Centrosema pubescens	19.30400	109.06246	GBIF	24.2172	1358.0000	China	Hainan
18902	Chamaecrista mimosoides	19.30400	109.06246	GBIF	24.2172	1358.0000	China	Hainan
19193	Chenopodium album	19.30400	109.06246	GBIF	24.2172	1358.0000	China	Hainan
19812	Chloris barbata	19.30400	109.06246	NSII	24.2172	1358.0000	China	Hainan
20587	Coccinia grandis	19.30400	109.06246	NSII	24.2172	1358.0000	China	Hainan
20900	Coix lacryma-jobi	19.30400	109.06246	NSII	24.2172	1358.0000	China	Hainan
23731	Crotalaria pallida	19.30400	109.06246	NSII	24.2172	1358.0000	China	Hainan
25685	Cyperus difformis	19.30400	109.06246	NSII	24.2172	1358.0000	China	Hainan
26849	Datura metel	19.30400	109.06246	NSII	24.2172	1358.0000	China	Hainan
28042	Digitaria ciliaris	19.30400	109.06246	NSII	24.2172	1358.0000	China	Hainan
29230	Echinochloa crus-galli	19.30400	109.06246	NSII	24.2172	1358.0000	China	Hainan
29680	Eclipta prostrata	19.30400	109.06246	GBIF	24.2172	1358.0000	China	Hainan
30671	Elephantopus scaber	19.30400	109.06246	NSII	24.2172	1358.0000	China	Hainan
30953	Elephantopus tomentosus	19.30400	109.06246	NSII	24.2172	1358.0000	China	Hainan
31036	Eleusine coracana	19.30400	109.06246	GBIF	24.2172	1358.0000	China	Hainan
31320	Eleusine indica	19.30400	109.06246	NSII	24.2172	1358.0000	China	Hainan
31999	Emilia sonchifolia	19.30400	109.06246	NSII	24.2172	1358.0000	China	Hainan
32622	Erechtites valerianifolia	19.30400	109.06246	NSII	24.2172	1358.0000	China	Hainan
32671	Erechtites valerianifolius	19.30400	109.06246	NSII	24.2172	1358.0000	China	Hainan
33728	Erigeron canadensis	19.30400	109.06246	GBIF	24.2172	1358.0000	China	Hainan
37021	Euphorbia tirucalli	19.30400	109.06246	GBIF	24.2172	1358.0000	China	Hainan
39261	Gnaphalium polycaulon	19.30400	109.06246	NSII	24.2172	1358.0000	China	Hainan
39368	Gomphrena celosioides	19.30400	109.06246	NSII	24.2172	1358.0000	China	Hainan
40048	Heliotropium indicum	19.30400	109.06246	NSII	24.2172	1358.0000	China	Hainan
40116	Herissantia crispa	19.30400	109.06246	NSII	24.2172	1358.0000	China	Hainan
40464	Hyptis brevipes	19.30400	109.06246	NSII	24.2172	1358.0000	China	Hainan
40541	Hyptis suaveolens	19.30400	109.06246	NSII	24.2172	1358.0000	China	Hainan
41048	Indigofera suffruticosa	19.30400	109.06246	NSII	24.2172	1358.0000	China	Hainan
41368	Ipomoea batatas	19.30400	109.06246	NSII	24.2172	1358.0000	China	Hainan
43597	Lablab purpureus	19.30400	109.06246	NSII	24.2172	1358.0000	China	Hainan
46529	Mangifera indica	19.30400	109.06246	NSII	24.2172	1358.0000	China	Hainan
48367	Merremia boisiana	19.30400	109.06246	GBIF	24.2172	1358.0000	China	Hainan
48585	Mimosa bimucronata	19.30400	109.06246	NSII	24.2172	1358.0000	China	Hainan
48675	Mimosa invisa	19.30400	109.06246	NSII	24.2172	1358.0000	China	Hainan
48783	Mimosa pudica	19.30400	109.06246	NSII	24.2172	1358.0000	China	Hainan
[truncated: 115,660 more rows]
