# Supplementary material for: Invasive alien plants are phylogenetically distinct from other alien species across spatial and taxonomic scales in China
Source: Front Plant Sci. 2023 Sep 7;14:1075344. doi: 10.3389/fpls.2023.1075344 (PMC10513447; doi:10.3389/fpls.2023.1075344)
Supplement: Supplementary file 3 [file Table_2.xlsx]

## Sheet: SpeciesData
Supplementary Data 1: List of accepted species names (n=706), families, growth form, invasion categories (invasive, naturalized, introduced), and their distribution across seven major habitat types, 16 Köppen-Geiger climate classes, 34 geographic provinces and 47 ecological regions
AcceptedSpeciesName	Authors	Family	Growth.form	InvasionCategory	MHT1	MHT2	MHT3	MHT4	MHT5	MHT6	MHT7	KGC1	KGC2	KGC3	KGC4	KGC5	KGC6	KGC7	KGC8	KGC9	KGC10	KGC11	KGC12	KGC13	KGC14	KGC15	KGC16	ECO1	ECO2	ECO3	ECO4	ECO5	ECO6	ECO7	ECO8	ECO9	ECO10	ECO11	ECO12	ECO13	ECO14	ECO15	ECO16	ECO17	ECO18	ECO19	ECO20	ECO21	ECO22
Abutilon theophrasti	Medik.	Malvaceae	Herb	Invasive	95	13	385	11	13	34	23	1	0	26	36	191	0	149	25	0	1	4	0	114	34	4	0	12	50	121	104	11	3	17	12	29	48	34	0	3	2	3	1	2	14	19	22	7	5
Acacia dealbata	Link	Fabaceae	Shrub	Invasive	32	4	24	0	0	0	0	2	0	0	0	28	0	17	15	0	0	0	0	0	0	0	0	10	1	16	0	9	2	10	4	4	0	0	0	0	0	2	2	0	0	0	0	0	0
Acacia decurrens	Willd.	Fabaceae	Tree	Invasive	46	2	21	1	0	0	0	4	0	1	0	37	0	25	9	0	0	0	0	0	0	0	0	9	17	5	0	9	3	6	6	10	0	0	0	0	1	1	1	2	0	0	0	0	0
Acacia farnesiana	(L.) Willd.	Fabaceae	Shrub	Invasive	88	7	11	0	0	0	0	0	0	0	0	24	0	40	44	0	0	0	0	1	0	2	0	12	10	2	2	33	29	1	4	3	0	0	2	3	0	2	2	0	0	0	0	0	0
Acacia longifolia	(Andrews) Willd.	Fabaceae	Tree	Invasive	8	0	1	0	0	0	0	0	0	0	0	10	0	0	0	0	0	0	0	0	0	0	0	2	6	0	0	0	0	0	0	1	0	0	0	0	0	0	0	0	0	0	0	0	0
Acacia mangium	Willd.	Fabaceae	Tree	Introduced	32	0	0	0	0	0	0	4	0	0	0	16	0	17	0	0	0	0	0	0	0	0	0	22	8	0	0	0	1	0	0	0	0	0	0	0	0	0	0	1	0	0	0	0	0
Acacia mearnsii	De Wild.	Fabaceae	Tree	Invasive	11	0	5	0	0	0	0	1	0	0	0	10	0	4	2	0	0	0	0	0	0	0	0	2	4	0	0	2	0	3	2	3	0	0	0	0	0	0	0	0	0	0	0	0	0
Acacia senegal	(L.) Willd.	Fabaceae	Tree	Invasive	2	0	0	0	0	0	0	0	0	0	0	0	0	2	0	0	0	0	0	0	0	0	0	2	0	0	0	0	0	0	0	0	0	0	0	0	0	0	0	0	0	0	0	0	0
Acanthospermum australe	(Loefl.) Kuntze	Asteraceae	Herb	Naturalized	24	4	0	1	0	0	0	0	0	1	0	0	0	11	17	0	0	0	0	0	0	0	0	0	0	0	0	9	15	0	0	0	0	0	0	0	1	0	4	0	0	0	0	0	0
Acanthospermum hispidum	DC.	Asteraceae	Herb	Invasive	5	5	0	0	0	0	0	1	0	0	0	1	0	3	5	0	0	0	0	0	0	0	0	1	1	0	0	1	2	0	0	0	0	0	0	0	0	1	4	0	0	0	0	0	0
Acer negundo	L.	Sapindaceae	Tree	Introduced	8	4	104	10	5	15	20	0	0	19	10	24	0	42	4	0	4	4	1	35	21	4	1	0	5	17	43	1	0	2	1	2	17	15	0	0	3	1	0	0	2	12	6	9	2
Achillea millefolium	L.	Asteraceae	Herb	Introduced	17	14	81	11	2	10	36	0	0	22	8	23	0	34	10	0	1	6	3	18	39	12	0	1	5	13	16	4	1	6	4	10	16	9	0	5	0	1	0	0	2	31	10	8	0
Acmella ciliata	(Kunth) Cass.	Asteraceae	Herb	Naturalized	4	0	0	0	0	0	0	0	0	0	0	1	0	3	0	0	0	0	0	0	0	0	0	3	1	0	0	0	0	0	0	0	0	0	0	0	0	0	0	0	0	0	0	0	0
Acmella radicans	(Jacq.) R.K.Jansen	Asteraceae	Herb	Invasive	1	0	2	0	0	0	0	0	0	0	0	3	0	0	0	0	0	0	0	0	0	0	0	0	1	2	0	0	0	0	0	0	0	0	0	0	0	0	0	0	0	0	0	0	0
Acmella uliginosa	(Sw.) Cass.	Asteraceae	Herb	Naturalized	1	0	0	0	0	0	0	0	0	0	0	0	0	0	2	0	0	0	0	0	0	0	0	0	0	0	0	0	1	0	0	0	0	0	0	0	0	0	0	0	0	0	0	0	0
Aeschynomene americana	L.	Fabaceae	Herb, Shrub	Invasive	16	0	1	0	0	0	0	1	1	0	0	2	0	14	1	0	0	0	0	0	0	0	0	10	1	1	0	0	0	0	0	0	0	0	2	0	0	0	0	2	0	0	0	0	0
Agave americana	L.	Asparagaceae	Herb	Invasive	17	0	4	1	0	0	0	1	0	1	0	12	0	9	1	0	0	0	0	0	0	0	0	4	7	1	1	2	2	2	1	1	0	0	0	0	1	0	0	0	0	0	0	0	0
Agave sisalana	Perrine	Asparagaceae	Herb	Introduced	22	1	1	1	0	0	0	1	0	1	0	11	0	13	2	0	0	0	0	0	0	0	0	9	7	1	0	1	2	2	0	0	0	0	1	0	1	0	1	0	0	0	0	0	0
Ageratina adenophora	(Spreng.) R.M.King & H.Rob.	Asteraceae	Herb	Invasive	25	12	4	0	0	0	0	0	0	0	0	5	0	14	22	0	0	0	0	0	0	0	0	0	2	0	0	10	9	4	1	3	0	0	0	1	0	1	10	0	0	0	0	0	0
Ageratum conyzoides	(L.) L.	Asteraceae	Herb	Invasive	518	37	105	3	0	0	1	23	1	3	0	338	0	196	105	0	0	0	0	5	1	4	1	115	232	65	8	52	69	40	15	11	3	2	4	5	1	6	21	6	0	1	1	0	0
Ageratum houstonianum	Mill.	Asteraceae	Herb	Invasive	112	3	34	0	0	0	0	0	0	0	0	70	0	69	10	0	0	0	0	3	0	0	0	42	39	12	10	8	14	8	5	5	0	2	1	0	0	1	1	0	0	0	0	0	0
Agrostemma githago	L.	Caryophyllaceae	Herb	Invasive	3	2	26	2	3	1	7	0	0	2	1	11	0	2	0	0	0	0	1	8	17	4	0	1	1	6	3	0	0	1	0	2	2	2	0	0	0	0	0	0	0	7	9	0	1
Albizia lebbeck	(L.) Benth.	Fabaceae	Tree	Invasive	93	0	6	2	0	0	0	2	1	1	0	51	0	46	5	0	0	0	0	0	0	0	1	38	37	2	2	6	4	2	0	1	1	0	5	0	2	0	0	1	0	0	0	0	0
Alliaria petiolata	(M.Bieb.) Cavara & Grande	Brassicaceae	Herb	Invasive	0	1	1	0	0	0	0	0	0	0	0	2	0	0	0	0	0	0	0	0	0	1	0	0	0	1	0	0	0	0	0	0	0	0	0	0	0	1	0	0	0	0	0	0	0
Alopecurus myosuroides	Huds.	Poaceae	Herb	Naturalized	0	0	2	0	0	0	0	0	0	0	0	0	0	1	0	0	0	0	0	0	1	0	0	0	0	0	0	0	0	0	1	0	0	0	0	0	0	0	0	0	0	0	0	0	0
Alternanthera bettzickiana	(Regel) G.Nicholson	Amaranthaceae	Herb	Naturalized	34	0	5	0	0	0	0	1	0	0	0	20	0	16	2	0	0	0	0	2	0	0	0	18	11	2	3	1	2	0	0	0	0	0	1	0	0	0	0	0	0	0	0	0	0
Alternanthera paronychioides	A.St.-Hil.	Amaranthaceae	Herb	Introduced	18	0	0	0	0	0	0	3	1	0	0	3	0	15	0	0	0	0	0	0	0	0	0	11	4	0	0	0	1	0	0	0	0	0	1	0	0	0	0	1	0	0	0	0	0
Alternanthera philoxeroides	(Mart.) Griseb.	Amaranthaceae	Herb	Invasive	217	16	247	0	1	0	0	0	0	0	0	289	0	171	31	0	0	0	0	7	0	0	0	45	96	124	37	14	6	56	46	33	3	0	0	12	0	3	1	0	4	0	0	0	0
Alternanthera pungens	Kunth	Amaranthaceae	Herb	Invasive	44	31	0	0	0	0	0	1	0	0	0	12	0	17	45	0	0	0	0	0	0	5	0	9	4	0	0	20	7	2	0	0	0	0	0	6	0	12	13	2	0	0	0	0	0
Alyssum alyssoides	(L.) L.	Brassicaceae	Herb	Invasive	0	0	3	0	0	0	0	0	0	0	0	0	0	0	0	0	0	0	0	3	0	0	0	0	0	0	1	0	0	0	0	0	0	2	0	0	0	0	0	0	0	0	0	0	0
Amaranthus albus	L.	Amaranthaceae	Herb	Invasive	4	0	36	6	6	9	13	1	0	6	11	4	0	15	0	0	2	2	0	19	14	0	0	2	2	0	22	0	0	0	1	0	3	6	0	0	0	0	0	0	0	8	4	7	1
Amaranthus blitoides	S.Watson	Amaranthaceae	Herb	Introduced	1	5	23	5	2	6	18	0	0	17	2	3	0	4	2	0	0	1	0	15	13	4	0	0	0	1	7	0	0	1	0	1	3	10	0	1	0	0	0	0	0	18	1	2	5
Amaranthus blitum	L.	Amaranthaceae	Herb	Invasive	124	18	205	4	3	17	2	3	0	10	16	160	0	115	28	0	1	1	1	37	9	2	0	22	62	62	39	10	6	23	27	23	21	14	1	11	2	2	4	0	13	0	5	1	0
Amaranthus caudatus	L.	Amaranthaceae	Herb	Invasive	67	17	80	4	1	3	3	2	0	8	2	63	0	56	26	0	0	0	0	12	8	0	1	6	22	19	15	11	4	24	8	13	10	1	0	10	2	3	4	0	9	3	5	1	1
Amaranthus cruentus	L.	Amaranthaceae	Herb	Invasive	104	26	153	5	2	2	5	1	0	9	1	116	0	92	44	0	0	0	0	25	10	1	1	13	42	42	32	16	2	30	17	28	12	5	1	14	2	2	9	0	11	5	6	0	2
Amaranthus dubius	Mart. ex Thell.	Amaranthaceae	Herb	Introduced	38	0	11	0	0	0	0	2	0	0	0	32	0	17	0	0	0	0	0	1	1	0	0	14	24	2	2	0	0	0	2	2	0	0	0	0	0	0	0	0	2	0	0	0	0
Amaranthus hybridus	L.	Amaranthaceae	Herb	Invasive	98	21	169	4	0	1	0	1	0	4	0	153	0	90	31	0	0	1	0	14	2	1	2	9	33	72	50	18	1	37	13	18	6	4	0	18	2	1	1	0	5	0	1	0	0
Amaranthus hypochondriacus	L.	Amaranthaceae	Herb	Introduced	25	30	38	4	2	1	6	0	0	6	1	18	0	36	30	0	0	0	0	8	2	4	2	0	5	4	6	10	3	7	12	9	4	1	0	20	2	5	2	0	1	6	1	0	0
Amaranthus palmeri	S.Watson	Amaranthaceae	Herb	Invasive	3	0	24	1	0	0	0	0	0	1	0	7	0	5	0	0	0	0	0	14	1	0	0	2	1	5	17	0	0	0	0	0	2	0	0	0	0	0	0	0	0	0	0	0	1
Amaranthus polygonoides	L.	Amaranthaceae	Herb	Invasive	1	0	38	0	1	0	0	0	0	1	0	4	0	26	0	0	0	0	0	9	0	0	0	0	1	4	29	0	0	0	0	0	2	3	0	0	0	0	0	0	0	0	0	0	0
Amaranthus powellii	S.Watson	Amaranthaceae	Herb	Invasive	0	1	7	0	0	0	3	0	0	2	0	1	0	1	0	0	0	0	0	4	3	0	0	0	0	1	2	0	0	0	0	0	4	0	0	1	0	0	0	0	0	3	0	0	0
Amaranthus retroflexus	L.	Amaranthaceae	Herb	Invasive	60	34	344	52	13	51	77	3	0	81	48	102	0	134	19	0	3	4	3	125	95	17	1	16	15	64	94	5	1	23	18	20	89	32	0	15	10	5	2	0	7	66	17	15	25
Amaranthus spinosus	L.	Amaranthaceae	Herb	Invasive	333	15	197	1	0	0	0	16	1	2	0	302	0	187	39	0	0	0	0	10	2	1	0	95	143	111	29	25	31	29	23	25	3	2	4	7	1	3	5	6	4	0	0	0	0
Amaranthus standleyanus	Parodi ex Covas	Amaranthaceae	Herb	Introduced	0	0	1	0	0	0	0	0	0	0	0	0	0	0	0	0	0	0	0	1	0	0	0	0	0	0	1	0	0	0	0	0	0	0	0	0	0	0	0	0	0	0	0	0	0
Amaranthus tenuifolius	Willd.	Amaranthaceae	Herb	Introduced	0	0	7	0	0	0	0	0	0	0	0	0	0	7	0	0	0	0	0	0	0	0	0	0	0	0	6	0	0	0	0	0	0	0	0	0	0	0	0	0	1	0	0	0	0
Amaranthus tricolor	L.	Amaranthaceae	Herb	Introduced	181	22	190	13	1	10	5	8	0	10	9	194	0	132	35	0	0	2	0	25	7	5	1	36	82	76	28	15	16	32	27	24	16	11	0	13	4	4	5	0	7	5	0	3	3
Amaranthus tuberculatus	(Moq.) Sauer	Amaranthaceae	Herb	Invasive	0	0	4	0	0	0	0	0	0	0	0	1	0	0	0	0	0	0	0	3	0	0	0	0	0	1	2	0	0	0	0	0	1	0	0	0	0	0	0	0	0	0	0	0	0
Amaranthus viridis	L.	Amaranthaceae	Herb	Invasive	263	13	256	0	3	1	0	14	3	6	1	250	0	234	22	0	0	0	0	21	2	0	0	88	118	92	108	16	20	13	11	23	10	3	4	7	0	5	1	3	6	0	3	0	0
Amberboa moschata	(L.) DC.	Asteraceae	Herb	Naturalized	0	0	4	0	0	2	0	0	0	0	2	2	0	1	0	0	0	0	0	1	0	0	0	0	0	2	2	0	0	0	0	0	0	0	0	0	0	0	0	0	0	0	0	0	0
Ambrosia artemisiifolia	L.	Asteraceae	Herb	Invasive	57	0	98	1	4	0	0	0	0	1	0	104	0	13	0	0	0	0	0	36	13	0	0	10	47	45	11	0	0	0	0	2	6	15	0	0	0	0	0	0	1	0	18	0	0
Ambrosia psilostachya	DC.	Asteraceae	Herb	Invasive	3	0	1	0	0	0	0	0	0	0	0	4	0	0	0	0	0	0	0	0	0	0	0	0	1	1	0	0	0	0	0	0	0	0	2	0	0	0	0	0	0	0	0	0	0
Ambrosia trifida	L.	Asteraceae	Herb	Invasive	0	0	39	0	0	1	0	0	0	1	0	4	0	1	0	0	0	0	0	32	3	0	0	0	0	3	8	0	0	0	0	0	4	20	0	0	0	0	0	0	0	0	4	0	0
Ammannia coccinea	Rottb.	Lythraceae	Herb	Invasive	0	0	3	0	0	0	0	0	0	0	0	0	0	1	0	0	0	0	0	1	1	0	0	0	0	0	2	0	0	0	0	0	1	0	0	0	0	0	0	0	0	0	0	0	0
Ammi majus	L.	Apiaceae	Herb	Invasive	0	0	4	0	0	0	0	0	0	0	0	3	0	0	0	0	0	0	0	0	0	0	0	0	0	3	1	0	0	0	0	0	0	0	0	0	0	0	0	0	0	0	0	0	0
Amorpha fruticosa	L.	Fabaceae	Shrub	Naturalized	70	19	338	17	6	23	16	0	0	29	25	136	0	162	24	0	0	2	0	85	28	3	0	5	34	71	121	9	0	22	24	26	36	30	0	10	2	5	0	0	14	14	15	9	13
Anagallis arvensis	L.	Primulaceae	Herb	Naturalized	26	1	13	0	0	0	0	0	0	0	0	40	0	3	0	0	0	0	0	0	0	1	0	4	19	12	0	0	0	1	1	0	0	0	2	0	0	0	0	0	0	0	0	0	0
Andrographis paniculata	(Burm.f.) Nees	Acanthaceae	Herb	Naturalized	78	2	17	0	0	0	0	9	2	0	0	41	0	42	6	0	0	0	0	1	0	0	0	38	21	3	2	6	6	3	5	6	0	0	0	1	0	1	0	4	1	0	0	0	0
Annona glabra	L.	Annonaceae	Tree	Naturalized	14	0	0	0	0	0	0	1	1	0	0	3	0	10	0	0	0	0	0	0	0	0	0	11	1	0	0	0	2	0	0	0	0	0	0	0	0	0	0	0	0	0	0	0	0
Anredera cordifolia	(Ten.) Steenis	Basellaceae	Herb, Vine	Invasive	137	6	36	1	0	0	0	1	0	1	0	89	0	63	31	0	0	0	0	1	0	1	0	31	47	9	2	25	12	22	11	13	0	1	0	2	1	1	3	0	0	0	0	0	0
Anthemis arvensis	L.	Asteraceae	Herb	Introduced	0	0	2	0	0	0	0	0	0	0	0	0	0	2	0	0	0	0	0	0	0	0	0	0	0	0	1	0	0	0	1	0	0	0	0	0	0	0	0	0	0	0	0	0	0
Anthriscus caucalis	M.Bieb.	Apiaceae	Herb, Vine	Introduced	167	51	239	22	0	2	1	0	0	8	0	165	0	138	84	1	0	0	0	39	30	13	7	15	63	55	32	40	4	40	35	39	39	6	5	27	15	11	6	0	23	1	8	0	4
Antigonon leptopus	Hook. & Arn.	Polygonaceae	Liana	Introduced	47	0	0	0	0	0	0	4	0	0	0	20	0	24	4	0	0	0	0	0	0	0	0	25	9	0	0	3	8	0	0	0	0	0	2	0	0	0	0	0	0	0	0	0	0
Arachis duranensis	Krapov. & W.C.Greg.	Fabaceae	Herb	Naturalized	33	0	0	0	0	0	0	2	0	0	0	16	0	17	0	0	0	0	0	0	0	0	0	18	10	0	0	0	4	0	0	0	0	0	0	0	0	0	0	1	0	0	0	0	0
Arachis hypogaea	L.	Fabaceae	Herb	Naturalized	159	9	138	4	2	4	3	10	1	8	5	141	0	108	17	0	0	0	0	32	4	1	0	50	61	49	32	10	12	20	15	14	13	8	1	3	1	3	0	5	6	3	1	2	3
Argemone mexicana	L.	Papaveraceae	Herb	Invasive	31	4	12	0	0	0	0	0	4	0	0	11	1	21	14	0	0	0	0	1	0	0	0	8	2	4	3	11	8	1	5	0	0	0	1	3	0	1	0	0	0	0	0	0	0
Argyreia nervosa	(Burm.f.) Bojer	Convolvulaceae	Liana	Naturalized	7	0	0	0	0	0	0	0	0	0	0	3	0	4	0	0	0	0	0	0	0	0	0	4	1	0	0	0	1	0	0	0	0	0	1	0	0	0	0	0	0	0	0	0	0
Armoracia rusticana	P.Gaertn., B.Mey. & Scherb.	Brassicaceae	Herb	Naturalized	1	0	6	0	0	0	0	0	0	0	0	1	0	1	0	0	0	0	0	5	0	0	0	0	0	0	2	0	0	1	1	0	0	3	0	0	0	0	0	0	0	0	0	0	0
Arrhenatherum elatius	(L.) P.Beauv. ex J.Presl & C.Presl.	Poaceae	Herb	Invasive	0	2	5	0	0	1	0	0	0	1	0	3	0	1	0	1	0	0	0	1	0	1	0	0	0	3	2	0	0	0	0	0	0	0	0	1	0	1	0	0	0	0	0	1	0
Artemisia annua	L.	Asteraceae	Herb	Naturalized	213	42	350	50	4	37	61	3	0	70	26	253	0	166	40	0	2	0	1	100	69	25	6	37	94	101	84	17	2	60	18	43	56	27	0	24	19	4	3	3	11	55	10	10	20
Asclepias curassavica	L.	Apocynaceae	Herb	Introduced	234	11	53	1	0	0	0	14	3	0	1	88	0	142	47	0	0	0	0	8	0	0	1	88	54	18	17	35	37	10	10	5	0	3	3	5	0	4	1	6	0	0	0	0	0
Asparagus densiflorus	(Kunth) Jessop	Asparagaceae	Shrub,Liana	Invasive	18	0	23	1	0	0	0	0	0	1	0	20	0	14	0	0	0	0	0	6	3	0	0	9	6	6	9	0	1	2	0	4	4	0	0	0	1	0	0	0	0	0	0	0	0
Asparagus setaceus	(Kunth) Jessop	Asparagaceae	Shrub	Naturalized	21	2	17	0	0	0	0	0	0	1	0	19	0	14	7	0	0	0	0	3	0	0	0	8	5	6	7	2	1	5	1	2	1	0	0	0	0	1	1	0	0	0	0	0	0
Aster subulatus	(Michx.) Hort. ex Michx.	Asteraceae	Herb	Invasive	161	2	139	0	1	0	0	4	0	0	0	178	1	105	18	0	0	0	0	9	0	0	0	39	74	66	35	12	2	32	9	17	3	2	1	2	0	0	0	1	7	0	0	0	0
Atriplex canescens	(Pursh) Nutt.	Amaranthaceae	Herb,Shrub	Invasive	0	0	0	3	0	1	0	0	0	2	2	0	0	0	0	0	0	0	0	0	0	0	0	0	0	0	0	0	0	0	0	0	0	0	0	0	1	0	0	0	0	0	0	0	1
Atriplex hortensis	L.	Amaranthaceae	Herb	Naturalized	0	3	6	3	0	10	2	0	0	8	7	0	0	0	0	0	0	1	0	3	4	1	0	0	0	0	0	0	0	0	0	0	3	2	0	0	0	0	0	0	0	1	1	9	1
Atriplex nummularia	Lindl.	Amaranthaceae	Herb	Invasive	1	0	0	0	0	0	0	0	1	0	0	0	0	0	0	0	0	0	0	0	0	0	0	0	0	0	0	0	0	0	0	0	0	0	1	0	0	0	0	0	0	0	0	0	0
Avena fatua	L.	Poaceae	Herb	Invasive	117	57	186	71	1	44	26	0	0	47	40	168	0	82	53	1	2	5	3	16	26	46	19	4	51	86	27	26	8	28	15	28	13	6	0	19	23	11	12	0	7	18	3	14	6
Avena sterilis	L.	Poaceae	Herb	Invasive	1	0	0	1	0	0	0	0	0	0	0	0	0	0	1	0	0	0	0	0	0	0	1	0	0	0	0	1	0	0	0	0	0	0	0	0	0	0	0	0	0	0	0	0	0
Axonopus compressus	(Sw.) P.Beauv.	Poaceae	Herb	Introduced	49	0	0	0	0	0	0	4	4	0	0	12	0	29	4	0	0	0	0	0	0	0	0	38	4	0	0	1	4	0	0	0	0	0	0	0	0	0	0	2	0	0	0	0	0
Axonopus fissifolius	(Raddi) Kuhlm.	Poaceae	Herb	Invasive	3	0	0	0	0	0	0	0	0	0	0	2	0	1	0	0	0	0	0	0	0	0	0	1	0	0	0	0	0	0	0	0	0	0	2	0	0	0	0	0	0	0	0	0	0
Basella alba	L.	Basellaceae	Herb	Invasive	165	11	85	2	1	1	0	7	2	1	1	136	0	104	19	0	0	0	0	3	0	0	1	59	61	44	14	14	9	18	12	12	2	0	3	7	2	0	4	1	0	0	1	0	0
Begonia cucullata	Willd.	Begoniaceae	Herb	Invasive	33	0	1	0	0	0	0	0	0	0	0	25	0	10	2	0	0	0	0	0	0	0	0	7	19	1	0	2	4	1	0	0	0	0	0	0	0	0	0	0	0	0	0	0	0
Berberis thunbergii	DC.	Berberidaceae	Shrub	Naturalized	12	15	103	4	1	0	5	0	0	7	0	36	0	53	19	1	0	0	0	21	2	6	1	0	1	28	54	4	2	5	4	2	8	4	0	4	2	4	7	0	3	5	0	0	0
Bidens bipinnata	L.	Asteraceae	Herb	Invasive	157	37	241	9	1	0	6	0	0	14	0	172	0	127	49	0	0	0	0	69	16	10	2	24	92	65	65	17	12	11	9	14	56	12	1	20	9	3	14	0	16	6	4	0	0
Bidens frondosa	L.	Asteraceae	Herb	Invasive	72	2	129	2	2	0	0	0	0	1	0	145	0	38	3	0	0	0	0	16	6	1	0	1	60	76	29	2	0	9	0	4	3	6	0	2	0	0	0	0	3	0	8	0	1
Bidens pilosa	L.	Asteraceae	Herb	Invasive	517	103	263	15	1	2	1	13	4	8	1	376	1	299	148	1	0	0	0	35	11	15	6	114	202	73	43	56	55	82	36	62	28	6	4	45	5	10	41	4	11	1	4	0	7
Bixa orellana	L.	Bixaceae	Tree	Naturalized	49	0	0	0	0	0	0	3	0	0	0	12	0	30	7	0	0	0	0	0	0	0	0	19	5	0	0	3	19	0	0	0	0	0	1	0	0	0	0	2	0	0	0	0	0
Boerhavia erecta	L.	Nyctaginaceae	Herb	Naturalized	11	1	0	0	0	0	0	1	0	0	0	3	0	7	0	0	0	0	0	0	1	0	0	7	1	0	0	0	0	0	0	0	0	0	0	0	0	1	0	3	0	0	0	0	0
Borago officinalis	L.	Boraginaceae	Herb	Invasive	2	0	4	0	0	0	0	0	0	0	0	3	0	1	2	0	0	0	0	0	0	0	0	0	0	3	1	0	0	2	0	0	0	0	0	0	0	0	0	0	0	0	0	0	0
Bougainvillea glabra	Choisy	Nyctaginaceae	Shrub	Naturalized	100	3	27	3	0	0	0	5	0	3	0	61	0	55	12	0	0	0	0	4	0	0	0	36	30	9	6	13	8	11	6	4	1	1	0	0	3	3	0	2	0	0	0	0	0
Bougainvillea spectabilis	Willd.	Nyctaginaceae	Shrub	Naturalized	72	2	32	1	0	0	0	1	1	1	0	48	0	41	10	0	0	0	0	7	0	0	0	29	23	8	9	7	7	4	7	7	1	0	1	0	0	1	1	1	0	0	0	0	1
Brachiaria brizantha	(A.Rich.) Stapf	Poaceae	Herb	Invasive	1	0	1	0	0	0	0	0	0	0	0	0	0	1	0	0	0	0	0	1	0	0	0	1	0	0	0	0	0	0	0	0	1	0	0	0	0	0	0	0	0	0	0	0	0
Brachiaria eruciformis	(Sm.) Griseb.	Poaceae	Herb	Invasive	17	3	3	1	0	0	0	0	0	1	0	10	0	7	8	0	0	0	0	0	0	0	0	1	3	2	0	8	2	1	0	1	0	0	2	1	1	2	0	0	0	0	0	0	0
Brachiaria mutica	(Forssk.) Stapf	Poaceae	Herb	Invasive	19	0	0	0	0	0	0	1	0	0	0	7	0	14	0	0	0	0	0	0	0	0	0	15	3	0	0	0	0	0	0	0	0	0	0	0	0	0	0	1	0	0	0	0	0
Brassica juncea	(L.) Czern.	Brassicaceae	Herb	Naturalized	81	19	147	31	3	24	27	2	0	44	14	103	0	81	25	0	0	2	1	20	26	15	3	16	36	58	22	13	3	13	5	24	24	5	0	9	11	2	5	0	5	24	4	8	3
Bromus arvensis	L.	Poaceae	Herb	Introduced	0	5	10	1	0	0	0	0	0	0	0	2	0	4	4	0	0	1	0	4	0	0	1	0	0	2	7	0	0	0	0	0	1	0	0	3	1	0	1	0	0	0	0	0	0
Bromus catharticus	Vahl	Poaceae	Herb	Invasive	31	4	20	4	0	1	1	0	1	2	0	28	0	13	13	0	0	0	0	5	4	1	0	3	11	7	7	8	1	5	1	0	1	2	3	1	3	1	1	0	2	1	0	0	0
Bromus rigidus	Roth	Poaceae	Herb	Naturalized	2	1	8	0	0	0	0	0	0	0	0	9	0	1	0	0	0	0	0	1	0	1	0	0	2	6	1	0	0	0	1	0	0	0	0	1	0	0	0	0	0	0	0	0	0
Brugmansia suaveolens	(Willd.) Sweet	Solanaceae	Shrub	Invasive	7	0	0	0	0	0	0	0	0	0	0	4	0	3	0	0	0	0	0	0	0	0	0	2	4	0	0	0	1	0	0	0	0	0	0	0	0	0	0	0	0	0	0	0	0
Bryophyllum daigremontianum	(Raym.-Hamet & Perrier) A.Berger	Crassulaceae	Herb	Introduced	0	0	1	0	0	0	0	0	0	0	0	0	0	0	0	0	0	0	0	1	0	0	0	0	0	0	1	0	0	0	0	0	0	0	0	0	0	0	0	0	0	0	0	0	0
Bryophyllum delagoense	(Eckl. & Zeyh.) Druce	Crassulaceae	Herb	Introduced	5	0	0	0	0	0	0	0	0	0	0	3	0	2	0	0	0	0	0	0	0	0	0	1	4	0	0	0	0	0	0	0	0	0	0	0	0	0	0	0	0	0	0	0	0
Bryophyllum pinnatum	(Lam.) Oken	Crassulaceae	Herb	Invasive	77	3	2	1	0	0	0	7	1	0	0	30	0	41	8	0	0	0	0	0	0	0	1	32	26	1	1	6	5	5	0	0	0	0	1	2	1	1	0	2	0	0	0	0	0
Buchloe dactyloides	(Nutt.) Engelm.	Poaceae	Herb	Introduced	0	0	10	1	0	0	0	0	0	0	0	1	0	2	0	0	0	0	0	6	2	0	0	0	0	1	5	0	0	0	0	0	2	2	0	0	1	0	0	0	0	0	0	0	0
Bunias orientalis	L.	Brassicaceae	Herb	Invasive	0	0	2	0	0	0	0	0	0	0	0	0	0	0	0	0	0	0	0	2	0	0	0	0	0	0	0	0	0	0	0	0	0	1	0	0	0	0	0	0	0	0	1	0	0
Cabomba caroliniana	A.Gray	Cabombaceae	Herb	Invasive	0	0	25	0	0	0	0	0	0	0	0	20	0	4	0	0	0	0	0	2	0	0	0	0	0	20	5	0	0	0	0	0	0	0	0	0	0	0	0	0	0	0	0	0	0
Caesalpinia pulcherrima	(L.) Sw.	Fabaceae	Shrub, Tree	Naturalized	81	0	8	0	0	0	1	14	1	1	0	18	0	60	7	0	0	0	0	0	0	0	0	42	4	2	5	1	25	2	0	1	0	0	3	0	0	0	0	4	0	1	0	0	0
Cajanus cajan	(L.) Millsp.	Fabaceae	Shrub	Invasive	245	17	27	2	0	0	0	14	1	2	0	110	1	110	54	0	0	0	0	4	0	1	0	73	90	14	8	34	34	3	3	0	0	1	6	4	1	3	9	5	1	0	0	0	0
Caladium bicolor	(Aiton) Vent.	Araceae	Herb	Naturalized	14	0	1	0	0	0	0	2	1	0	0	4	0	10	0	0	0	0	0	0	0	0	0	10	0	0	1	0	2	1	0	0	0	0	0	0	0	0	0	1	0	0	0	0	0
Callisia repens	(Jacq.) L.	Commelinaceae	Herb	Invasive	3	0	2	0	0	0	0	0	0	0	0	3	0	3	0	0	0	0	0	0	0	0	0	2	1	1	1	0	0	0	0	0	0	0	0	0	0	0	0	0	0	0	0	0	0
Callitriche peploides	Nutt.	Plantaginaceae	Herb	Naturalized	1	0	0	0	0	0	0	0	0	0	0	1	0	0	0	0	0	0	0	0	0	0	0	0	0	0	0	0	0	0	0	0	0	0	1	0	0	0	0	0	0	0	0	0	0
Calopogonium mucunoides	Desv.	Fabaceae	Herb, Vine	Invasive	31	0	1	0	0	0	0	3	4	0	0	4	0	22	1	0	0	0	0	0	0	0	0	16	0	0	1	1	8	0	0	0	0	0	2	0	0	0	0	4	0	0	0	0	0
Calotropis procera	(Aiton) Dryand.	Apocynaceae	Tree,Shrub	Invasive	5	0	0	0	0	0	0	0	0	0	0	0	0	5	0	0	0	0	0	0	0	0	0	1	0	0	0	0	4	0	0	0	0	0	0	0	0	0	0	0	0	0	0	0	0
Calyptocarpus vialis	Less.	Asteraceae	Herb	Invasive	3	0	0	0	0	0	0	0	0	0	0	0	0	2	1	0	0	0	0	0	0	0	0	1	0	0	0	2	0	0	0	0	0	0	0	0	0	0	0	0	0	0	0	0	0
Canavalia ensiformis	(L.) DC.	Fabaceae	Herb	Naturalized	140	2	14	0	0	0	0	9	2	0	0	52	1	79	16	0	0	0	0	0	0	0	0	53	34	8	1	13	27	9	4	0	1	0	1	1	0	0	1	3	0	0	0	0	0
Canna indica	L.	Cannaceae	Herb	Naturalized	206	16	67	1	0	0	1	9	1	2	0	147	0	105	27	0	0	0	0	5	1	1	0	57	91	36	8	18	16	21	8	11	1	2	1	4	1	3	9	2	1	1	0	0	0
Cannabis sativa	L.	Cannabaceae	Herb	Invasive	130	100	333	72	9	32	62	0	0	76	23	83	0	178	113	5	4	6	4	111	90	39	8	9	24	44	92	48	11	38	21	31	83	24	0	37	20	19	14	0	26	54	10	9	21
Capsella bursa-pastoris	(L.) Medik.	Brassicaceae	Herb	Naturalized	312	124	553	136	6	27	38	0	1	56	20	373	0	269	129	2	0	7	3	112	104	70	62	46	134	157	113	47	10	69	48	56	102	34	6	46	75	27	22	0	26	32	15	13	11
Capsicum annuum	L.	Solanaceae	Herb	Naturalized	163	14	116	5	0	6	7	13	0	13	6	125	0	104	27	0	0	0	0	21	5	1	1	52	52	44	27	20	16	16	14	13	12	3	1	11	4	1	0	6	1	7	1	1	1
Capsicum frutescens	L.	Solanaceae	Shrub	Naturalized	78	2	30	0	0	0	0	10	0	1	0	41	0	47	11	0	0	0	0	3	0	0	0	39	13	14	4	8	8	5	4	4	4	0	1	2	0	0	0	4	0	0	0	0	0
Cardamine flexuosa	With.	Brassicaceae	Herb	Invasive	242	77	194	6	1	1	6	1	0	4	0	241	1	140	120	1	0	1	0	10	5	7	3	19	92	91	26	44	28	55	23	33	0	6	3	24	5	7	40	1	14	6	1	1	0
Carica papaya	L.	Caricaceae	Tree	Naturalized	100	2	6	1	0	0	0	6	0	1	0	32	0	62	10	0	0	0	0	1	0	0	0	46	18	3	3	6	26	3	0	0	0	0	0	0	1	2	0	1	0	0	0	0	0
Carthamus tinctorius	L.	Asteraceae	Herb	Naturalized	54	19	124	17	2	15	8	0	0	11	15	75	0	73	25	0	2	1	0	14	15	8	3	5	17	41	42	12	7	13	14	9	9	5	0	12	8	1	1	0	1	3	3	4	4
Cascabela thevetia	(L.) Lippold	Apocynaceae	Tree,Shrub	Naturalized	98	3	8	1	0	0	0	9	0	1	0	40	0	48	16	0	0	0	0	3	0	0	0	39	21	3	2	10	21	3	1	1	1	0	2	0	1	2	1	2	0	0	0	0	0
Cassia floribunda	Collad.	Fabaceae	Shrub	Naturalized	49	0	6	0	0	0	1	1	2	1	0	21	0	16	16	0	0	0	0	1	0	0	0	11	11	4	1	7	17	0	0	1	0	0	3	0	0	0	0	0	0	1	0	0	0
Catharanthus roseus	(L.) G.Don	Apocynaceae	Herb	Invasive	187	5	57	3	0	0	1	24	0	3	1	99	0	115	19	1	0	0	0	5	1	1	0	97	45	34	14	13	18	6	3	1	4	1	1	0	0	4	1	7	0	1	0	0	3
Celosia argentea	L.	Amaranthaceae	Herb	Invasive	674	38	438	11	2	17	4	23	3	9	15	595	1	408	101	1	1	1	1	29	10	3	3	136	296	181	84	53	63	105	46	72	16	7	7	22	5	6	9	13	30	2	2	2	1
Cenchrus caliculatus	Cav.	Poaceae	Herb	Invasive	7	0	9	0	0	1	0	2	0	0	1	3	0	4	0	0	0	0	0	8	0	0	0	3	0	0	1	0	2	0	0	0	1	7	0	0	0	0	0	2	0	0	0	0	0
Cenchrus clandestinus	(Hochst. ex Chiov.) Morrone	Poaceae	Herb	Invasive	1	0	0	0	0	0	0	0	0	0	0	1	0	0	0	0	0	0	0	0	0	0	0	0	1	0	0	0	0	0	0	0	0	0	0	0	0	0	0	0	0	0	0	0	0
Cenchrus echinatus	L.	Poaceae	Herb	Invasive	36	0	4	0	0	0	0	1	1	0	0	16	1	25	0	0	0	0	0	3	0	0	0	26	7	1	0	0	0	0	0	0	0	3	3	0	0	0	0	0	0	0	0	0	0
Cenchrus incertus	M.A.Curtis	Poaceae	Herb	Invasive	0	0	1	0	0	0	1	0	0	0	0	0	0	0	0	0	0	0	0	2	0	0	0	0	0	0	0	0	0	0	0	0	0	1	0	0	0	0	0	0	0	1	0	0	0
Cenchrus purpureus	(Schumach.) Morrone	Poaceae	Herb	Invasive	11	1	0	0	0	0	0	1	0	0	0	5	0	5	1	0	0	0	0	0	0	0	0	4	6	0	0	0	1	0	0	0	0	0	0	0	0	0	1	0	0	0	0	0	0
Centaurea diffusa	Lam.	Asteraceae	Herb	Introduced	0	0	2	0	0	0	0	0	0	0	0	0	0	0	0	0	0	0	0	2	0	0	0	0	0	0	0	0	0	0	0	0	0	2	0	0	0	0	0	0	0	0	0	0	0
Centipeda minima	(L.) A.Braun & Asch.	Asteraceae	Herb	Naturalized	260	7	145	1	0	1	0	8	0	1	1	262	0	113	25	0	0	0	0	12	1	0	0	64	137	77	24	10	16	27	13	19	2	5	3	6	1	0	1	3	4	0	1	1	0
Centrosema pubescens	Benth.	Fabaceae	Herb, Vine	Invasive	23	0	0	0	0	0	1	6	2	1	0	2	0	13	1	0	0	0	0	0	0	0	0	10	1	0	0	0	3	0	0	0	0	0	1	0	0	0	0	7	0	1	0	0	0
Cerastium fontanum	Baumg.	Caryophyllaceae	Herb	Naturalized	104	87	177	80	1	29	17	0	2	29	17	140	0	60	92	1	4	5	3	21	42	49	34	5	32	74	8	23	9	31	11	24	22	9	4	27	41	12	33	0	12	10	13	15	2
Cerastium glomeratum	Thuill.	Caryophyllaceae	Herb	Invasive	68	13	139	2	0	0	0	0	0	2	0	170	0	36	10	1	0	0	0	4	0	3	3	1	44	95	16	3	1	17	11	15	0	0	2	0	2	5	3	0	1	0	1	0	0
Cestrum nocturnum	L.	Solanaceae	Tree,Liana	Introduced	101	4	18	1	0	0	0	3	0	1	0	53	0	46	23	0	0	0	0	4	0	0	0	27	32	3	4	8	25	8	5	4	2	0	0	2	1	0	2	1	0	0	0	0	0
Chamaecrista mimosoides	(L.) Greene	Fabaceae	Herb, Shrub	Introduced	257	7	58	2	0	0	0	12	1	2	0	134	1	112	51	0	0	0	0	12	3	0	1	58	95	19	20	42	27	25	4	2	7	4	4	0	1	3	4	6	0	0	2	0	0
Chenopodium album	L.	Amaranthaceae	Herb	Naturalized	313	121	646	155	21	86	105	8	2	117	85	365	1	284	137	2	4	8	6	184	146	67	47	44	107	167	138	46	21	86	35	59	131	50	4	48	49	15	26	4	38	94	23	17	39
Chenopodium giganteum	D.Don	Amaranthaceae	Herb	Introduced	47	19	58	4	0	0	0	0	0	2	0	34	0	57	24	0	0	0	0	2	5	4	1	2	9	5	1	10	1	25	16	24	3	1	0	15	4	2	2	0	7	0	1	0	0
Chenopodium hybridum	L.	Amaranthaceae	Herb	Invasive	6	39	133	58	1	24	24	0	0	31	21	5	0	28	19	1	1	4	0	55	70	34	16	0	1	2	21	3	0	2	1	2	68	18	0	12	31	6	3	0	10	21	10	10	13
Chloris barbata	Sw.	Poaceae	Herb	Introduced	38	0	0	0	0	0	0	8	2	0	0	10	0	20	0	0	0	0	0	0	0	0	0	28	5	0	0	0	1	0	0	0	0	0	2	0	0	0	0	2	0	0	0	0	0
Chloris gayana	Kunth	Poaceae	Herb	Invasive	4	0	2	0	0	0	0	0	0	0	0	2	0	3	0	0	0	0	0	1	0	0	0	2	1	0	2	0	0	0	0	0	0	0	1	0	0	0	0	0	0	0	0	0	0
Chloris virgata	Sw.	Poaceae	Herb	Naturalized	69	66	247	85	16	78	73	1	0	80	82	26	0	127	68	2	0	1	0	123	78	40	14	10	5	11	88	38	8	7	4	11	69	35	1	13	16	20	17	0	14	67	15	15	33
Chromolaena odorata	(L.) R.M.King & H.Rob.	Asteraceae	Herb	Invasive	130	4	1	1	0	0	0	11	1	1	0	27	0	78	19	0	0	0	0	0	0	1	0	51	19	0	0	11	37	4	0	1	0	0	1	0	1	1	3	7	0	0	0	0	0
Chrysanthemum segetum	Forssk. ex DC.	Asteraceae	Herb	Invasive	8	1	8	0	0	0	0	0	0	0	0	13	0	4	1	0	0	0	0	1	0	0	0	2	4	4	2	0	0	2	1	1	0	0	0	0	0	1	0	0	0	0	0	0	0
Chrysopogon zizanioides	(L.) Roberty	Poaceae	Herb	Introduced	11	0	1	0	0	0	0	1	0	0	0	7	0	5	1	0	0	0	0	0	0	0	0	7	0	1	0	1	1	2	0	0	0	0	0	0	0	0	0	0	0	0	0	0	0
Cichorium intybus	L.	Asteraceae	Herb	Introduced	12	4	35	11	0	16	13	0	0	16	14	13	0	21	6	0	2	6	0	6	1	4	2	1	3	5	15	0	1	7	5	3	4	2	0	0	3	2	0	0	0	0	1	11	0
Cinchona calisaya	Wedd.	Rubiaceae	Tree	Naturalized	14	1	0	0	0	0	0	0	0	0	0	5	0	5	5	0	0	0	0	0	0	0	0	2	2	0	0	2	8	0	0	0	0	0	0	0	0	0	1	0	0	0	0	0	0
Cinchona officinalis	L.	Rubiaceae	Shrub, Tree	Naturalized	7	0	0	0	0	0	0	2	0	0	0	2	0	2	1	0	0	0	0	0	0	0	0	3	0	0	0	1	3	0	0	0	0	0	0	0	0	0	0	0	0	0	0	0	0
Cinchona pubescens	Vahl	Rubiaceae	Tree	Naturalized	8	0	0	0	0	0	0	1	0	0	0	3	0	3	1	0	0	0	0	0	0	0	0	1	1	0	0	1	5	0	0	0	0	0	0	0	0	0	0	0	0	0	0	0	0
Citrus aurantiifolia	(Christm.) Swingle	Rutaceae	Tree	Naturalized	9	0	0	0	0	0	0	1	0	0	0	7	0	1	0	0	0	0	0	0	0	0	0	3	5	0	0	0	0	1	0	0	0	0	0	0	0	0	0	0	0	0	0	0	0
Clarkia pulchella	Pursh	Onagraceae	Herb	Introduced	1	0	0	1	0	0	0	0	0	0	0	2	0	0	0	0	0	0	0	0	0	1	0	1	0	0	0	0	0	0	0	0	0	0	0	0	0	0	0	0	0	0	0	0	0
Cleome rutidosperma	DC.	Cleomaceae	Herb	Invasive	20	0	0	0	0	0	0	2	3	0	0	2	0	11	3	0	0	0	0	0	0	0	0	13	1	0	0	0	3	0	0	0	0	0	3	0	0	0	0	0	0	0	0	0	0
Cleoserrata speciosa	(Raf.) Iltis	Capparaceae	Herb	Naturalized	0	0	1	0	0	0	0	0	0	0	0	1	0	0	0	0	0	0	0	0	0	0	0	0	0	1	0	0	0	0	0	0	0	0	0	0	0	0	0	0	0	0	0	0	0
Clitoria ternatea	L.	Fabaceae	Herb	Introduced	32	0	10	0	0	0	0	5	3	0	0	18	0	19	1	0	0	0	0	1	0	0	0	17	3	5	4	0	5	2	0	0	1	0	3	0	0	0	0	1	0	0	0	0	0
Codiaeum variegatum	(L.) Rumph. ex A.Juss.	Euphorbiaceae	Shrub, Tree	Naturalized	44	0	9	0	0	0	0	2	1	0	0	20	0	28	4	0	0	0	0	3	0	0	0	21	8	2	3	2	10	1	4	0	0	0	0	0	0	0	0	2	0	0	0	0	0
Conium maculatum	L.	Apiaceae	Herb	Invasive	0	0	1	0	0	0	3	0	0	0	0	1	0	0	0	0	1	2	0	0	0	0	0	0	0	1	0	0	0	0	0	0	0	0	0	0	0	0	0	0	0	0	0	0	0
Conyza sumatrensis	(S.F.Blake) Pruski & G.Sancho	Asteraceae	Herb	Invasive	169	21	32	5	0	0	0	5	0	1	0	79	0	88	52	0	0	0	0	1	0	2	2	38	45	10	6	33	34	19	6	6	1	1	0	12	2	2	7	0	2	0	0	0	0
Corchorus olitorius	L.	Malvaceae	Herb	Invasive	67	5	9	2	0	0	0	3	0	1	0	23	0	38	18	0	0	0	0	0	0	0	1	23	17	7	2	11	15	1	0	0	0	0	0	2	2	0	3	0	0	0	0	0	0
Cordyline fruticosa	(L.) A.Chev.	Asparagaceae	Herb	Naturalized	62	0	4	1	0	0	0	5	3	1	0	25	0	40	0	0	0	0	0	1	0	0	0	43	13	3	1	0	4	0	0	0	0	0	1	0	1	0	0	1	0	0	0	0	0
Coreopsis basalis	(A.Dietr.) S.F.Blake	Asteraceae	Herb	Invasive	3	0	7	0	0	0	0	0	0	0	0	11	0	1	0	0	0	0	0	0	0	0	0	0	3	6	0	0	0	0	0	1	0	0	0	0	0	0	0	0	0	0	0	0	0
Coreopsis grandiflora	Hogg ex Sweet	Asteraceae	Herb	Introduced	6	0	38	0	0	2	1	0	0	1	2	33	0	8	0	0	0	0	0	5	0	0	0	0	4	25	9	0	0	2	0	0	0	3	0	0	0	0	0	0	0	0	1	2	0
Coreopsis lanceolata	L.	Asteraceae	Herb	Invasive	37	1	83	1	2	1	0	0	0	0	1	73	0	37	2	0	0	1	0	12	1	1	0	8	20	41	26	2	1	5	4	5	0	7	1	0	1	0	0	0	0	0	0	0	0
Coreopsis tinctoria	Nutt.	Asteraceae	Herb	Invasive	35	1	82	3	0	8	2	1	0	6	4	67	0	37	2	0	0	1	0	13	4	1	0	11	13	42	21	2	0	8	1	5	4	3	1	0	2	0	0	0	4	1	2	3	1
Coriandrum sativum	L.	Apiaceae	Herb	Naturalized	147	38	224	14	5	16	5	1	0	17	12	177	0	139	51	0	0	0	0	23	15	12	5	19	59	73	28	19	6	43	32	38	27	6	0	18	10	8	7	1	16	5	4	1	3
Cosmos bipinnatus	Cav.	Asteraceae	Herb	Invasive	81	39	154	29	1	15	9	0	0	18	10	113	0	69	46	0	0	3	0	42	30	17	4	10	30	50	39	20	6	15	8	6	29	9	0	12	17	9	8	0	7	6	6	4	5
Cosmos sulphureus	Cav.	Asteraceae	Herb	Invasive	42	3	60	1	2	4	1	0	0	4	2	67	0	38	4	0	0	1	0	7	2	0	0	9	15	36	15	4	9	5	3	2	2	2	0	2	0	0	0	0	0	1	0	2	1
Cota tinctoria	(L.) J.Gay	Asteraceae	Herb	Naturalized	1	0	2	0	0	0	0	0	0	0	0	0	0	2	0	0	0	0	0	1	0	0	0	1	0	0	2	0	0	0	0	0	0	0	0	0	0	0	0	0	0	0	0	0	0
Crassocephalum crepidioides	(Benth.) S.Moore	Asteraceae	Herb	Invasive	593	65	126	2	0	0	0	16	2	1	0	471	0	187	100	2	0	0	0	1	1	10	0	98	306	80	2	47	44	91	15	23	0	1	1	28	1	2	34	6	4	0	1	0	0
Crassocephalum rubens	(Juss. ex Jacq.) S.Moore	Asteraceae	Herb	Invasive	16	0	0	0	0	0	0	0	0	0	0	2	0	10	4	0	0	0	0	0	0	0	0	0	1	0	0	5	10	0	0	0	0	0	0	0	0	0	0	0	0	0	0	0	0
Crepis tectorum	L.	Asteraceae	Herb	Invasive	0	4	32	0	8	5	21	0	0	8	2	1	0	0	0	0	0	2	0	13	38	8	0	0	0	1	0	0	0	0	0	0	1	12	0	0	0	0	0	0	0	21	14	5	0
Crotalaria incana	L.	Fabaceae	Herb, Shrub	Introduced	11	0	3	0	0	0	0	0	0	0	0	8	1	5	2	0	0	0	0	0	0	0	0	6	1	1	2	1	0	0	0	0	0	0	2	0	0	0	0	0	0	0	0	0	0
Crotalaria juncea	L.	Fabaceae	Herb	Introduced	33	0	15	0	1	2	0	2	0	1	1	26	0	17	4	0	0	0	0	0	2	0	0	12	12	7	5	3	4	1	1	0	2	0	1	0	0	0	0	0	0	0	0	2	0
Crotalaria lanceolata	E.Mey.	Fabaceae	Herb, Shrub	Introduced	12	0	0	0	0	0	0	0	0	0	0	4	0	4	5	0	0	0	0	0	0	0	0	0	3	0	0	0	9	0	0	0	0	0	0	0	0	0	0	0	0	0	0	0	0
Crotalaria micans	Link	Fabaceae	Herb, Shrub	Introduced	75	1	3	1	0	0	0	1	1	0	1	40	0	27	10	0	0	0	0	0	0	0	0	24	27	1	0	4	9	1	1	1	0	0	8	0	0	1	0	2	0	0	0	0	1
Crotalaria trichotoma	Bojer	Fabaceae	Herb	Introduced	30	0	1	0	0	0	0	0	2	0	0	13	0	15	1	0	0	0	0	0	0	0	0	14	9	1	0	2	3	0	0	0	0	0	0	0	0	0	0	2	0	0	0	0	0
Croton hirtus	L'Hér.	Euphorbiaceae	Herb	Invasive	2	0	0	0	0	0	0	2	0	0	0	0	0	0	0	0	0	0	0	0	0	0	0	2	0	0	0	0	0	0	0	0	0	0	0	0	0	0	0	0	0	0	0	0	0
Cucumis melo	L.	Cucurbitaceae	Herb	Naturalized	24	2	71	5	1	14	2	3	0	10	10	49	0	34	2	1	0	0	0	10	4	0	0	6	11	32	23	0	2	3	2	2	7	3	0	1	2	1	0	2	1	2	1	3	3
Cuphea carthagenensis	(Jacq.) J.F.Macbr.	Lythraceae	Herb	Invasive	50	3	1	0	0	0	0	2	0	0	0	18	0	33	2	0	0	0	0	0	0	2	0	23	23	0	1	0	1	0	0	0	0	0	1	0	0	0	0	2	0	0	0	0	0
Curcuma longa	L.	Zingiberaceae	Herb	Naturalized	79	9	6	2	0	0	0	2	0	1	0	44	0	35	14	0	0	0	0	0	0	2	0	21	30	2	0	6	19	3	2	2	0	0	0	2	1	1	3	0	0	0	0	0	0
Cuscuta approximata	Bab.	Convolvulaceae	Herb	Invasive	0	1	2	2	0	2	2	0	0	1	1	0	0	1	0	0	2	0	0	1	0	1	2	0	0	0	0	0	0	0	1	0	0	1	0	0	2	0	0	0	0	0	0	2	0
Cuscuta campestris	Yunck.	Convolvulaceae	Herb	Invasive	7	0	4	0	0	0	0	0	0	0	0	9	0	2	0	0	0	0	0	0	0	0	0	3	2	4	0	0	0	1	0	0	0	0	1	0	0	0	0	0	0	0	0	0	0
Cuscuta epilinum	Weihe	Convolvulaceae	Herb	Invasive	0	0	3	0	0	0	0	0	0	0	0	0	0	2	0	0	0	0	0	1	0	0	0	0	0	0	2	0	0	0	0	0	0	1	0	0	0	0	0	0	0	0	0	0	0
Cyanthillium cinereum	(L.) H.Rob.	Asteraceae	Herb	Naturalized	165	7	8	0	0	0	0	6	0	0	0	101	0	50	27	1	0	0	0	1	0	0	0	43	83	5	1	13	21	3	0	1	1	0	0	2	0	1	3	2	0	0	0	0	0
Cyanus segetum	Hill	Asteraceae	Herb	Introduced	13	3	40	5	1	4	1	0	0	5	3	27	0	16	3	0	0	1	0	8	4	2	0	4	3	15	14	2	1	2	1	3	5	1	1	1	2	1	0	0	1	0	0	3	1
Cyclospermum leptophyllum	(Pers.) Sprague	Apiaceae	Herb	Invasive	62	4	63	1	0	0	0	0	0	0	0	101	0	26	5	0	0	0	0	2	0	2	0	3	39	40	4	4	0	16	3	14	0	0	0	3	1	1	0	0	1	0	1	0	0
Cymbalaria muralis	P.Gaertn., B.Mey. & Scherb.	Plantaginaceae	Herb	Introduced	0	0	8	0	0	0	0	0	0	0	0	4	0	0	0	0	0	0	0	4	0	0	0	0	0	4	4	0	0	0	0	0	0	0	0	0	0	0	0	0	0	0	0	0	0
Cymbopogon nardus	(L.) Rendle	Poaceae	Herb	Introduced	117	6	70	0	0	0	0	6	0	0	0	118	0	52	19	0	0	0	0	3	1	2	0	26	59	48	16	19	7	3	2	1	1	2	2	3	0	1	2	1	0	0	0	0	0
Cynodon plectostachyus	(K.Schum.) Pilg.	Poaceae	Herb	Naturalized	1	0	0	0	0	0	0	0	0	0	0	1	0	0	0	0	0	0	0	0	0	0	0	0	0	0	0	0	0	0	0	0	0	0	1	0	0	0	0	0	0	0	0	0	0
Cyperus esculentus	L.	Cyperaceae	Herb	Invasive	2	0	5	0	0	0	0	0	0	0	0	0	0	2	0	0	0	0	0	4	1	0	0	1	1	0	2	0	0	0	0	0	0	2	0	0	0	0	0	0	0	0	1	0	0
Cyperus prolifer	Lam.	Cyperaceae	Herb	Naturalized	1	0	0	0	0	0	0	0	0	0	0	0	0	1	0	0	0	0	0	0	0	0	0	1	0	0	0	0	0	0	0	0	0	0	0	0	0	0	0	0	0	0	0	0	0
Cyperus rotundus	L.	Cyperaceae	Herb	Invasive	339	13	258	6	3	0	2	12	2	6	1	335	0	222	34	0	0	0	0	19	5	1	2	85	154	106	73	21	28	40	12	35	12	5	6	7	4	2	2	5	13	2	2	0	2
Cyperus surinamensis	Rottb.	Cyperaceae	Herb	Introduced	27	0	0	0	0	0	0	2	0	0	0	14	0	14	0	0	0	0	0	0	0	0	0	15	12	0	0	0	0	0	0	0	0	0	0	0	0	0	0	0	0	0	0	0	0
Dactylis glomerata	L.	Poaceae	Herb	Naturalized	53	75	77	46	0	14	10	0	0	18	13	29	0	54	95	2	3	10	7	6	14	11	15	2	5	13	21	28	1	17	6	25	3	1	0	45	9	6	20	0	8	1	0	11	0
Dahlia pinnata	Cav.	Asteraceae	Herb	Naturalized	70	30	59	5	0	2	1	1	0	2	2	59	0	52	39	0	0	0	0	8	4	5	0	10	14	16	9	15	4	27	13	12	5	1	0	16	2	10	3	0	3	1	0	0	2
Dalbergia sissoo	DC.	Fabaceae	Tree	Naturalized	20	0	0	0	0	0	0	2	1	0	0	8	0	11	0	0	0	0	0	0	0	0	0	11	4	0	0	0	1	0	0	0	0	0	3	0	0	0	0	1	0	0	0	0	0
Datura inoxia	Mill.	Solanaceae	Shrub,Herb	Introduced	7	0	42	0	0	0	0	0	0	2	0	19	0	25	0	0	0	0	0	4	0	0	0	1	3	9	9	0	1	2	13	4	4	1	0	0	0	0	0	0	1	0	1	0	0
Datura metel	L.	Solanaceae	Herb	Invasive	182	7	42	1	0	0	3	18	0	2	1	93	0	105	14	0	0	0	0	7	3	3	0	75	49	16	10	22	13	13	7	2	4	2	1	3	0	0	4	9	1	3	0	0	0
Datura stramonium	L.	Solanaceae	Herb	Invasive	174	110	406	61	10	44	29	2	0	53	43	172	0	204	126	5	0	4	1	117	57	43	9	15	30	85	103	49	17	62	31	43	81	30	0	43	22	30	11	1	21	26	11	6	23
Daucus carota	L.	Apiaceae	Herb	Invasive	146	29	376	23	5	17	14	0	0	27	11	260	0	198	52	0	0	4	1	29	25	9	3	9	31	142	57	12	2	92	37	80	39	2	0	18	6	3	4	0	19	9	0	5	7
Derris elliptica	(Wall.) Benth.	Fabaceae	Liana	Invasive	16	0	0	0	0	0	0	0	0	0	0	8	0	8	0	0	0	0	0	0	0	0	0	10	3	0	0	0	0	2	0	0	0	0	1	0	0	0	0	0	0	0	0	0	0
Desmanthus pernambucanus	(L.) Thell.	Fabaceae	Herb	Introduced	1	0	0	0	0	0	0	1	0	0	0	0	0	0	0	0	0	0	0	0	0	0	0	1	0	0	0	0	0	0	0	0	0	0	0	0	0	0	0	0	0	0	0	0	0
Desmanthus virgatus	(L.) Willd.	Fabaceae	Herb	Invasive	7	0	0	0	0	0	0	0	0	0	0	1	0	4	2	0	0	0	0	0	0	0	0	4	0	0	0	0	0	2	0	0	0	0	0	0	0	0	0	0	0	0	0	0	0
Desmodium intortum	(Mill.) Urb.	Fabaceae	Herb	Naturalized	6	0	1	0	0	0	0	0	0	0	0	1	0	4	1	0	0	0	0	1	0	0	0	3	0	0	0	0	0	0	0	0	0	1	3	0	0	0	0	0	0	0	0	0	0
Desmodium tortuosum	(Sw.) DC.	Fabaceae	Herb	Introduced	41	0	1	0	0	0	0	0	1	0	0	22	0	23	1	0	0	0	0	0	0	0	0	22	15	1	0	0	1	0	0	0	0	0	3	0	0	0	0	0	0	0	0	0	0
Deutzia crenata	Siebold & Zucc.	Hydrangeaceae	Shrub	Naturalized	7	0	41	0	0	0	0	0	0	0	0	30	0	17	2	0	0	0	0	0	0	0	0	2	3	22	16	1	0	1	2	1	0	0	0	0	0	0	0	0	0	0	0	0	0
Dianthus sylvestris	Wulfen	Caryophyllaceae	Herb	Naturalized	1	0	2	0	0	0	0	0	0	0	0	1	0	0	1	0	0	0	0	1	0	0	0	0	0	1	1	1	0	0	0	0	0	0	0	0	0	0	0	0	0	0	0	0	0
Dichanthium annulatum	(Forssk.) Stapf	Poaceae	Herb	Naturalized	66	17	12	1	0	0	0	3	0	1	0	10	1	41	39	1	0	0	0	0	0	0	0	13	3	0	0	30	15	2	5	6	0	0	2	4	1	5	8	1	1	0	0	0	0
Dieffenbachia seguine	(Jacq.) Schott	Araceae	Herb	Naturalized	2	0	0	0	0	0	0	0	0	0	0	0	0	2	0	0	0	0	0	0	0	0	0	1	0	0	0	0	1	0	0	0	0	0	0	0	0	0	0	0	0	0	0	0	0
Digitalis purpurea	L.	Plantaginaceae	Herb	Naturalized	15	0	35	0	0	0	0	0	0	0	0	32	0	9	3	0	0	0	0	8	0	0	0	2	2	17	5	2	0	8	4	4	3	2	1	0	0	0	0	0	0	0	0	0	0
Digitaria ciliaris	(Retz.) Koeler	Poaceae	Herb	Naturalized	237	37	244	13	1	3	2	5	1	11	5	219	0	161	63	0	0	0	0	55	23	5	1	46	103	72	56	30	24	29	13	31	31	20	2	20	7	5	10	3	13	2	7	0	4
Dinebra retroflexa	(Vahl) Panz.	Poaceae	Herb	Introduced	4	0	1	0	0	0	0	0	0	0	0	3	0	2	0	0	0	0	0	0	0	0	0	0	3	0	1	1	0	0	0	0	0	0	0	0	0	0	0	0	0	0	0	0	0
Diodia virginiana	L.	Rubiaceae	Herb	Introduced	1	0	1	0	0	0	0	0	0	0	0	2	0	0	0	0	0	0	0	0	0	0	0	0	1	1	0	0	0	0	0	0	0	0	0	0	0	0	0	0	0	0	0	0	0
Diplotaxis muralis	(L.) DC.	Brassicaceae	Herb	Introduced	0	0	4	0	0	0	0	0	0	0	0	0	0	0	0	0	0	0	0	4	0	0	0	0	0	0	0	0	0	0	0	0	0	3	0	0	0	0	0	0	0	0	1	0	0
Dolichandra unguis-cati	(L.) L.G.Lohmann	Bignoniaceae	Herb, Vine	Invasive	0	0	1	0	0	0	0	0	0	0	0	1	0	0	0	0	0	0	0	0	0	0	0	0	0	1	0	0	0	0	0	0	0	0	0	0	0	0	0	0	0	0	0	0	0
Duranta erecta	L.	Verbenaceae	Shrub	Naturalized	159	0	11	0	1	0	0	5	0	0	0	75	0	88	12	0	0	0	0	0	1	0	0	67	55	3	4	9	22	2	1	2	0	0	2	0	0	0	0	2	0	0	1	0	0
Dysphania ambrosioides	(L.) Mosyakin & Clemants	Amaranthaceae	Herb	Invasive	302	30	186	2	0	0	0	0	2	0	0	278	0	176	61	1	0	0	0	4	2	9	0	54	125	84	22	40	23	53	40	34	2	1	7	14	1	5	8	0	2	0	1	0	0
Echinochloa crus-galli	(L.) P.Beauv.	Poaceae	Herb	Naturalized	157	18	201	18	1	32	19	1	1	29	27	158	1	90	34	0	0	2	1	60	36	10	3	30	67	54	44	18	11	26	9	24	20	21	4	4	5	0	5	1	8	17	17	10	7
Echinocystis lobata	(Michx.) Torr. & A.Gray	Cucurbitaceae	Liana	Introduced	0	1	2	0	0	0	3	0	0	0	0	0	0	0	0	0	0	0	0	0	1	5	0	0	0	0	0	0	0	0	0	0	0	0	0	0	0	0	0	0	0	3	2	0	0
Eclipta prostrata	(L.) L.	Asteraceae	Herb	Naturalized	594	38	397	2	1	1	3	10	2	8	0	554	0	343	91	0	0	0	0	39	8	0	0	131	272	188	92	36	61	86	26	42	27	4	4	18	2	5	15	4	18	3	0	0	0
Egeria densa	Planch.	Hydrocharitaceae	Herb	Introduced	2	0	0	0	0	0	0	0	0	0	0	0	0	2	0	0	0	0	0	0	0	0	0	2	0	0	0	0	0	0	0	0	0	0	0	0	0	0	0	0	0	0	0	0	0
Ehrharta erecta	Lam.	Poaceae	Herb	Introduced	1	0	0	0	0	0	0	0	0	0	0	0	0	0	1	0	0	0	0	0	0	0	0	0	0	0	0	1	0	0	0	0	0	0	0	0	0	0	0	0	0	0	0	0	0
Eichhornia crassipes	(Mart.) Solms	Pontederiaceae	Herb	Invasive	199	1	79	2	0	0	0	4	0	1	0	178	0	89	16	0	0	0	0	4	1	0	0	60	98	53	4	9	18	12	12	8	1	1	1	0	2	1	0	1	0	0	0	0	0
Elaeis guineensis	Jacq.	Arecaceae	Shrub	Naturalized	10	0	2	0	0	0	0	2	0	0	0	2	0	8	0	0	0	0	0	0	0	0	0	6	0	1	1	0	3	0	0	0	0	0	0	0	0	0	0	1	0	0	0	0	0
Elatine americana	(Pursh) Arn.	Elatinaceae	Herb	Naturalized	1	0	0	0	0	0	0	0	0	0	0	0	0	1	0	0	0	0	0	0	0	0	0	1	0	0	0	0	0	0	0	0	0	0	0	0	0	0	0	0	0	0	0	0	0
Elephantopus tomentosus	L.	Asteraceae	Herb	Invasive	98	0	1	0	0	0	0	18	0	0	0	44	0	41	1	0	0	0	0	0	0	0	0	55	33	1	0	1	1	0	0	0	0	0	0	0	0	0	0	8	0	0	0	0	0
Eleusine coracana	(L.) Gaertn.	Poaceae	Herb	Naturalized	98	18	23	4	0	0	0	10	0	1	0	73	0	30	19	1	0	0	0	2	0	8	1	23	49	12	2	7	7	8	4	4	0	1	0	0	3	2	9	4	0	0	0	0	0
Eleutheranthera ruderalis	(Sw.) Sch.Bip.	Asteraceae	Herb	Introduced	3	0	0	0	0	0	0	2	0	0	0	0	0	1	0	0	0	0	0	0	0	0	0	1	0	0	0	0	0	0	0	0	0	0	0	0	0	0	0	2	0	0	0	0	0
Eleutherine bulbosa	(Mill.) Urb.	Iridaceae	Herb	Naturalized	3	0	0	0	0	0	0	0	0	0	0	0	0	3	0	0	0	0	0	0	0	0	0	0	1	0	0	0	2	0	0	0	0	0	0	0	0	0	0	0	0	0	0	0	0
Emilia fosbergii	Nicolson	Asteraceae	Herb	Naturalized	1	0	0	0	0	0	0	0	0	0	0	1	0	0	0	0	0	0	0	0	0	0	0	0	0	0	0	0	0	0	0	0	0	0	1	0	0	0	0	0	0	0	0	0	0
Emilia sonchifolia	(L.) DC. ex DC.	Asteraceae	Herb	Naturalized	446	11	76	1	0	1	0	16	2	2	0	309	1	162	54	0	0	0	0	2	0	0	0	119	212	58	6	36	40	27	8	4	0	0	5	4	1	1	6	7	0	0	0	0	0
Epiphyllum oxypetalum	(DC.) Haw.	Cactaceae	Shrub	Naturalized	22	1	8	0	0	0	0	0	0	0	0	19	0	13	3	0	0	0	0	2	0	0	0	8	7	3	2	1	3	3	0	1	2	0	0	0	0	1	0	0	0	0	0	0	0
Eragrostis ciliaris	(L.) R.Br.	Poaceae	Herb	Naturalized	11	0	1	1	0	0	0	4	2	1	0	4	0	3	0	0	0	0	0	0	0	0	0	8	2	1	0	0	1	0	0	0	0	0	0	0	0	0	0	0	0	0	0	0	1
Eragrostis curvula	(Schrad.) Nees	Poaceae	Herb	Invasive	7	0	9	0	0	3	1	0	0	3	2	8	0	3	1	0	0	0	0	2	2	0	0	1	5	2	3	1	0	0	0	0	3	1	0	0	0	0	0	0	0	1	0	3	0
Erechtites hieracifolia	(L.) Raf.	Asteraceae	Herb	Naturalized	68	18	11	0	0	0	0	2	0	0	0	40	1	29	24	0	0	0	0	0	0	1	0	13	19	1	0	11	6	18	8	2	0	0	1	14	0	2	2	0	0	0	0	0	0
Erechtites hieraciifolius	(L.) Raf. ex DC.	Asteraceae	Herb	Introduced	10	0	2	0	0	0	0	0	0	0	0	5	0	2	5	0	0	0	0	0	0	0	0	0	2	1	0	2	3	3	1	0	0	0	0	0	0	0	0	0	0	0	0	0	0
Erechtites valerianifolia	(Link ex Wolf) Less. ex DC.	Asteraceae	Herb	Naturalized	76	0	1	0	0	0	0	11	1	0	0	29	0	36	1	0	0	0	0	1	0	0	0	34	32	0	0	3	1	1	0	0	0	1	2	0	0	0	0	3	0	0	0	0	0
Erechtites valerianifolius	(Wolf) DC.	Asteraceae	Herb	Invasive	27	0	0	0	0	0	0	0	0	0	0	13	0	14	1	0	0	0	0	0	0	0	0	15	7	0	0	2	2	0	0	0	0	0	0	0	0	0	0	1	0	0	0	0	0
Erigeron annuus	(L.) Desf.	Asteraceae	Herb	Invasive	249	34	402	5	3	1	3	0	0	4	1	399	0	180	47	0	0	0	0	41	22	4	2	12	130	197	58	14	2	91	24	44	13	19	0	28	4	1	1	0	19	3	24	0	1
Erigeron bonariensis	L.	Asteraceae	Herb	Invasive	220	35	199	11	2	0	0	16	1	3	0	219	0	160	57	0	0	0	0	5	3	9	3	54	103	85	47	25	6	27	12	32	10	1	1	24	7	4	5	4	11	0	1	0	0
Erigeron canadensis	L.	Asteraceae	Herb	Invasive	428	95	524	32	11	20	16	9	1	30	15	460	0	278	120	0	0	6	1	125	69	25	4	77	205	152	91	37	13	92	30	62	59	53	2	49	8	10	22	2	28	10	42	16	7
Erigeron karvinskianus	DC.	Asteraceae	Herb	Naturalized	2	0	2	0	0	0	0	0	0	0	0	1	0	3	0	0	0	0	0	0	0	0	0	2	0	1	1	0	0	0	0	0	0	0	0	0	0	0	0	0	0	0	0	0	0
Erigeron philadelphicus	L.	Asteraceae	Herb	Invasive	4	0	50	0	0	0	0	0	0	0	0	48	0	11	0	0	0	0	0	1	0	0	0	0	4	40	8	0	0	0	0	1	0	1	0	0	0	0	0	0	0	0	0	0	0
Erigeron speciosus	(Lindl.) DC.	Asteraceae	Herb	Introduced	1	0	7	0	0	0	0	0	0	0	0	1	0	4	0	0	0	0	0	3	0	0	0	0	1	0	5	0	0	0	0	0	1	1	0	0	0	0	0	0	0	0	0	0	0
Erigeron sumatrensis	Retz.	Asteraceae	Herb	Invasive	65	8	36	1	1	0	0	1	0	0	1	60	0	30	17	1	0	0	0	0	1	2	0	20	14	29	1	11	4	16	3	1	1	0	0	0	0	1	7	0	1	0	0	0	0
Eriocaulon melanocephalum	Kunth	Eriocaulaceae	Herb	Naturalized	7	0	1	0	0	0	0	2	0	0	0	2	0	4	0	0	0	0	0	0	0	0	0	5	1	0	0	0	0	1	0	1	0	0	0	0	0	0	0	0	0	0	0	0	0
Erodium moschatum	(L.) L'Hér.	Geraniaceae	Herb	Naturalized	1	0	1	0	0	0	0	0	0	0	0	2	0	0	0	0	0	0	0	0	0	0	0	0	0	1	0	0	0	0	0	0	0	0	1	0	0	0	0	0	0	0	0	0	0
Eryngium foetidum	L.	Apiaceae	Herb	Introduced	150	6	7	1	0	0	0	7	2	1	0	52	0	79	19	1	0	0	0	3	0	0	0	62	46	0	2	11	30	0	0	4	0	1	0	0	1	1	5	1	0	0	0	0	0
Erysimum repandum	L.	Brassicaceae	Herb	Invasive	0	0	2	0	0	0	0	0	0	0	0	0	0	0	0	0	0	0	0	2	0	0	0	0	0	0	0	0	0	0	0	0	1	1	0	0	0	0	0	0	0	0	0	0	0
Erythrina bidwillii	Lindl.	Fabaceae	Tree	Naturalized	1	0	1	0	0	0	0	0	0	0	0	1	0	1	0	0	0	0	0	0	0	0	0	1	0	0	0	0	0	0	1	0	0	0	0	0	0	0	0	0	0	0	0	0	0
Eschscholzia californica	Cham.	Papaveraceae	Herb	Naturalized	10	0	22	1	0	0	1	0	0	0	0	13	0	12	4	0	0	0	0	5	1	1	0	4	2	6	9	3	0	1	2	2	1	1	0	0	0	0	0	0	1	1	0	0	0
Etlingera elatior	(Jack) R.M.Sm.	Zingiberaceae	Herb	Naturalized	7	0	0	0	0	0	0	1	0	0	0	0	0	6	0	0	0	0	0	0	0	0	0	2	0	0	0	0	5	0	0	0	0	0	0	0	0	0	0	0	0	0	0	0	0
Eucalyptus exserta	F.Muell.	Myrtaceae	Tree	Invasive	39	2	7	0	0	0	0	1	0	0	0	28	0	19	3	0	0	0	0	0	0	0	0	19	17	1	0	1	0	2	3	3	0	0	0	0	0	2	0	0	0	0	0	0	0
Eucalyptus globulus	Labill.	Myrtaceae	Tree	Invasive	31	10	10	1	0	0	1	0	0	1	0	12	0	17	23	0	0	0	0	0	1	1	0	4	5	1	1	11	6	5	4	4	0	0	0	5	1	2	3	0	0	1	0	0	0
Eucalyptus robusta	Sm.	Myrtaceae	Tree	Invasive	154	7	40	0	0	0	0	4	0	0	0	128	0	63	11	0	0	0	0	0	0	2	0	39	80	10	0	13	3	17	15	14	0	0	1	3	0	4	0	1	1	0	0	0	0
Eupatorium adenophorum	Hort.Berol. ex Kunth	Asteraceae	Herb	Naturalized	10	1	4	1	0	0	0	0	0	0	0	3	0	7	5	0	0	0	0	0	0	1	0	0	2	0	0	5	3	0	0	4	0	0	0	1	0	0	0	0	0	0	0	0	0
Eupatorium cannabinum	L.	Asteraceae	Herb	Invasive	17	0	16	1	0	1	0	0	0	0	1	23	1	4	4	0	0	0	0	2	0	1	0	2	4	13	2	4	0	5	0	0	0	1	2	0	0	0	0	0	0	0	0	0	0
Euphorbia antiquorum	L.	Euphorbiaceae	Tree	Invasive	41	5	1	1	0	0	0	0	0	0	0	10	0	28	10	0	0	0	0	0	0	0	1	18	6	1	0	7	6	4	0	0	0	0	0	1	0	4	0	0	0	0	0	0	0
Euphorbia cyathophora	Murray	Euphorbiaceae	Herb	Invasive	44	0	10	0	0	0	0	3	1	0	0	18	0	33	3	0	0	0	0	2	0	0	0	25	9	2	6	4	4	0	0	0	1	1	1	0	0	0	0	1	0	0	0	0	0
Euphorbia dentata	Michx.	Euphorbiaceae	Herb	Invasive	5	0	10	0	0	0	0	0	0	0	0	1	0	3	4	0	0	0	0	7	0	0	0	0	0	1	8	4	0	1	0	0	1	0	0	0	0	0	0	0	0	0	0	0	0
Euphorbia heterophylla	L.	Euphorbiaceae	Herb	Invasive	84	2	20	2	0	0	0	3	1	0	0	56	1	41	11	0	0	0	0	0	1	0	1	23	37	11	4	10	9	3	3	2	0	0	1	1	2	1	0	1	0	0	0	0	0
Euphorbia hirta	L.	Euphorbiaceae	Herb	Invasive	415	17	48	2	0	0	0	13	3	1	0	228	1	177	64	1	0	0	0	5	1	0	1	135	163	24	4	48	50	14	7	11	0	1	2	4	2	6	7	3	0	0	1	0	0
Euphorbia hypericifolia	L.	Euphorbiaceae	Herb	Invasive	216	8	91	1	0	0	0	0	0	0	0	155	0	125	22	0	0	0	0	16	1	0	1	62	92	35	20	26	16	20	19	9	3	3	0	4	1	0	4	0	1	0	1	0	0
Euphorbia hyssopifolia	L.	Euphorbiaceae	Herb	Invasive	32	0	4	0	0	0	0	0	0	0	0	28	0	13	0	0	0	0	0	0	0	0	0	14	17	3	1	0	0	1	0	0	0	0	0	0	0	0	0	0	0	0	0	0	0
Euphorbia lathyris	L.	Euphorbiaceae	Herb	Naturalized	117	27	67	3	0	2	0	0	0	3	1	86	0	60	54	0	0	0	0	5	3	6	0	2	23	19	8	31	7	54	6	27	3	1	0	10	3	3	11	0	3	0	0	2	0
Euphorbia maculata	L.	Euphorbiaceae	Herb	Invasive	52	0	176	0	2	0	6	0	0	2	1	159	0	52	2	0	0	1	0	24	2	0	0	2	35	101	37	1	0	14	7	12	9	10	0	0	0	0	0	0	0	4	0	0	0
Euphorbia marginata	Pursh	Euphorbiaceae	Herb	Introduced	8	1	41	0	0	2	2	0	0	4	2	19	0	15	4	0	0	0	0	12	0	0	0	1	1	12	19	3	0	3	1	2	3	3	0	0	0	0	0	0	1	2	0	1	0
Euphorbia milii	Des Moul.	Euphorbiaceae	Liana	Naturalized	59	0	8	1	0	0	0	0	0	1	0	37	0	31	0	0	0	0	0	1	0	0	0	18	27	6	1	5	4	5	1	0	0	0	0	0	1	0	0	0	0	0	0	0	0
Euphorbia neriifolia	L.	Euphorbiaceae	Shrub, Tree	Naturalized	16	0	2	0	0	0	0	0	0	0	0	3	0	12	2	0	0	0	0	2	0	0	0	2	1	0	2	4	9	0	0	0	0	0	0	0	0	0	0	0	0	0	0	0	0
Euphorbia nutans	Lag.	Euphorbiaceae	Herb	Introduced	0	0	12	0	0	0	0	0	0	0	0	6	0	1	0	0	0	0	0	5	0	0	0	0	0	5	3	0	0	0	0	1	2	1	0	0	0	0	0	0	0	0	0	0	0
Euphorbia peplus	L.	Euphorbiaceae	Herb	Invasive	21	3	1	0	0	0	0	0	0	0	0	12	0	2	11	0	0	0	0	1	0	1	0	1	9	0	1	8	2	1	0	0	0	0	0	0	0	2	1	0	0	0	0	0	0
Euphorbia prostrata	Aiton	Euphorbiaceae	Herb	Invasive	96	0	51	1	2	0	0	2	1	0	0	100	0	50	2	0	0	0	0	1	0	1	0	37	50	38	10	5	4	0	1	1	1	0	0	0	1	0	0	0	0	0	0	0	0
Euphorbia pulcherrima	Willd. ex Klotzsch	Euphorbiaceae	Shrub	Invasive	59	1	12	0	0	0	0	0	0	0	0	27	0	34	12	0	0	0	0	4	0	0	0	17	17	3	7	6	14	5	1	0	1	0	0	0	0	1	0	0	0	0	0	0	0
Euphorbia serpens	Kunth	Euphorbiaceae	Herb	Invasive	5	0	12	0	0	0	0	0	0	0	0	14	0	8	0	0	0	0	0	0	0	0	0	3	2	7	4	0	0	0	0	1	0	0	0	0	0	0	0	0	0	0	0	0	0
Euphorbia tirucalli	L.	Euphorbiaceae	Herb	Invasive	21	0	3	0	0	0	0	1	0	0	0	9	0	17	0	0	0	0	0	0	0	0	0	17	1	2	1	1	1	0	0	0	0	0	0	0	0	0	0	1	0	0	0	0	0
Euphorbia tithymaloides	L.	Euphorbiaceae	Shrub	Naturalized	25	0	1	0	0	0	0	1	0	0	0	6	0	19	2	0	0	0	0	1	0	0	0	16	1	0	1	1	7	0	0	0	0	0	0	0	0	0	0	0	0	0	0	0	0
Eutrema japonicum	(Miq.) Koidz.	Brassicaceae	Herb	Naturalized	0	0	1	0	0	0	0	0	0	0	0	0	0	1	0	0	0	0	0	0	0	0	0	0	0	1	0	0	0	0	0	0	0	0	0	0	0	0	0	0	0	0	0	0	0
Festuca arundinacea	Schreb.	Poaceae	Herb	Invasive	12	6	64	13	2	5	8	0	0	13	1	44	0	20	11	0	3	3	1	8	3	5	1	0	2	39	18	7	1	2	0	2	5	0	0	1	4	0	4	0	0	2	0	3	0
Festuca rubra	L.	Poaceae	Herb	Invasive	16	64	54	89	1	26	13	0	0	24	22	14	0	17	37	2	0	7	1	17	26	46	51	0	3	9	11	9	3	1	2	2	19	6	0	20	46	17	12	0	2	11	1	10	2
Flaveria bidentis	(L.) Kuntze	Asteraceae	Herb	Invasive	0	0	18	0	0	0	0	0	0	3	0	1	0	7	0	0	0	0	0	5	2	0	0	0	0	1	12	0	0	0	0	0	5	0	0	0	0	0	0	0	0	0	0	0	0
Foeniculum vulgare	Mill.	Apiaceae	Herb	Naturalized	162	45	208	20	4	15	9	2	0	21	10	163	0	136	74	0	0	1	0	26	19	9	3	14	48	55	28	33	8	57	39	42	27	3	0	33	9	4	5	2	13	7	1	1	8
Gaillardia aristata	Pursh	Asteraceae	Herb	Invasive	3	2	10	2	0	3	2	0	0	4	2	11	0	2	0	0	0	0	0	0	0	3	0	2	1	8	0	0	0	0	1	1	0	0	0	2	0	0	0	0	0	2	0	0	2
Gaillardia pulchella	Foug.	Asteraceae	Herb	Invasive	20	0	60	3	1	3	2	0	0	2	3	36	0	30	3	0	0	1	0	17	0	2	0	8	5	20	27	2	0	4	1	4	2	6	1	0	1	0	0	0	0	1	0	0	1
Galinsoga parviflora	Cav.	Asteraceae	Herb	Invasive	204	109	171	31	6	4	14	0	0	12	4	147	0	115	144	2	0	0	0	45	33	33	7	10	66	39	21	44	25	59	27	25	26	19	0	40	16	25	35	0	6	14	8	0	3
Galinsoga quadriradiata	Ruiz & Pav.	Asteraceae	Herb	Invasive	82	5	85	3	2	1	1	0	0	4	1	96	0	23	18	0	0	0	0	29	11	0	0	10	45	32	14	9	0	17	4	6	9	13	1	2	2	2	0	0	2	1	5	0	1
Galium aparine	L.	Rubiaceae	Herb	Introduced	177	79	263	64	2	13	13	0	0	21	10	213	0	133	89	2	0	0	0	36	49	31	32	15	72	94	33	27	8	54	23	36	50	7	1	35	43	16	18	0	15	13	5	3	2
Gaura biennis	L.	Onagraceae	Herb	Naturalized	2	0	1	0	0	0	0	0	0	0	0	1	0	2	0	0	0	0	0	0	0	0	0	0	0	1	0	0	2	0	0	0	0	0	0	0	0	0	0	0	0	0	0	0	0
Gaura lindheimeri	Engelm. & A.Gray	Onagraceae	Herb	Naturalized	1	0	37	1	0	0	0	0	0	1	0	27	0	10	0	0	0	0	0	2	0	0	0	0	1	23	11	0	0	0	0	2	1	0	0	0	0	0	0	0	0	0	0	0	1
Gaura mollis	E.James	Onagraceae	Herb	Invasive	0	0	14	0	1	0	0	0	0	0	0	6	0	7	0	0	0	0	0	1	0	0	0	0	0	6	8	0	0	0	0	0	0	0	0	0	0	0	0	0	0	0	0	0	0
Geranium carolinianum	L.	Geraniaceae	Herb	Invasive	79	4	140	0	1	0	1	0	0	1	0	183	0	39	5	0	0	0	0	2	0	2	0	4	51	113	16	3	0	20	2	8	1	0	1	1	0	2	0	0	0	1	0	0	0
Glebionis coronaria	(L.) Cass. ex Spach	Asteraceae	Herb	Invasive	43	5	43	6	1	2	1	1	1	2	1	42	0	32	8	0	0	0	0	8	3	5	0	6	14	18	9	6	4	11	4	5	3	2	2	5	3	0	0	0	1	1	1	0	1
Gliricidia sepium	(Jacq.) Walp.	Fabaceae	Tree	Introduced	1	0	0	0	0	0	0	0	0	0	0	0	0	1	0	0	0	0	0	0	0	0	0	0	0	0	0	0	1	0	0	0	0	0	0	0	0	0	0	0	0	0	0	0	0
Glyceria maxima	(Hartm.) Holmb.	Poaceae	Herb	Introduced	3	6	30	1	4	0	15	0	0	5	0	0	0	2	7	1	0	1	0	10	30	4	1	0	0	0	1	3	0	0	1	0	2	5	0	4	1	1	0	0	0	13	17	0	0
Gnaphalium pensylvanicum	Willd.	Asteraceae	Herb	Naturalized	79	2	41	0	0	0	0	3	0	0	0	78	0	37	8	0	0	0	0	0	0	0	0	22	35	25	0	4	5	11	6	10	0	0	1	2	0	0	0	1	0	0	0	0	0
Gnaphalium polycaulon	Pers.	Asteraceae	Herb	Naturalized	104	0	22	0	0	0	0	5	3	0	0	80	0	34	7	0	0	0	0	0	0	0	0	35	50	20	0	5	4	6	2	0	0	0	2	0	0	0	0	2	0	0	0	0	0
Gnaphalium purpureum	L.	Asteraceae	Herb	Naturalized	1	0	0	0	0	0	0	0	0	0	0	0	0	1	0	0	0	0	0	0	0	0	0	1	0	0	0	0	0	0	0	0	0	0	0	0	0	0	0	0	0	0	0	0	0
Gomphrena celosioides	Mart.	Amaranthaceae	Herb	Introduced	40	0	0	0	0	0	0	6	1	0	0	9	0	25	1	0	0	0	0	0	0	0	0	30	6	0	0	0	0	2	0	0	0	0	0	0	0	0	0	2	0	0	0	0	0
Gomphrena globosa	L.	Amaranthaceae	Herb	Naturalized	73	3	78	3	0	4	3	1	1	3	4	89	0	50	5	0	0	1	1	12	1	0	2	21	27	38	17	4	7	13	11	5	2	2	1	0	0	2	0	0	1	2	2	0	0
Grindelia squarrosa	(Pursh) Dunal	Asteraceae	Herb	Introduced	0	0	1	0	0	0	0	0	0	0	0	1	0	0	0	0	0	0	0	0	0	0	0	0	0	1	0	0	0	0	0	0	0	0	0	0	0	0	0	0	0	0	0	0	0
Gymnocoronis spilanthoides	(D.Don ex Hook. & Arn.) DC.	Asteraceae	Herb	Introduced	5	0	0	0	0	0	0	0	0	0	0	1	0	4	0	0	0	0	0	0	0	0	0	4	0	0	0	0	0	0	0	0	0	0	1	0	0	0	0	0	0	0	0	0	0
Helenium autumnale	L.	Asteraceae	Herb	Introduced	2	0	6	0	0	0	0	0	0	0	0	6	0	1	0	0	0	0	0	1	0	0	0	1	1	4	1	0	0	0	0	0	1	0	0	0	0	0	0	0	0	0	0	0	0
Helenium bigelovii	A.Gray	Asteraceae	Herb	Invasive	1	0	2	0	0	0	0	0	0	0	0	2	0	1	0	0	0	0	0	0	0	0	0	1	0	2	0	0	0	0	0	0	0	0	0	0	0	0	0	0	0	0	0	0	0
Helianthus annuus	L.	Asteraceae	Herb	Naturalized	43	3	97	7	2	11	8	1	0	9	8	63	0	36	10	0	0	0	0	29	13	4	2	10	16	35	24	8	2	7	3	11	12	7	0	0	3	0	1	0	0	8	3	1	2
Helianthus laetiflorus	Pers.	Asteraceae	Herb	Naturalized	0	0	1	0	0	0	0	0	0	0	0	1	0	0	0	0	0	0	0	0	0	0	0	0	0	1	0	0	0	0	0	0	0	0	0	0	0	0	0	0	0	0	0	0	0
Helianthus tuberosus	Parry	Asteraceae	Herb	Naturalized	184	17	235	13	2	15	5	0	2	17	9	256	0	91	34	0	0	1	0	40	23	1	0	7	101	101	40	15	4	57	17	25	19	14	0	12	4	2	2	0	10	4	8	2	7
Heliotropium ellipticum	Ledeb.	Boraginaceae	Herb	Invasive	0	1	3	8	0	22	4	0	0	10	19	0	0	3	0	0	3	3	0	0	0	0	0	0	0	0	3	0	0	0	0	0	0	0	0	0	0	0	0	0	0	0	0	17	0
Heliotropium europaeum	L.	Boraginaceae	Herb	Invasive	0	0	12	3	0	9	0	0	0	5	8	0	0	9	0	0	0	0	0	2	0	0	0	0	0	1	8	0	0	0	0	0	3	0	0	0	0	0	0	0	0	0	0	6	0
Heliotropium indicum	L.	Boraginaceae	Herb	Naturalized	99	0	1	0	0	0	0	15	3	0	0	30	0	53	3	0	0	0	0	0	0	0	0	63	19	1	0	2	8	0	0	0	0	0	1	0	0	0	0	6	0	0	0	0	0
Herissantia crispa	(L.) Brizicky	Malvaceae	Herb	Invasive	21	0	0	0	0	0	0	11	0	0	0	4	0	7	0	0	0	0	0	0	0	0	0	16	1	0	0	0	0	1	0	0	0	0	0	0	0	0	0	3	0	0	0	0	0
Hesperis matronalis	L.	Brassicaceae	Herb	Naturalized	0	1	9	0	0	0	0	0	0	1	0	0	0	3	0	0	0	0	0	5	1	0	0	0	0	0	4	0	0	0	0	0	2	3	0	0	0	0	0	0	0	0	0	0	0
Hibiscus trionum	L.	Malvaceae	Herb	Invasive	54	55	302	49	11	49	43	0	0	71	51	28	0	118	80	1	1	4	0	119	78	12	2	2	0	26	90	39	2	11	5	14	88	36	0	18	8	12	12	0	21	36	20	11	34
Hippeastrum vittatum	(L'Hér.) Herb.	Amaryllidaceae	Herb	Invasive	11	0	5	0	0	0	0	1	0	0	0	8	0	8	2	0	0	0	0	0	0	0	0	6	0	4	1	2	2	1	0	0	0	0	0	0	0	0	0	0	0	0	0	0	0
Hippobroma longiflora	(L.) G.Don	Campanulaceae	Herb	Invasive	6	0	0	0	0	0	0	0	0	0	0	0	0	7	0	0	0	0	0	0	0	0	0	5	0	0	0	0	1	0	0	0	0	0	0	0	0	0	0	0	0	0	0	0	0
Holcus lanatus	L.	Poaceae	Herb	Introduced	3	0	4	0	0	0	0	0	0	0	0	6	0	0	0	0	0	0	0	1	0	0	0	0	3	3	1	0	0	0	0	0	0	0	0	0	0	0	0	0	0	0	0	0	0
Homalocladium platycladum	(F.Muell.) L.H.Bailey	Polygonaceae	Shrub	Naturalized	38	0	31	1	1	0	0	0	0	0	1	39	0	26	4	0	0	0	0	5	0	0	0	12	16	11	10	2	6	2	5	1	1	1	0	0	0	0	0	0	2	0	0	0	1
Hordeum bulbosum	L.	Poaceae	Herb	Naturalized	0	0	5	1	0	1	0	0	0	0	1	2	0	1	0	0	0	0	0	2	1	0	0	0	0	2	2	0	0	0	0	0	1	0	0	0	0	0	0	0	0	0	0	0	1
Hordeum jubatum	L.	Poaceae	Herb	Invasive	2	2	39	10	6	3	10	0	0	8	2	2	0	4	0	0	0	1	0	30	23	4	0	2	0	0	5	0	0	0	0	0	3	20	0	0	3	0	0	0	2	10	9	1	6
Hydrocotyle verticillata	Thunb.	Araliaceae	Herb	Invasive	11	0	15	0	0	0	0	0	0	0	0	17	0	11	1	0	0	0	0	0	0	0	0	8	2	11	4	1	0	0	0	0	0	0	0	0	0	0	0	0	0	0	0	0	0
Hydrocotyle vulgaris	L.	Araliaceae	Herb	Naturalized	5	0	7	0	0	0	0	0	0	0	0	13	0	2	0	0	0	0	0	0	0	0	0	1	3	5	1	0	1	0	0	1	0	0	0	0	0	0	0	0	0	0	0	0	0
Hypochaeris radicata	L.	Asteraceae	Herb	Naturalized	5	0	1	0	0	0	0	0	0	0	0	5	0	0	0	0	0	0	0	1	0	0	0	1	4	0	1	0	0	0	0	0	0	0	0	0	0	0	0	0	0	0	0	0	0
Hyptis brevipes	Poit.	Lamiaceae	Herb	Invasive	27	0	0	0	0	0	0	9	0	0	0	4	0	13	1	0	0	0	0	0	0	0	0	12	5	0	0	0	0	0	0	0	0	0	2	0	0	0	0	8	0	0	0	0	0
Hyptis capitata	Jacq.	Lamiaceae	Herb	Invasive	10	0	0	0	0	0	0	5	0	0	0	2	0	3	0	0	0	0	0	0	0	0	0	8	1	0	0	0	0	0	0	0	0	0	1	0	0	0	0	0	0	0	0	0	0
Hyptis suaveolens	(L.) Poit.	Lamiaceae	Herb	Invasive	68	0	2	0	0	0	0	12	2	0	0	25	0	35	1	0	0	0	0	0	0	0	0	41	13	1	1	2	2	2	0	0	0	0	3	0	0	0	0	5	0	0	0	0	0
Impatiens balsamina	L.	Balsaminaceae	Herb	Invasive	246	35	187	5	1	13	4	5	0	10	12	236	0	145	59	0	0	1	0	18	5	3	0	40	99	71	25	27	17	61	40	28	14	2	1	20	0	3	10	1	5	3	1	3	3
Impatiens walleriana	Hook.f.	Balsaminaceae	Herb	Introduced	11	0	11	0	0	1	0	0	0	0	1	5	0	10	1	0	0	0	0	6	1	0	0	10	0	2	6	0	0	0	2	0	1	0	1	0	0	0	0	0	0	0	0	0	0
Indigofera suffruticosa	Mill.	Fabaceae	Herb, Shrub	Introduced	166	0	5	0	0	0	1	13	0	1	0	76	0	76	9	0	0	0	0	2	0	0	0	58	64	2	1	10	17	5	1	0	1	0	5	0	0	0	0	7	0	1	0	0	0
Ipomoea alba	L.	Convolvulaceae	Herb, Vine	Introduced	42	1	6	1	0	0	0	6	1	0	1	20	0	20	5	0	0	0	0	0	0	0	0	20	12	3	2	6	3	0	1	0	0	0	0	0	0	1	0	1	0	0	0	0	1
Ipomoea batatas	(L.) Lam.	Convolvulaceae	Herb	Naturalized	137	4	53	2	1	1	1	10	0	2	1	85	0	81	12	0	0	0	0	7	1	2	0	58	44	17	11	9	10	10	8	13	2	1	0	4	1	0	0	6	1	1	0	0	0
Ipomoea cairica	(L.) Sweet	Convolvulaceae	Herb, Vine	Invasive	217	3	4	1	0	0	0	10	1	0	1	80	1	137	9	0	0	0	0	0	0	0	0	135	62	0	0	7	8	0	2	0	0	0	4	0	0	1	2	1	2	0	0	0	1
Ipomoea carnea	Jacq.	Convolvulaceae	Herb, Vine	Invasive	10	0	0	0	0	0	0	1	0	0	0	3	0	7	0	0	0	0	0	0	0	0	0	7	1	0	0	0	2	0	0	0	0	0	0	0	0	0	0	0	0	0	0	0	0
Ipomoea cordatotriloba	Dennst.	Convolvulaceae	Herb, Vine	Introduced	0	0	0	1	0	0	0	0	0	1	0	1	0	0	0	0	0	0	0	0	0	0	0	0	0	0	0	0	0	0	0	0	0	0	0	0	1	0	0	0	0	0	0	0	0
Ipomoea eriocarpa	R.Br.	Convolvulaceae	Herb, Vine	Naturalized	13	8	1	1	0	0	0	0	0	1	0	0	0	7	15	0	0	0	0	0	0	0	0	0	0	0	0	9	4	0	1	0	0	0	0	0	1	0	8	0	0	0	0	0	0
Ipomoea hederifolia	L.	Convolvulaceae	Herb, Vine	Introduced	2	0	4	0	0	0	0	0	0	0	0	6	0	1	0	0	0	0	0	0	0	0	0	0	2	3	1	0	0	0	0	0	0	0	0	0	0	0	0	0	0	0	0	0	0
Ipomoea indica	(Burm.) Merr.	Convolvulaceae	Herb, Vine	Introduced	24	0	7	0	0	0	0	0	0	0	0	17	0	14	3	0	0	0	0	0	0	0	0	10	8	5	1	2	0	2	1	0	0	0	2	0	0	0	0	0	0	0	0	0	0
Ipomoea lacunosa	L.	Convolvulaceae	Herb, Vine	Invasive	4	0	20	1	0	0	0	0	0	1	0	23	0	3	0	0	0	0	0	1	0	0	0	0	3	15	4	0	0	1	0	1	0	0	0	0	1	0	0	0	0	0	0	0	0
Ipomoea mauritiana	Jacq.	Convolvulaceae	Herb, Vine	Invasive	57	1	0	0	0	0	0	4	0	0	0	14	0	39	3	0	0	0	0	0	0	0	0	37	13	0	0	2	3	0	0	0	0	0	1	0	0	1	0	1	0	0	0	0	0
Ipomoea nil	(L.) Roth	Convolvulaceae	Herb, Vine	Invasive	276	20	285	4	1	3	1	7	0	8	1	288	0	219	38	0	0	0	0	33	7	2	1	72	128	117	60	29	5	40	27	34	24	9	1	14	3	4	2	1	11	1	3	1	1
Ipomoea purpurea	(L.) Roth	Convolvulaceae	Herb, Vine	Invasive	134	49	257	13	3	17	6	2	0	19	10	118	0	117	92	1	0	2	0	90	26	3	2	10	34	60	63	46	10	33	13	20	54	26	0	23	7	11	14	1	10	4	11	5	4
Ipomoea quamoclit	L.	Convolvulaceae	Herb, Vine	Invasive	119	4	92	1	1	0	0	7	0	0	0	138	0	61	6	0	0	0	0	7	2	0	0	33	67	56	11	2	10	7	10	9	3	1	0	3	1	0	1	0	1	0	1	0	0
Ipomoea trifida	(Kunth) G.Don	Convolvulaceae	Herb, Vine	Naturalized	1	0	0	0	0	0	0	0	0	0	0	1	0	0	0	0	0	0	0	0	0	0	0	0	1	0	0	0	0	0	0	0	0	0	0	0	0	0	0	0	0	0	0	0	0
Ipomoea triloba	L.	Convolvulaceae	Herb, Vine	Invasive	135	0	68	2	0	0	0	3	0	2	0	147	0	66	1	0	0	0	0	0	0	0	0	48	80	57	11	0	3	2	0	0	0	0	1	0	2	0	0	1	0	0	0	0	0
Ipomoea turbinata	Lag. ex Choisy	Convolvulaceae	Herb, Vine	Naturalized	20	0	0	0	0	0	0	0	0	0	0	13	0	4	3	0	0	0	0	0	0	0	0	6	9	0	0	2	2	1	0	0	0	0	0	0	0	0	0	0	0	0	0	0	0
Iresine herbstii	Hook.	Amaranthaceae	Herb	Naturalized	20	0	5	0	0	0	0	1	0	0	0	6	0	16	3	0	0	0	0	1	0	0	0	6	1	2	1	4	9	0	1	0	0	1	0	0	0	0	0	0	0	0	0	0	0
Jacquemontia tamnifolia	(L.) Griseb.	Convolvulaceae	Herb	Invasive	5	0	1	0	0	0	0	0	0	0	0	3	0	2	0	0	0	0	0	1	0	0	0	2	3	0	1	0	0	0	0	0	0	0	0	0	0	0	0	0	0	0	0	0	0
Jasminum sambac	(L.) Aiton	Oleaceae	Herb	Naturalized	88	1	42	0	0	0	0	5	0	0	0	53	0	64	6	0	0	0	0	6	0	0	0	32	27	11	14	7	8	13	9	7	1	0	1	0	0	1	0	0	0	0	0	0	0
Jatropha curcas	L.	Euphorbiaceae	Shrub, Tree	Introduced	191	16	1	3	0	0	0	19	0	1	1	24	0	109	61	0	0	0	0	0	0	0	1	74	13	0	0	51	41	5	1	0	0	0	0	2	2	8	6	7	0	0	0	0	1
Justicia adhatoda	L.	Acanthaceae	Shrub	Introduced	79	4	4	1	0	0	0	1	0	1	0	26	0	39	23	0	0	0	0	1	0	0	0	21	18	3	1	9	28	2	0	0	0	0	0	2	1	1	1	1	0	0	0	0	0
Justicia comata	(L.) Lam.	Acanthaceae	Herb	Naturalized	1	0	0	0	0	0	0	0	0	0	0	0	0	0	1	0	0	0	0	0	0	0	0	0	0	0	0	0	0	0	0	0	0	0	0	0	0	0	0	0	0	0	0	0	0
Justicia gendarussa	Burm.f.	Acanthaceae	Herb,Shrub	Invasive	113	0	2	2	0	0	0	11	0	1	0	34	0	70	4	0	0	0	0	1	1	0	0	71	18	1	0	4	16	0	0	0	0	1	1	0	2	0	0	3	0	0	0	0	0
Kalanchoe tubiflora	(Harv.) Raym.-Hamet	Crassulaceae	Herb	Naturalized	3	0	2	0	0	0	0	0	0	0	0	1	0	4	0	0	0	0	0	1	0	0	0	2	0	1	1	0	1	0	0	0	0	0	0	0	0	0	0	0	0	0	0	0	0
Kickxia elatine	(L.) Dumort.	Plantaginaceae	Herb	Introduced	0	0	1	0	0	0	0	0	0	0	0	0	0	1	0	0	0	0	0	0	0	0	0	0	0	0	1	0	0	0	0	0	0	0	0	0	0	0	0	0	0	0	0	0	0
Kyllinga polyphylla	Willd. ex Kunth	Cyperaceae	Herb	Naturalized	10	0	19	0	0	0	0	0	0	0	0	25	0	5	1	0	0	0	0	0	0	0	0	1	6	16	0	1	0	1	2	1	0	0	1	0	0	0	0	0	0	0	0	0	0
Lablab purpureus	(L.) Sweet	Fabaceae	Liana	Naturalized	229	10	146	5	0	2	1	13	0	2	2	178	0	131	38	0	1	0	0	26	3	2	0	47	82	54	34	28	27	40	18	21	12	5	2	8	2	1	1	3	2	0	0	1	3
Lactuca sativa	L.	Asteraceae	Herb	Naturalized	60	3	56	6	0	6	6	0	0	7	6	60	0	39	7	0	0	1	0	16	5	0	0	17	31	21	15	5	2	5	2	1	14	3	0	1	5	2	0	0	0	5	0	1	1
Lactuca serriola	L.	Asteraceae	Herb	Invasive	6	2	21	10	0	12	10	0	1	8	15	8	0	12	3	0	1	6	2	2	2	1	1	1	2	5	10	2	0	0	1	0	1	2	1	0	0	0	0	0	2	0	0	9	1
Lamium purpureum	L.	Lamiaceae	Herb	Naturalized	0	0	1	0	0	0	0	0	0	0	0	1	0	0	0	0	0	0	0	0	0	0	0	0	0	1	0	0	0	0	0	0	0	0	0	0	0	0	0	0	0	0	0	0	0
Lantana camara	L.	Verbenaceae	Shrub	Invasive	355	5	51	2	0	0	0	16	3	2	0	169	0	203	31	0	0	0	0	7	1	0	0	169	115	24	9	19	28	13	11	3	3	0	1	3	2	2	0	10	0	0	1	0	0
Lantana montevidensis	(Spreng.) Briq.	Verbenaceae	Shrub	Introduced	46	0	0	0	0	0	0	2	1	0	0	22	0	26	0	0	0	0	0	0	0	0	0	30	14	0	0	0	1	0	0	0	0	0	1	0	0	0	0	0	0	0	0	0	0
Lepidium bonariense	L.	Brassicaceae	Herb	Invasive	1	0	0	0	0	0	0	0	0	0	0	1	0	0	0	0	0	0	0	0	0	0	0	0	0	0	0	0	0	0	0	0	0	0	1	0	0	0	0	0	0	0	0	0	0
Lepidium campestre	(L.) R.Br.	Brassicaceae	Herb	Invasive	0	0	9	0	0	1	0	0	0	1	0	1	0	3	0	0	0	0	0	5	0	0	0	0	0	0	3	0	0	0	0	1	0	5	0	0	0	0	0	0	0	0	0	1	0
Lepidium densiflorum	Schrad.	Brassicaceae	Herb	Introduced	2	1	56	2	5	0	2	0	0	0	0	1	0	1	1	0	0	0	0	45	20	0	1	0	1	0	2	0	0	1	0	0	3	32	0	0	1	0	1	0	0	2	18	0	0
Lepidium didymum	L.	Brassicaceae	Herb	Invasive	36	0	107	1	0	0	0	0	0	0	0	128	0	26	3	0	0	0	0	0	0	1	0	10	20	86	11	2	1	3	1	9	0	0	0	0	0	0	0	0	0	0	0	0	0
Lepidium virginicum	L.	Brassicaceae	Herb	Invasive	117	6	192	4	2	0	0	1	1	0	0	239	0	73	6	0	0	0	0	7	3	2	2	25	75	134	42	4	0	11	0	3	7	2	2	2	2	0	3	0	2	0	2	0	0
Leucaena leucocephala	(Lam.) de Wit	Fabaceae	Shrub	Invasive	228	7	17	2	0	0	3	10	2	4	0	108	0	115	28	0	0	0	0	2	0	2	1	79	78	7	2	20	35	8	3	4	0	1	4	3	2	3	1	4	0	3	0	0	0
Leucanthemum vulgare	(Vaill.) Lam.	Asteraceae	Herb	Invasive	7	2	37	0	0	0	1	0	0	1	1	28	0	13	1	0	0	0	0	3	1	0	0	3	4	21	8	0	0	0	3	2	2	1	0	1	0	0	0	0	0	1	0	0	0
Lilium hansonii	Leichtlin ex Baker	Liliaceae	Herb	Naturalized	0	0	4	0	0	0	1	0	0	0	0	0	0	0	0	0	0	0	0	2	3	0	0	0	0	0	0	0	0	0	0	0	0	2	0	0	0	0	0	0	0	1	1	0	0
Limnocharis flava	(L.) Buchenau	Alismataceae	Herb	Invasive	2	0	2	0	0	0	0	0	0	0	0	2	0	2	0	0	0	0	0	0	0	0	0	1	0	2	0	0	1	0	0	0	0	0	0	0	0	0	0	0	0	0	0	0	0
Lindernia dubia	(L.) Pennell	Linderniaceae	Herb	Naturalized	1	0	0	0	0	0	0	0	0	0	0	0	0	1	0	0	0	0	0	0	0	0	0	1	0	0	0	0	0	0	0	0	0	0	0	0	0	0	0	0	0	0	0	0	0
Lindernia rotundifolia	(L.) Alston	Linderniaceae	Herb	Introduced	9	0	0	0	0	0	0	0	0	0	0	1	0	7	1	0	0	0	0	0	0	0	0	6	2	0	0	1	0	0	0	0	0	0	0	0	0	0	0	0	0	0	0	0	0
Linum usitatissimum	L.	Linaceae	Herb	Naturalized	18	20	94	40	2	26	32	0	0	33	22	21	0	30	20	0	2	4	1	26	57	16	2	1	1	7	13	7	0	9	8	8	43	6	0	11	15	3	1	0	8	26	1	8	11
Lobularia maritima	(L.) Desv.	Brassicaceae	Herb	Naturalized	2	0	12	1	0	1	0	0	0	3	0	4	0	6	1	0	0	0	0	3	0	0	0	1	0	3	8	1	0	0	0	0	0	1	0	0	0	0	0	0	0	0	0	1	1
Lolium multiflorum	Lam.	Poaceae	Herb	Introduced	39	11	77	5	1	3	3	0	0	3	3	73	0	34	13	0	0	0	0	6	4	5	1	5	17	42	21	7	2	6	5	4	4	1	2	5	1	1	5	0	0	3	0	1	1
Lolium perenne	L.	Poaceae	Herb	Introduced	29	6	105	12	0	8	10	0	0	10	6	68	0	54	5	1	1	2	0	8	10	8	0	2	8	49	28	3	2	11	6	13	6	2	3	0	5	4	0	0	0	7	1	3	3
Lolium persicum	Boiss. & Hohen.	Poaceae	Herb	Invasive	1	0	18	4	0	5	0	0	0	3	4	14	0	4	0	0	0	0	0	1	2	0	0	0	1	13	5	0	0	0	0	0	0	0	0	0	3	0	0	0	0	0	0	1	0
Lolium remotum	Schrank	Poaceae	Herb	Introduced	0	0	3	0	0	0	0	0	0	0	0	1	0	0	0	0	0	0	0	3	0	0	0	0	0	0	2	0	0	0	0	0	0	1	0	0	0	0	0	0	0	0	0	0	0
Lolium rigidum	Gaudin	Poaceae	Herb	Naturalized	1	0	13	1	0	0	0	0	0	1	0	6	0	7	0	0	0	0	0	0	2	0	0	0	1	4	7	0	0	0	0	0	2	0	0	0	1	0	0	0	0	0	0	0	0
Lolium temulentum	L.	Poaceae	Herb	Invasive	3	2	24	2	1	1	1	0	0	1	0	23	0	3	2	0	0	0	0	3	2	2	1	1	1	16	7	1	0	0	0	0	0	1	0	2	2	0	0	0	0	1	0	0	0
Lonicera sempervirens	L.	Caprifoliaceae	Liana	Naturalized	1	0	6	0	0	0	0	0	0	0	0	3	0	3	0	0	0	0	0	1	0	0	0	1	0	3	2	0	0	0	0	0	0	1	0	0	0	0	0	0	0	0	0	0	0
Lotus corniculatus	L.	Fabaceae	Herb	Naturalized	167	90	145	31	0	42	15	0	0	31	37	80	0	133	153	4	2	7	1	10	14	14	5	1	6	11	13	79	4	75	22	64	13	1	2	53	14	17	16	0	21	4	0	14	3
Ludwigia hyssopifolia	(G.Don) Exell	Onagraceae	Herb	Naturalized	137	5	1	0	0	0	0	4	0	0	0	70	0	62	10	0	0	0	0	0	0	0	0	54	59	1	0	5	16	1	0	0	0	0	0	0	0	0	4	2	0	0	0	0	0
Ludwigia leptocarpa	(Nutt.) H.Hara	Onagraceae	Herb	Introduced	0	0	2	0	0	0	0	0	0	0	0	2	0	0	0	0	0	0	0	0	0	0	0	0	0	2	0	0	0	0	0	0	0	0	0	0	0	0	0	0	0	0	0	0	0
Macroptilium atropurpureum	(DC.) Urb.	Fabaceae	Herb	Introduced	34	0	0	0	0	0	0	3	0	0	0	13	1	19	0	0	0	0	0	0	0	0	0	22	6	0	0	1	1	0	0	0	0	0	4	0	0	0	0	0	0	0	0	0	0
Macroptilium lathyroides	(L.) Urb.	Fabaceae	Herb	Introduced	23	0	0	0	0	0	0	6	0	0	0	8	0	12	2	0	0	0	0	0	0	0	0	14	4	0	0	0	1	1	0	0	0	0	0	0	0	0	0	2	0	0	0	0	0
Macrotyloma uniflorum	(Lam.) Verdc.	Fabaceae	Herb, Vine	Naturalized	1	0	0	0	0	0	0	1	0	0	0	0	0	0	0	0	0	0	0	0	0	0	0	1	0	0	0	0	0	0	0	0	0	0	0	0	0	0	0	0	0	0	0	0	0
Malachra capitata	(L.) L.	Malvaceae	Herb	Naturalized	1	0	0	0	0	0	0	0	1	0	0	0	0	0	0	0	0	0	0	0	0	0	0	0	0	0	0	0	0	0	0	0	0	0	1	0	0	0	0	0	0	0	0	0	0
Malvastrum americanum	(L.) Torr.	Malvaceae	Herb	Introduced	1	0	0	0	0	0	0	0	0	0	0	0	0	1	0	0	0	0	0	0	0	0	0	1	0	0	0	0	0	0	0	0	0	0	0	0	0	0	0	0	0	0	0	0	0
Malvastrum coromandelianum	(L.) Garcke	Malvaceae	Herb, Shrub	Invasive	225	11	4	1	0	0	0	6	1	1	0	101	0	103	33	0	0	0	0	2	0	0	0	81	90	0	3	18	21	7	0	0	0	1	3	0	1	0	11	4	0	0	0	0	0
Mangifera indica	L.	Anacardiaceae	Tree	Naturalized	136	2	5	1	0	0	0	16	1	1	0	39	0	78	20	0	0	0	0	0	0	0	0	66	20	3	1	14	29	2	1	0	0	0	2	0	1	0	2	3	0	0	0	0	0
Manihot esculenta	Crantz	Euphorbiaceae	Shrub	Naturalized	140	0	3	0	0	0	0	10	0	0	0	54	0	74	8	0	0	0	0	0	0	0	0	64	39	2	0	7	23	3	0	1	0	0	1	0	0	0	0	3	0	0	0	0	0
Matricaria matricarioides	(Less.) Porter	Asteraceae	Herb	Naturalized	1	1	8	1	2	0	4	0	0	0	0	2	0	0	0	1	0	1	0	3	8	2	0	1	0	1	0	0	0	0	0	0	0	0	0	0	0	1	0	0	0	4	7	0	0
Mecardonia procumbens	(Mill.) Small	Plantaginaceae	Herb	Invasive	29	0	1	0	0	0	0	0	0	0	0	12	0	22	0	0	0	0	0	0	0	0	0	22	7	1	0	0	0	0	0	0	0	0	0	0	0	0	0	0	0	0	0	0	0
Medicago minima	(L.) L.	Fabaceae	Herb	Introduced	22	9	128	5	0	1	2	0	0	6	1	62	0	70	14	0	0	1	0	5	4	2	2	0	9	45	36	3	0	10	8	19	7	0	0	3	3	4	0	0	13	2	0	1	0
Medicago polymorpha	L.	Fabaceae	Herb	Invasive	47	10	139	4	1	2	0	0	0	3	0	136	0	41	11	0	0	0	0	7	3	4	2	4	21	87	9	4	1	15	9	24	5	3	2	5	3	5	0	0	2	0	0	1	0
Medicago sativa	L.	Fabaceae	Herb	Invasive	49	71	249	81	10	76	71	0	0	82	70	67	0	96	43	1	1	10	1	93	90	45	9	5	13	40	69	12	3	15	6	10	73	34	1	27	27	9	9	0	11	58	6	19	25
Melilotus officinalis	(L.) Lam.	Fabaceae	Herb	Invasive	100	60	444	101	12	68	87	0	0	93	66	185	1	165	58	1	4	11	4	116	124	42	12	5	29	100	80	17	3	42	28	51	94	46	4	26	28	11	3	0	21	72	22	18	23
Melinis minutiflora	P.Beauv.	Poaceae	Herb	Introduced	16	0	1	0	0	0	0	0	0	0	0	6	0	10	1	0	0	0	0	0	0	0	0	10	5	0	1	1	0	0	0	0	0	0	0	0	0	0	0	0	0	0	0	0	0
Melinis repens	(Willd.) Zizka	Poaceae	Herb	Invasive	65	0	1	0	0	0	0	2	0	0	0	22	0	47	1	0	0	0	0	0	0	0	0	44	15	0	1	0	1	0	0	0	0	0	3	0	0	0	0	2	0	0	0	0	0
Melothria pendula	L.	Cucurbitaceae	Herb, Vine	Introduced	6	0	0	0	0	0	0	1	0	0	0	2	0	5	0	0	0	0	0	0	0	0	0	3	2	0	0	0	0	1	0	0	0	0	0	0	0	0	0	0	0	0	0	0	0
Mentha spicata	L.	Lamiaceae	Herb	Naturalized	41	6	35	2	1	4	1	1	0	4	2	40	0	30	9	0	0	1	0	4	1	1	0	12	9	16	5	4	1	15	5	5	3	1	0	2	1	0	3	0	0	0	0	4	0
Merremia tuberosa	(L.) Rendle	Convolvulaceae	Herb, Vine	Introduced	4	0	0	0	0	0	0	0	0	0	0	1	0	3	0	0	0	0	0	0	0	0	0	2	1	0	0	0	1	0	0	0	0	0	0	0	0	0	0	0	0	0	0	0	0
Mikania micrantha	Kunth	Asteraceae	Herb, Vine	Invasive	68	0	0	0	0	0	0	5	0	0	0	27	0	39	1	0	0	0	0	0	0	0	0	50	13	0	0	1	1	0	0	0	0	0	0	0	0	0	0	3	0	0	0	0	0
Mimosa bimucronata	(DC.) Kuntze	Fabaceae	Shrub	Invasive	128	0	1	0	0	0	0	3	1	0	0	58	0	69	4	0	0	0	0	0	0	0	0	58	52	0	0	7	9	0	0	1	0	0	0	0	0	0	0	2	0	0	0	0	0
Mimosa diplotricha	C.Wright	Fabaceae	Herb	Introduced	31	0	0	0	0	0	0	4	0	0	0	4	0	22	4	0	0	0	0	0	0	0	0	18	3	0	0	1	7	0	0	0	0	0	0	0	0	0	0	1	0	0	0	0	0
Mimosa invisa	Colla	Fabaceae	Herb	Invasive	41	0	1	0	0	0	0	5	0	0	0	13	0	26	1	0	0	0	0	0	0	0	0	25	5	1	0	1	8	0	0	0	0	0	1	0	0	0	0	1	0	0	0	0	0
Mimosa pigra	L.	Fabaceae	Herb	Introduced	9	0	0	0	0	0	0	0	0	0	0	1	1	7	1	0	0	0	0	0	0	0	0	4	1	0	0	0	2	0	0	0	0	0	1	0	0	0	0	0	0	0	0	0	0
Mimosa pudica	L.	Fabaceae	Herb, Shrub	Invasive	167	0	41	0	0	0	1	13	1	1	0	72	0	113	14	0	0	0	0	3	0	0	0	90	31	20	8	3	28	7	9	2	1	1	3	0	0	0	0	4	0	1	0	0	0
Mirabilis jalapa	L.	Nyctaginaceae	Herb	Invasive	390	42	292	12	2	14	5	13	3	11	11	378	0	233	84	1	1	2	0	19	8	6	1	74	171	129	35	47	18	77	52	46	13	4	1	23	7	9	9	2	12	3	1	2	3
Mitracarpus hirtus	(L.) DC.	Rubiaceae	Herb	Invasive	52	5	0	0	0	0	0	4	2	0	0	22	0	28	6	0	0	0	0	0	0	0	0	31	19	0	0	0	1	0	0	0	0	0	0	0	0	0	5	1	0	0	0	0	0
Mollugo verticillata	L.	Molluginaceae	Herb	Naturalized	19	0	7	0	0	0	0	5	2	0	0	5	0	18	0	0	0	0	0	0	0	0	0	17	2	1	6	0	0	0	0	0	0	0	0	0	0	0	0	0	0	0	0	0	0
Momordica charantia	L.	Cucurbitaceae	Herb, Vine	Naturalized	110	4	65	1	0	1	0	5	0	1	1	86	1	77	10	0	0	0	0	3	1	1	0	41	39	21	12	7	8	10	13	12	2	1	3	4	1	0	0	2	4	0	0	0	0
Morinda lucida	Benth.	Rubiaceae	Liana	Naturalized	3	0	0	0	0	0	0	0	0	0	0	0	0	3	0	0	0	0	0	0	0	0	0	0	0	0	0	0	3	0	0	0	0	0	0	0	0	0	0	0	0	0	0	0	0
Moringa oleifera	Lam.	Moringaceae	Tree	Naturalized	14	0	0	0	0	0	0	1	0	0	0	6	0	6	2	0	0	0	0	0	0	0	0	5	4	0	0	3	2	0	0	0	0	0	0	0	0	0	0	0	0	0	0	0	0
Muntingia calabura	L.	Muntingiaceae	Tree	Naturalized	25	0	0	0	0	0	0	8	0	0	0	3	0	16	1	0	0	0	0	0	0	0	0	15	2	0	0	0	4	0	0	0	0	0	1	0	0	0	0	3	0	0	0	0	0
Mussaenda erythrophylla	Schumach. & Thonn.	Rubiaceae	Liana	Naturalized	8	0	0	0	0	0	0	1	0	0	0	1	0	6	0	0	0	0	0	0	0	0	0	5	1	0	0	0	2	0	0	0	0	0	0	0	0	0	0	0	0	0	0	0	0
Myosotis arvensis	(L.) Hill	Boraginaceae	Herb	Naturalized	1	0	0	0	0	0	0	0	0	0	0	1	0	0	0	0	0	0	0	0	0	0	0	0	0	0	0	0	0	0	0	0	0	0	1	0	0	0	0	0	0	0	0	0	0
Myriophyllum aquaticum	(Vell.) Verdc.	Haloragaceae	Herb	Invasive	23	2	19	0	0	0	0	2	0	0	0	28	0	14	3	0	0	0	0	0	0	1	0	12	5	14	0	2	1	2	4	1	0	0	0	1	0	1	0	1	0	0	0	0	0
Nasturtium officinale	R.Br.	Brassicaceae	Herb	Invasive	48	76	74	11	0	2	0	0	0	3	1	33	0	45	69	2	0	0	0	24	8	19	8	3	13	10	21	13	4	15	8	4	23	1	0	19	4	15	40	0	4	0	1	0	0
Neptunia plena	(L.) Benth.	Fabaceae	Herb	Introduced	4	0	0	0	0	0	0	0	0	0	0	3	0	2	0	0	0	0	0	0	0	0	0	2	1	0	0	0	0	0	0	0	0	0	1	0	0	0	0	0	0	0	0	0	0
Nicandra physalodes	(L.) Gaertn.	Solanaceae	Herb	Invasive	162	63	101	10	0	1	5	0	0	2	0	92	0	94	114	2	0	3	0	24	5	7	4	16	34	22	19	58	19	35	28	10	6	9	0	31	1	18	12	0	4	2	3	0	2
Nicotiana alata	Link & Otto	Solanaceae	Herb	Naturalized	3	0	8	0	1	0	1	0	0	1	0	10	0	3	0	0	0	0	0	1	0	0	0	0	2	6	0	0	1	0	0	1	0	1	0	0	0	0	0	0	0	1	0	0	0
Nicotiana plumbaginifolia	Viv.	Solanaceae	Herb	Naturalized	0	1	1	0	0	0	0	0	0	0	0	1	0	0	1	0	0	0	0	0	0	0	0	0	0	1	0	0	0	0	0	0	0	0	0	1	0	0	0	0	0	0	0	0	0
Nothoscordum gracile	(Aiton) Stearn	Amaryllidaceae	Herb	Introduced	2	1	0	0	0	0	0	0	0	0	0	1	0	1	0	1	0	0	0	0	0	0	0	1	1	0	0	0	0	0	0	0	0	0	0	0	0	1	0	0	0	0	0	0	0
Nymphaea alba	L.	Nymphaeaceae	Herb	Naturalized	4	0	18	1	0	1	0	0	0	1	0	12	0	4	2	0	0	0	0	5	1	1	0	1	0	9	8	1	1	1	0	0	0	0	0	0	0	0	0	0	0	0	1	1	0
Ochrosia elliptica	Labill.	Apocynaceae	Tree	Invasive	4	0	0	0	0	0	0	0	0	0	0	2	0	2	0	0	0	0	0	0	0	0	0	0	1	0	0	0	2	0	0	0	0	0	1	0	0	0	0	0	0	0	0	0	0
Ocimum basilicum	L.	Lamiaceae	Herb	Invasive	130	1	81	2	0	5	1	10	1	1	6	118	0	63	15	0	0	0	0	7	2	0	0	35	46	38	13	15	17	12	12	12	3	3	2	0	1	1	0	3	0	1	0	0	1
Oenothera biennis	L.	Onagraceae	Herb	Introduced	24	6	122	3	4	1	4	0	0	3	2	45	0	39	5	0	0	0	0	48	22	2	0	1	10	25	26	1	0	11	5	6	11	26	1	4	0	0	0	0	2	4	19	0	3
Oenothera curtiflora	W.L.Wagner & Hoch	Onagraceae	Herb	Invasive	0	0	3	0	0	0	0	0	0	0	0	1	0	1	0	0	0	0	0	1	0	0	0	0	0	1	2	0	0	0	0	0	0	0	0	0	0	0	0	0	0	0	0	0	0
Oenothera drummondii	Hook.	Onagraceae	Herb	Invasive	23	0	5	0	0	0	0	0	0	0	0	28	0	10	0	0	0	0	0	0	0	0	0	11	12	3	2	0	0	0	0	0	0	0	0	0	0	0	0	0	0	0	0	0	0
Oenothera glazioviana	Micheli	Onagraceae	Herb	Invasive	22	2	48	1	0	2	0	0	0	1	1	39	0	17	8	0	0	0	0	6	3	0	0	1	7	25	12	5	0	9	3	2	0	1	0	1	0	0	1	0	2	0	2	0	0
Oenothera laciniata	Hill	Onagraceae	Herb	Introduced	11	0	10	0	0	0	0	0	0	0	0	19	0	6	0	0	0	0	0	0	0	0	0	3	7	7	2	0	0	1	0	1	0	0	0	0	0	0	0	0	0	0	0	0	0
Oenothera oakesiana	(A.Gray) G.T.Robbins ex S.Watson	Onagraceae	Herb	Introduced	1	0	0	0	0	0	0	0	0	0	0	1	0	0	0	0	0	0	0	0	0	0	0	0	0	0	0	0	0	1	0	0	0	0	0	0	0	0	0	0	0	0	0	0	0
Oenothera odorata	Jacq.	Onagraceae	Herb	Naturalized	14	6	33	0	0	0	0	0	0	0	0	21	0	14	9	0	0	0	0	8	2	1	0	1	1	6	1	2	0	10	8	5	2	1	0	3	0	2	0	0	3	0	5	0	0
Oenothera parviflora	L.	Onagraceae	Herb	Introduced	2	0	38	0	5	0	0	0	0	0	0	0	0	1	1	0	0	0	0	25	18	0	0	0	0	0	2	1	0	1	0	0	1	14	0	0	0	0	0	0	0	0	21	0	0
Oenothera rosea	L'Hér. ex Aiton	Onagraceae	Herb	Invasive	61	15	21	1	0	0	0	0	0	0	0	23	0	23	54	0	0	0	0	0	0	0	0	1	2	15	1	31	17	10	2	2	0	0	0	1	1	4	10	0	1	0	0	0	0
Oenothera speciosa	Nutt.	Onagraceae	Herb	Introduced	2	0	27	0	0	0	0	0	0	0	0	44	0	7	1	0	0	0	0	0	0	0	0	0	1	19	7	1	0	0	0	1	0	0	0	0	0	0	0	0	0	0	0	0	0
Oenothera stricta	Ledeb. ex Link	Onagraceae	Herb	Introduced	9	0	27	0	0	1	0	0	0	1	0	17	0	11	4	0	0	0	0	2	4	0	0	1	2	9	11	4	0	2	1	2	0	0	0	0	0	0	0	0	1	0	2	0	0
Oenothera tetraptera	Cav.	Onagraceae	Herb	Introduced	15	2	2	0	0	0	0	0	0	0	0	5	0	3	11	0	0	0	0	1	0	0	0	1	2	1	1	8	0	3	0	0	0	0	1	0	0	0	2	0	0	0	0	0	0
Oenothera villosa	Thunb.	Onagraceae	Herb	Introduced	0	0	11	0	1	0	0	0	0	0	0	1	0	0	0	0	0	0	0	7	4	0	0	0	0	1	3	0	0	0	0	0	0	2	0	0	0	0	0	0	0	0	5	0	0
Opuntia cochenillifera	DC.	Cactaceae	Shrub,Tree	Introduced	3	0	0	0	0	0	0	0	0	0	0	2	0	2	0	0	0	0	0	0	0	0	0	3	0	0	0	0	0	0	0	0	0	0	0	0	0	0	0	0	0	0	0	0	0
Opuntia dillenii	(Ker Gawl.) Haw.	Cactaceae	Herb	Invasive	10	0	1	0	0	0	0	1	0	0	0	2	0	6	2	0	0	0	0	0	0	0	0	5	2	1	0	3	0	0	0	0	0	0	0	0	0	0	0	0	0	0	0	0	0
Opuntia ficus-indica	(L.) Mill.	Cactaceae	Shrub, Tree	Invasive	6	11	0	0	0	0	0	0	0	0	0	1	0	3	9	0	0	0	0	0	0	4	0	1	1	0	0	4	0	0	0	0	0	0	0	3	0	3	5	0	0	0	0	0	0
Opuntia monacantha	(Willd.) Haw.	Cactaceae	Shrub, Tree	Invasive	16	3	3	1	0	0	0	0	0	1	0	9	0	6	8	0	0	0	0	0	0	0	0	4	3	0	0	4	5	0	0	3	0	0	0	0	1	1	1	0	0	0	0	0	0
Opuntia stricta	(Haw.) Haw.	Cactaceae	Shrub	Introduced	44	2	7	0	0	0	0	3	0	0	0	26	0	23	2	0	0	0	0	0	0	1	0	16	12	4	2	1	2	13	0	1	0	0	0	1	0	1	0	0	0	0	0	0	0
Orobanche brassicae	(Novopokr.) Novopokr.	Orobanchaceae	Herb	Invasive	1	0	0	0	0	0	0	0	0	0	0	2	0	0	0	0	0	0	0	0	0	0	0	0	1	0	0	0	0	0	0	0	0	0	0	0	0	0	0	0	0	0	0	0	0
Oxalis bowiei	Herb. ex Lindl.	Oxalidaceae	Herb	Introduced	3	0	8	0	0	0	0	0	0	0	0	7	0	6	0	0	0	0	0	1	0	0	0	1	1	4	4	0	0	1	0	0	0	0	0	0	0	0	0	0	0	0	0	0	0
Oxalis corniculata	L.	Oxalidaceae	Herb	Invasive	596	97	562	20	3	3	5	12	2	15	1	639	0	363	160	1	0	1	0	65	14	21	7	94	258	259	88	80	41	112	57	70	39	15	5	42	14	13	34	6	24	4	10	1	1
Oxalis debilis	Kunth	Oxalidaceae	Herb	Invasive	172	7	161	2	0	0	1	1	0	1	0	231	0	96	14	1	0	1	0	4	2	1	0	56	69	109	13	8	11	26	18	15	3	1	1	4	1	1	2	1	1	0	1	0	0
Oxalis latifolia	Kunth	Oxalidaceae	Herb	Invasive	5	0	0	0	0	0	0	0	0	0	0	0	0	1	4	0	0	0	0	0	0	0	0	1	0	0	0	3	1	0	0	0	0	0	0	0	0	0	0	0	0	0	0	0	0
Oxalis pes-caprae	L.	Oxalidaceae	Herb	Naturalized	13	0	19	0	0	0	0	0	0	0	0	29	0	3	0	0	0	0	0	2	1	0	0	2	9	13	2	0	0	2	0	2	2	0	0	0	0	0	0	0	0	0	0	0	0
Oxalis triangularis	A.St.-Hil.	Oxalidaceae	Herb	Invasive	0	0	33	0	0	0	0	0	0	0	0	35	0	2	0	0	0	0	0	0	0	0	0	0	0	31	0	0	0	0	2	0	0	0	0	0	0	0	0	0	0	0	0	0	0
Oxybaphus nyctagineus	(Michx.) Sweet	Nyctaginaceae	Herb	Introduced	0	0	2	0	0	0	0	0	0	0	0	0	0	0	0	0	0	0	0	2	0	0	0	0	0	0	2	0	0	0	0	0	0	0	0	0	0	0	0	0	0	0	0	0	0
Pachyrhizus erosus	(L.) Urb.	Fabaceae	Herb, Vine	Naturalized	109	5	31	0	0	0	0	14	1	0	0	68	0	43	21	0	0	0	0	1	1	0	0	34	33	11	3	12	16	9	10	4	0	0	2	1	0	0	4	3	2	0	0	0	0
Panicum dichotomiflorum	Michx.	Poaceae	Herb	Invasive	5	0	9	0	0	0	0	0	0	0	0	2	0	3	0	0	0	0	0	9	0	0	0	2	1	0	7	0	1	0	0	0	0	2	1	0	0	0	0	0	0	0	0	0	0
Panicum maximum	Jacq.	Poaceae	Herb	Invasive	44	2	1	0	0	0	0	2	0	0	0	15	1	31	1	0	0	0	0	0	0	1	0	31	9	0	0	0	0	1	0	1	0	0	2	2	0	0	0	1	0	0	0	0	0
Papaver nudicaule	L.	Papaveraceae	Herb	Naturalized	6	20	125	37	5	24	75	0	0	57	19	9	0	19	7	1	0	13	3	31	114	20	2	2	0	5	16	2	0	2	1	9	69	7	0	1	7	2	0	0	3	65	11	12	10
Parapholis incurva	(L.) C.E.Hubb.	Poaceae	Herb	Invasive	3	0	4	0	0	0	0	1	0	0	0	5	0	1	0	0	0	0	0	1	0	0	0	2	1	3	1	0	0	0	0	0	0	0	0	0	0	0	0	0	0	0	0	0	0
Parthenium argentatum	A.Gray	Asteraceae	Herb	Introduced	7	0	2	0	0	0	0	0	0	0	0	5	0	2	1	0	0	0	0	1	0	0	0	3	3	0	2	1	0	0	0	0	0	0	0	0	0	0	0	0	0	0	0	0	0
Parthenium hysterophorus	L.	Asteraceae	Herb	Invasive	151	0	6	0	0	0	0	1	1	0	0	73	0	77	13	0	0	0	0	0	0	0	0	62	55	1	3	20	10	4	0	2	0	0	0	0	0	0	0	0	0	0	0	0	0
Parthenocissus quinquefolia	(L.) Planch.	Vitaceae	Liana	Introduced	21	2	74	11	1	10	4	0	0	10	7	39	0	28	0	0	0	3	0	25	10	2	0	0	13	18	30	0	0	8	1	3	11	8	0	0	2	0	0	0	1	2	2	3	5
Paspalidium flavidum	(Retz.) A.Camus	Poaceae	Herb	Naturalized	10	0	0	0	0	0	0	1	0	0	0	0	0	8	1	0	0	0	0	0	0	0	0	2	0	0	0	2	6	0	0	0	0	0	0	0	0	0	0	0	0	0	0	0	0
Paspalum conjugatum	P.J.Bergius	Poaceae	Herb	Invasive	131	0	4	0	0	0	0	15	6	0	0	35	0	78	5	0	0	0	0	0	0	0	0	69	18	2	0	4	26	2	0	2	0	0	4	0	0	0	0	8	0	0	0	0	0
Paspalum dilatatum	Poir.	Poaceae	Herb	Invasive	32	0	13	0	0	0	0	0	0	0	0	25	0	9	11	0	0	0	0	0	0	0	0	5	11	11	0	6	4	5	1	1	0	0	0	0	0	0	0	1	0	0	0	0	0
Paspalum distichum	L.	Poaceae	Herb	Invasive	65	1	41	0	0	0	0	1	2	0	0	61	0	44	9	1	0	0	0	0	0	0	0	24	21	30	2	10	3	2	5	4	0	0	3	0	0	1	0	2	0	0	0	0	0
Paspalum notatum	Flüggé	Poaceae	Herb	Introduced	10	0	1	0	0	0	0	0	0	0	0	7	0	5	0	0	0	0	0	0	0	0	0	4	3	0	1	0	1	1	0	0	0	0	1	0	0	0	0	0	0	0	0	0	0
Paspalum urvillei	Steud.	Poaceae	Herb	Introduced	49	0	4	0	0	0	0	0	0	0	0	45	0	7	1	0	0	0	0	1	0	0	0	10	37	2	2	0	0	1	0	0	0	0	1	0	0	0	0	0	0	0	0	0	0
Passiflora caerulea	L.	Passifloraceae	Herb	Invasive	37	3	16	1	0	0	1	0	0	1	0	23	0	18	13	0	0	0	0	2	2	0	0	4	9	8	3	7	12	5	3	1	1	0	0	0	1	2	0	0	0	1	0	0	0
Passiflora edulis	Sims	Passifloraceae	Herb	Invasive	99	1	6	1	0	0	0	1	0	1	0	38	0	54	18	0	0	0	0	0	0	0	0	38	27	5	0	6	25	3	1	0	0	0	0	0	1	0	1	0	0	0	0	0	0
Passiflora foetida	L.	Passifloraceae	Herb	Invasive	173	0	2	0	0	0	1	17	5	1	0	17	1	145	4	0	0	0	0	0	0	0	0	109	8	1	1	15	29	1	0	0	0	0	3	0	0	0	0	8	0	1	0	0	0
Passiflora morifolia	Mast.	Passifloraceae	Liana	Introduced	4	0	0	0	0	0	0	0	0	0	0	0	0	4	0	0	0	0	0	0	0	0	0	0	0	0	0	0	4	0	0	0	0	0	0	0	0	0	0	0	0	0	0	0	0
Passiflora quadrangularis	L.	Passifloraceae	Herb	Invasive	12	0	1	0	0	0	0	2	1	0	0	4	0	7	0	0	0	0	0	1	0	0	0	7	2	0	0	0	3	0	0	0	1	0	0	0	0	0	0	0	0	0	0	0	0
Passiflora suberosa	L.	Passifloraceae	Herb, Vine	Invasive	17	0	1	0	0	0	0	0	0	0	0	7	0	10	2	0	0	0	0	1	0	0	0	5	4	0	1	0	6	0	0	0	0	0	1	0	0	0	0	0	0	0	0	0	0
Pennisetum polystachion	(L.) Schult.	Poaceae	Herb	Invasive	23	3	0	1	0	0	0	0	1	1	0	10	0	5	10	0	0	0	0	0	0	0	0	1	11	0	0	0	10	0	0	0	0	0	0	0	1	0	3	1	0	0	0	0	0
Pennisetum purpureum	Schumach.	Poaceae	Herb	Introduced	77	1	6	1	0	0	1	4	1	2	0	36	0	41	2	0	0	0	0	2	0	0	0	41	23	2	3	4	3	1	0	0	1	0	3	0	0	0	1	2	0	1	0	0	1
Peperomia pellucida	(L.) Kunth	Piperaceae	Herb	Invasive	68	1	17	1	0	0	1	2	1	0	0	49	0	35	2	0	0	0	0	0	1	2	0	34	27	14	3	3	4	0	0	0	0	0	0	0	0	0	0	0	0	1	0	0	0
Pereskia aculeata	Mill.	Cactaceae	Liana	Introduced	9	0	0	0	0	0	0	0	0	0	0	3	0	7	0	0	0	0	0	0	0	0	0	6	2	0	0	0	1	0	0	0	0	0	0	0	0	0	0	0	0	0	0	0	0
Petiveria alliacea	L.	Petiveriaceae	Shrub	Invasive	2	0	0	0	0	0	0	0	0	0	0	1	0	2	0	0	0	0	0	0	0	0	0	0	0	0	0	0	2	0	0	0	0	0	0	0	0	0	0	0	0	0	0	0	0
Petunia hybrida	E.Vilm.	Solanaceae	Herb	Naturalized	14	0	37	4	0	3	1	1	0	7	2	24	0	22	0	0	0	0	0	5	0	0	0	8	4	12	16	0	0	2	1	3	4	1	0	0	0	0	0	0	0	1	0	0	4
Phalaris canariensis	L.	Poaceae	Herb	Naturalized	0	0	3	0	0	0	0	0	0	0	0	1	0	1	0	0	0	0	0	2	0	0	0	0	0	0	3	0	0	0	0	0	0	0	0	0	0	0	0	0	0	0	0	0	0
Phalaris minor	Retz.	Poaceae	Herb	Introduced	1	0	0	0	0	0	0	0	0	0	0	1	0	0	0	0	0	0	0	0	0	0	0	0	1	0	0	0	0	0	0	0	0	0	0	0	0	0	0	0	0	0	0	0	0
Phalaris paradoxa	L.	Poaceae	Herb	Introduced	0	0	1	0	0	0	0	0	0	0	0	1	0	0	0	0	0	0	0	0	0	0	0	0	0	1	0	0	0	0	0	0	0	0	0	0	0	0	0	0	0	0	0	0	0
Phaseolus coccineus	L.	Fabaceae	Herb, Vine	Naturalized	12	7	25	0	0	1	2	0	0	2	0	5	0	12	15	0	0	0	0	8	3	2	0	1	1	1	10	8	0	2	4	3	4	1	0	4	0	3	0	0	1	2	1	1	0
Phaseolus vulgaris	L.	Fabaceae	Herb	Naturalized	72	13	178	6	3	5	19	0	0	15	4	79	0	65	22	1	0	0	0	57	51	5	0	11	24	26	41	13	7	17	4	21	34	24	0	9	2	1	3	0	3	19	21	3	3
Phleum pratense	L.	Poaceae	Herb	Introduced	5	11	51	5	4	4	5	0	0	6	2	17	0	19	9	0	0	2	1	9	12	7	1	0	4	13	11	0	0	1	3	4	1	5	0	3	2	0	0	0	7	4	6	3	0
Phyllanthus amarus	Schumach. & Thonn.	Phyllanthaceae	Herb	Introduced	51	1	0	0	0	0	0	10	3	0	0	17	0	24	2	0	0	0	0	0	0	0	0	31	13	0	0	2	0	0	0	0	0	0	1	0	0	0	1	4	0	0	0	0	0
Phyllanthus debilis	Klein ex Willd.	Phyllanthaceae	Herb	Introduced	16	0	0	0	0	0	0	3	0	0	0	9	0	6	1	0	0	0	0	0	0	0	0	8	6	0	0	0	0	0	0	0	0	0	0	0	0	0	0	1	0	0	0	0	0
Phyllanthus niruri	L.	Phyllanthaceae	Herb	Introduced	80	0	3	0	0	1	0	12	2	0	1	35	0	38	1	0	0	0	0	1	0	0	0	42	24	1	1	3	8	0	0	0	0	0	1	0	0	0	0	2	1	0	0	0	0
Phyllanthus tenellus	Roxb.	Phyllanthaceae	Herb	Introduced	23	0	0	0	0	0	0	0	0	0	0	9	0	17	0	0	0	0	0	0	0	0	0	17	4	0	0	0	2	0	0	0	0	0	0	0	0	0	0	0	0	0	0	0	0
Physalis angulata	L.	Solanaceae	Herb	Invasive	309	17	270	2	2	0	0	13	3	3	0	360	0	180	33	0	0	0	0	14	2	2	0	81	164	165	52	20	6	34	5	25	8	5	0	12	2	2	2	4	9	0	1	0	0
Physalis ixocarpa	Brot. ex Hornem.	Solanaceae	Herb	Introduced	0	0	2	0	0	0	0	0	0	0	0	1	0	0	0	0	0	0	0	1	0	0	0	0	0	1	0	0	0	0	0	0	0	1	0	0	0	0	0	0	0	0	0	0	0
Physalis lagascae	Roem. & Schult.	Solanaceae	Herb	Invasive	109	7	63	1	0	0	0	5	1	2	0	85	0	68	12	0	0	0	0	8	1	1	0	28	55	17	22	8	2	14	7	8	5	0	0	5	1	1	1	2	4	0	0	0	0
Physalis peruviana	L.	Solanaceae	Herb	Introduced	22	11	2	1	0	0	0	0	0	1	0	4	0	7	24	0	0	0	0	0	0	0	0	2	2	1	1	9	7	2	0	0	0	0	0	0	1	1	10	0	0	0	0	0	0
Physalis philadelphica	Lam.	Solanaceae	Herb	Invasive	11	0	20	0	2	1	0	0	0	1	0	19	0	4	1	0	0	0	0	7	4	0	0	1	7	8	2	1	0	2	3	0	0	4	0	0	0	0	0	0	0	0	3	0	0
Physalis pubescens	L.	Solanaceae	Herb	Introduced	43	6	53	1	2	1	4	3	0	1	1	57	1	29	5	0	0	0	0	7	6	2	0	6	20	16	2	1	2	12	20	8	0	1	1	4	0	1	1	1	0	4	5	0	1
Phytolacca americana	L.	Phytolaccaceae	Herb	Invasive	307	22	366	1	1	2	0	0	0	2	1	453	0	180	48	0	0	0	0	23	0	1	1	24	182	196	67	23	13	64	43	44	7	3	1	13	0	3	6	0	6	0	0	0	0
Pilea microphylla	(L.) Liebm.	Urticaceae	Herb	Invasive	169	1	29	0	0	1	1	2	1	1	0	107	0	93	4	0	0	0	0	1	1	0	0	76	68	16	5	3	10	5	2	6	0	0	5	0	0	1	0	2	0	1	0	1	0
Piper betle	L.	Piperaceae	Herb, Vine	Naturalized	56	4	2	1	0	0	0	4	0	1	0	16	0	31	13	0	0	0	0	0	0	0	0	21	7	0	0	6	18	4	1	0	0	0	0	0	1	0	4	0	1	0	0	0	0
Pistia stratiotes	L.	Araceae	Herb	Invasive	96	1	37	0	0	0	0	1	0	0	0	80	0	50	10	0	0	0	0	0	0	0	0	35	35	20	1	4	15	5	14	2	0	0	1	0	0	1	0	1	0	0	0	0	0
Pithecellobium dulce	(Roxb.) Benth.	Fabaceae	Tree	Naturalized	24	0	0	0	0	0	0	1	1	0	0	3	0	17	4	0	0	0	0	0	0	0	0	13	1	0	0	4	6	0	0	0	0	0	0	0	0	0	0	0	0	0	0	0	0
Pittosporum tobira	(Thunb.) W.T.Aiton	Pittosporaceae	Shrub, Tree	Naturalized	113	7	179	1	2	1	0	1	0	2	0	211	0	98	11	0	0	0	0	5	0	1	0	23	54	100	42	6	0	27	18	14	3	0	3	6	1	1	0	0	2	0	0	0	0
Plantago aristata	Michx.	Plantaginaceae	Herb	Introduced	0	0	6	0	0	1	0	0	0	0	1	0	0	7	0	0	0	0	0	0	0	0	0	0	0	0	6	0	0	0	0	0	0	0	0	0	0	0	0	0	0	0	0	1	0
Plantago indica	L.	Plantaginaceae	Herb	Naturalized	2	0	1	0	0	0	0	0	0	0	0	2	0	2	0	0	0	0	0	0	0	0	0	1	0	0	1	0	0	1	0	0	0	0	0	0	0	0	0	0	0	0	0	0	0
Plantago lanceolata	L.	Plantaginaceae	Herb	Naturalized	11	4	40	8	1	3	7	0	0	11	5	19	0	21	5	0	0	5	0	9	1	0	0	1	1	10	12	3	0	6	2	4	3	7	0	1	0	0	0	0	1	0	1	3	0
Plantago virginica	L.	Plantaginaceae	Herb	Invasive	9	0	73	0	0	0	0	0	0	0	0	77	0	6	1	0	0	0	0	0	1	0	0	0	8	66	5	0	0	0	0	1	1	0	1	0	0	0	0	0	0	0	0	0	0
Pleioblastus gramineus	(Bean) Nakai	Poaceae	Tree	Naturalized	5	0	3	0	0	0	0	0	0	0	0	5	0	3	1	0	0	0	0	0	0	0	0	2	1	3	0	1	1	0	0	0	0	0	0	0	0	0	0	0	0	0	0	0	0
Pluchea carolinensis	(Jacq.) G.Don	Asteraceae	Shrub	Invasive	1	0	0	0	0	0	0	0	1	0	0	0	0	0	0	0	0	0	0	0	0	0	0	0	0	0	0	0	0	0	0	0	0	0	1	0	0	0	0	0	0	0	0	0	0
Pluchea sagittalis	(Lam.) Cabrera	Asteraceae	Herb	Invasive	27	0	5	0	0	0	0	1	0	0	0	15	0	19	0	0	0	0	0	0	0	0	0	17	9	5	0	0	0	0	0	0	0	0	1	0	0	0	0	0	0	0	0	0	0
Plumeria rubra	L.	Apocynaceae	Tree	Naturalized	74	3	4	0	0	0	0	3	0	0	0	24	0	46	14	0	0	0	0	0	0	0	0	43	9	2	2	5	16	1	0	0	0	0	0	0	0	2	1	0	0	0	0	0	0
Poa annua	L.	Poaceae	Herb	Naturalized	149	67	159	65	6	14	16	0	0	23	9	186	0	58	72	2	3	1	1	23	41	42	23	4	74	69	14	21	10	38	15	18	17	14	2	22	33	8	23	0	3	10	8	4	4
Poa compressa	L.	Poaceae	Herb	Naturalized	0	2	16	1	0	1	1	0	0	2	0	2	0	8	1	0	0	0	0	2	6	0	1	0	0	1	7	0	0	0	0	0	6	0	0	0	1	0	2	0	1	1	1	0	0
Poa pratensis	L.	Poaceae	Herb	Naturalized	24	79	202	113	8	35	50	0	0	39	43	36	0	50	53	3	1	6	6	72	99	67	41	0	2	20	36	10	0	12	8	14	49	32	0	24	51	18	11	0	16	42	24	12	4
Poa trivialis	L.	Poaceae	Herb	Naturalized	0	1	8	2	0	0	0	0	0	0	0	4	0	1	0	1	0	0	0	3	1	1	0	0	0	4	1	0	0	0	0	0	1	1	0	0	2	1	0	0	0	0	1	0	0
Polygala paniculata	L.	Polygalaceae	Herb	Naturalized	7	0	0	0	0	0	0	0	0	0	0	4	0	4	0	0	0	0	0	0	0	0	0	3	1	0	0	0	0	0	0	0	0	0	3	0	0	0	0	0	0	0	0	0	0
Polygonum aviculare	L.	Polygonaceae	Herb	Introduced	373	102	744	161	15	85	93	5	1	95	76	477	0	323	113	3	4	8	4	175	170	81	51	38	141	235	149	48	27	107	37	65	139	53	8	34	67	24	11	3	30	82	31	17	26
Porophyllum ruderale	(Jacq.) Cass.	Asteraceae	Herb	Invasive	2	0	0	0	0	0	0	0	0	0	0	2	0	0	0	0	0	0	0	0	0	0	0	1	1	0	0	0	0	0	0	0	0	0	0	0	0	0	0	0	0	0	0	0	0
Portulaca grandiflora	Hook.	Portulacaceae	Herb	Naturalized	32	1	77	1	0	4	2	0	1	3	4	48	0	47	5	0	0	0	0	12	2	0	0	9	12	23	18	3	3	5	14	12	3	6	0	0	1	1	0	0	1	2	0	0	0
Portulaca oleracea	L.	Portulacaceae	Herb	Naturalized	218	25	249	8	5	29	32	7	5	28	25	213	1	176	42	0	1	2	0	46	20	9	0	45	83	74	54	23	15	44	41	38	20	13	5	11	2	4	5	3	1	28	7	8	4
Portulaca pilosa	L.	Portulacaceae	Herb	Invasive	45	0	9	1	0	0	0	6	6	1	0	18	0	26	1	0	0	0	0	2	0	0	0	26	12	6	2	1	0	1	0	0	0	1	3	0	0	0	0	2	0	0	0	0	1
Potamogeton vaseyi	J.W.Robbins	Potamogetonaceae	Herb	Naturalized	0	0	1	0	0	0	0	0	0	0	0	0	0	0	0	0	0	0	0	1	0	0	0	0	0	0	0	0	0	0	0	0	0	1	0	0	0	0	0	0	0	0	0	0	0
Praxelis clematidea	(Griseb.) R.M.King & H.Rob.	Asteraceae	Herb	Invasive	140	0	2	0	0	0	0	5	1	0	0	75	0	68	0	0	0	0	0	0	0	0	0	71	64	1	0	0	1	1	1	0	0	0	1	0	0	0	0	2	0	0	0	0	0
Prunella grandiflora	(L.) Scholler	Lamiaceae	Herb	Naturalized	0	0	2	0	0	0	0	0	0	0	0	1	0	0	0	0	0	0	0	1	0	0	0	0	0	1	1	0	0	0	0	0	0	0	0	0	0	0	0	0	0	0	0	0	0
Pseudelephantopus spicatus	(Juss. ex Aubl.) Rohr	Asteraceae	Herb	Invasive	1	0	0	0	0	0	0	0	0	0	0	1	0	0	0	0	0	0	0	0	0	0	0	0	0	0	0	0	0	0	0	0	0	0	1	0	0	0	0	0	0	0	0	0	0
Psidium guajava	L.	Myrtaceae	Shrub, Tree	Introduced	269	11	2	2	0	0	0	9	0	0	2	86	0	132	61	0	0	0	0	0	0	0	0	93	64	0	1	43	55	4	1	0	0	0	3	0	0	7	4	6	0	0	0	0	2
Punica granatum	L.	Lythraceae	Shrub, Tree	Naturalized	223	49	309	12	2	4	1	2	0	6	4	260	0	223	78	1	0	0	0	19	7	10	2	32	73	98	89	33	12	73	39	57	8	1	0	29	11	9	10	0	17	1	0	0	0
Pyrostegia venusta	(Ker Gawl.) Miers	Bignoniaceae	Liana	Naturalized	38	1	1	0	0	0	0	0	0	0	0	13	0	23	5	0	0	0	0	0	0	0	0	17	10	1	0	4	7	0	0	0	0	0	0	0	0	1	0	0	0	0	0	0	0
Ranunculus arvensis	L.	Ranunculaceae	Herb	Invasive	0	0	6	0	0	0	0	0	0	0	0	6	0	0	0	0	0	0	0	0	0	0	0	0	0	6	0	0	0	0	0	0	0	0	0	0	0	0	0	0	0	0	0	0	0
Ranunculus muricatus	L.	Ranunculaceae	Herb	Invasive	5	0	48	0	0	0	0	0	0	0	0	59	0	0	0	0	0	0	0	0	0	0	0	0	5	48	0	0	0	0	0	0	0	0	0	0	0	0	0	0	0	0	0	0	0
Ranunculus sardous	Crantz	Ranunculaceae	Herb	Introduced	174	28	221	3	0	0	0	0	0	1	0	244	0	130	51	0	0	0	0	2	3	1	0	6	72	94	11	18	3	73	46	55	3	0	2	26	2	2	0	0	12	0	0	0	1
Raphanus raphanistrum	L.	Brassicaceae	Herb	Introduced	97	26	132	8	2	6	4	1	0	10	4	102	0	96	34	0	0	0	0	13	12	5	1	11	32	39	22	13	4	33	22	27	13	3	2	13	4	5	5	2	6	4	0	1	4
Rapistrum rugosum	(L.) All.	Brassicaceae	Herb	Invasive	0	0	1	0	0	0	0	0	0	0	0	0	0	0	0	0	0	0	0	1	0	0	0	0	0	0	1	0	0	0	0	0	0	0	0	0	0	0	0	0	0	0	0	0	0
Rauvolfia tetraphylla	L.	Apocynaceae	Shrub	Naturalized	14	0	1	0	0	0	0	1	0	0	0	4	0	8	1	0	0	0	0	1	0	0	0	7	1	0	1	1	4	1	0	0	0	0	0	0	0	0	0	0	0	0	0	0	0
Reseda lutea	L.	Resedaceae	Herb	Invasive	0	0	4	0	0	0	0	0	0	0	0	1	0	0	0	0	0	0	0	3	0	0	0	0	0	1	0	0	0	0	0	0	0	3	0	0	0	0	0	0	0	0	0	0	0
Rhus typhina	L.	Anacardiaceae	Tree	Introduced	2	2	87	6	0	5	10	0	0	11	7	9	0	52	1	0	1	3	0	26	5	0	0	1	0	9	56	0	1	0	0	1	13	8	0	0	1	0	0	0	0	7	0	0	4
Rhynchospora submarginata	Kük.	Cyperaceae	Herb	Naturalized	4	0	0	0	0	0	0	3	0	0	0	0	0	1	0	0	0	0	0	0	0	0	0	2	0	0	0	0	0	0	0	0	0	0	0	0	0	0	0	2	0	0	0	0	0
Ribes multiflorum	Kit. ex Schult.	Grossulariaceae	Shrub	Naturalized	0	0	1	0	0	0	0	0	0	0	0	0	0	0	0	0	0	0	0	1	0	0	0	0	0	0	0	0	0	0	0	0	0	1	0	0	0	0	0	0	0	0	0	0	0
Ribes nigrum	L.	Grossulariaceae	Shrub	Naturalized	1	12	20	11	0	7	15	0	0	12	4	1	0	3	1	0	2	7	6	11	12	9	1	0	0	1	4	1	0	0	0	0	6	3	0	1	2	0	0	0	0	11	5	7	1
Ribes uva-crispa	L.	Grossulariaceae	Shrub	Naturalized	0	0	0	1	0	0	0	0	0	0	0	0	0	0	0	0	0	0	0	0	0	0	1	0	0	0	0	0	0	0	0	0	0	0	0	0	1	0	0	0	0	0	0	0	0
Richardia brasiliensis	Gomes	Rubiaceae	Herb	Invasive	8	0	0	0	0	0	0	2	0	0	0	2	0	5	0	0	0	0	0	0	0	0	0	7	1	0	0	0	0	0	0	0	0	0	0	0	0	0	0	0	0	0	0	0	0
Richardia scabra	L.	Rubiaceae	Herb	Invasive	48	0	0	0	0	0	0	4	3	0	0	11	0	31	1	0	0	0	0	0	0	0	0	37	9	0	0	0	0	0	0	0	0	0	1	0	0	0	0	1	0	0	0	0	0
Ricinus communis	L.	Euphorbiaceae	Herb	Invasive	458	54	250	15	1	9	1	17	1	9	11	323	1	298	103	2	0	1	0	23	6	5	3	130	153	86	46	60	32	72	34	48	21	2	4	24	7	10	15	7	13	0	0	1	7
Rivina humilis	L.	Petiveriaceae	Herb, Shrub	Introduced	16	0	0	0	0	0	0	0	1	0	0	3	0	13	0	0	0	0	0	0	0	0	0	3	3	0	0	0	10	0	0	0	0	0	0	0	0	0	0	0	0	0	0	0	0
Robinia pseudoacacia	L.	Fabaceae	Tree	Invasive	137	32	335	23	4	25	7	0	0	26	21	198	0	167	51	0	0	1	0	71	20	9	3	2	47	86	132	17	3	68	19	32	37	12	0	17	8	7	5	0	10	5	6	5	10
Rollinia mucosa	(Jacq.) Baill.	Annonaceae	Tree	Naturalized	1	0	0	0	0	0	0	0	0	0	0	1	0	0	0	0	0	0	0	0	0	0	0	0	1	0	0	0	0	0	0	0	0	0	0	0	0	0	0	0	0	0	0	0	0
Rorippa amphibia	(L.) Besser	Brassicaceae	Herb	Invasive	0	0	3	0	0	0	0	0	0	0	0	0	0	0	0	0	0	0	0	3	0	0	0	0	0	0	0	0	0	0	0	0	0	3	0	0	0	0	0	0	0	0	0	0	0
Rosmarinus officinalis	L.	Lamiaceae	Liana	Naturalized	3	0	10	0	0	0	0	0	0	0	0	8	0	3	1	0	0	0	0	1	0	0	0	1	0	8	2	1	0	1	0	0	0	0	0	0	0	0	0	0	0	0	0	0	0
Rotala ramosior	(L.) Koehne	Lythraceae	Herb	Naturalized	1	0	0	0	0	0	0	0	0	0	0	0	0	1	0	0	0	0	0	0	0	0	0	1	0	0	0	0	0	0	0	0	0	0	0	0	0	0	0	0	0	0	0	0	0
Rudbeckia hirta	L.	Asteraceae	Herb	Invasive	8	1	50	2	2	1	1	0	0	3	2	24	0	15	2	0	0	0	0	13	8	0	0	2	2	17	15	2	0	2	2	2	2	5	0	0	0	0	0	0	0	1	7	0	2
Rudbeckia laciniata	L.	Asteraceae	Herb	Invasive	14	0	48	2	0	0	1	1	0	2	0	37	0	7	1	0	0	0	0	10	7	1	0	4	3	25	6	1	0	6	1	1	12	1	0	0	0	0	0	0	0	1	2	0	0
Ruellia simplex	C.Wright	Acanthaceae	Herb	Naturalized	36	0	8	0	0	0	0	2	0	0	0	25	0	27	0	0	0	0	0	0	0	0	0	24	9	7	0	0	3	0	1	0	0	0	0	0	0	0	0	0	0	0	0	0	0
Ruellia tuberosa	L.	Acanthaceae	Herb	Invasive	9	0	0	0	0	0	0	0	0	0	0	8	0	4	0	0	0	0	0	0	0	0	0	3	5	0	0	0	1	0	0	0	0	0	0	0	0	0	0	0	0	0	0	0	0
Sagittaria graminea	Michx.	Alismataceae	Herb	Introduced	1	0	0	0	0	0	0	0	0	0	0	1	0	0	0	0	0	0	0	0	0	0	0	0	1	0	0	0	0	0	0	0	0	0	0	0	0	0	0	0	0	0	0	0	0
Salix fragilis	Forssk.	Salicaceae	Tree	Naturalized	0	0	2	0	0	0	1	0	0	0	0	0	0	0	0	0	0	0	0	3	0	0	0	0	0	0	0	0	0	0	0	0	0	2	0	0	0	0	0	0	0	1	0	0	0
Salvia coccinea	Buc'hoz ex Etl.	Lamiaceae	Herb	Introduced	23	0	14	1	0	1	0	0	0	1	1	19	0	17	2	0	0	0	0	1	0	0	0	10	4	8	5	2	4	1	1	0	0	0	2	0	1	0	0	0	0	0	0	0	0
Salvia sclarea	L.	Lamiaceae	Herb	Introduced	0	1	7	1	0	0	0	0	0	0	0	4	0	3	0	0	0	1	0	2	0	0	0	0	0	3	3	0	0	0	0	0	1	0	0	1	0	0	0	0	0	0	0	0	0
Salvia tiliifolia	Vahl	Lamiaceae	Herb	Invasive	2	1	0	0	0	0	0	0	0	0	0	0	0	0	3	0	0	0	0	0	0	0	0	0	0	0	0	2	0	0	0	0	0	0	0	0	0	0	1	0	0	0	0	0	0
Sansevieria trifasciata	Prain	Asparagaceae	Herb	Introduced	35	0	2	0	0	0	0	3	0	0	0	10	0	24	1	0	0	0	0	1	0	0	0	23	4	1	1	1	7	0	0	0	0	0	0	0	0	0	0	0	0	0	0	0	0
Sanvitalia procumbens	Lam.	Asteraceae	Herb	Naturalized	0	0	4	0	0	0	0	0	0	0	0	2	0	1	0	0	0	0	0	1	0	0	0	0	0	1	1	0	0	0	1	1	0	0	0	0	0	0	0	0	0	0	0	0	0
Saponaria officinalis	L.	Caryophyllaceae	Herb	Naturalized	6	0	35	3	0	0	0	0	0	1	0	14	0	7	0	0	0	0	0	18	3	1	1	1	2	8	12	0	0	3	1	0	3	9	0	0	1	0	0	0	0	0	2	0	0
Saussurea costus	(Falc.) Lipsch.	Asteraceae	Herb	Naturalized	11	5	10	0	0	0	0	0	0	0	0	4	0	9	12	0	0	0	0	1	0	0	0	0	1	0	1	5	1	4	4	4	1	0	0	0	0	1	4	0	0	0	0	0	0
Sclerocarpus africanus	Jacq. ex Murray	Asteraceae	Herb	Naturalized	0	0	0	1	0	0	0	0	0	0	0	0	0	0	0	0	0	0	0	0	0	1	0	0	0	0	0	0	0	0	0	0	0	0	0	0	0	0	0	0	0	0	0	0	0
Scoparia dulcis	L.	Plantaginaceae	Herb	Invasive	219	2	4	0	0	0	0	10	3	0	0	98	0	114	8	0	0	0	0	0	0	1	0	98	81	0	3	5	27	2	1	0	0	0	1	2	0	0	0	5	0	0	0	0	0
Secale cereale	L.	Poaceae	Herb	Invasive	13	8	61	8	1	6	12	0	0	8	7	19	0	24	4	0	0	3	0	12	25	8	0	2	8	7	13	1	0	1	3	4	14	3	1	0	1	0	6	0	9	9	4	4	3
Sechium edule	(Jacq.) Sw.	Cucurbitaceae	Herb, Vine	Naturalized	35	4	7	1	0	0	0	0	0	1	0	18	0	12	15	0	0	0	0	2	0	0	0	5	14	2	0	8	7	1	2	1	0	2	0	2	1	1	1	0	0	0	0	0	0
Sedum mexicanum	Britton	Crassulaceae	Herb	Naturalized	1	0	3	0	0	0	0	0	0	0	0	4	0	0	0	0	0	0	0	0	0	0	0	0	1	3	0	0	0	0	0	0	0	0	0	0	0	0	0	0	0	0	0	0	0
Senna alata	(L.) Roxb.	Fabaceae	Shrub	Introduced	63	0	2	0	0	0	0	12	0	0	0	13	0	39	4	0	0	0	0	1	0	0	0	36	6	1	0	2	14	0	0	0	1	0	1	0	0	0	0	4	0	0	0	0	0
Senna bicapsularis	(L.) Roxb.	Fabaceae	Shrub	Invasive	52	1	21	0	0	0	0	1	0	0	0	45	0	24	9	0	0	0	0	0	0	0	0	15	18	17	1	6	3	9	1	2	0	0	1	0	0	1	0	0	0	0	0	0	0
Senna corymbosa	(Lam.) H.S.Irwin & Barneby	Fabaceae	Shrub	Invasive	1	0	17	0	0	0	0	0	0	0	0	8	0	10	0	0	0	0	0	0	0	0	0	0	0	4	0	0	0	1	4	9	0	0	0	0	0	0	0	0	0	0	0	0	0
Senna didymobotrya	(Fresen.) H.S.Irwin & Barneby	Fabaceae	Shrub	Invasive	5	0	0	0	0	0	0	0	0	0	0	0	0	4	1	0	0	0	0	0	0	0	0	3	0	0	0	0	2	0	0	0	0	0	0	0	0	0	0	0	0	0	0	0	0
Senna fruticosa	(Mill.) H.S.Irwin & Barneby	Fabaceae	Shrub,Tree	Invasive	3	0	0	0	0	0	0	0	0	0	0	1	0	2	0	0	0	0	0	0	0	0	0	2	1	0	0	0	0	0	0	0	0	0	0	0	0	0	0	0	0	0	0	0	0
Senna hirsuta	(L.) H.S.Irwin & Barneby	Fabaceae	Herb, Shrub	Introduced	15	1	0	0	0	0	0	0	0	0	0	1	0	8	7	0	0	0	0	0	0	0	0	4	0	0	0	1	9	0	0	0	0	0	1	0	0	1	0	0	0	0	0	0	0
Senna obtusifolia	(L.) H.S.Irwin & Barneby	Fabaceae	Shrub	Invasive	11	1	4	0	0	0	0	0	0	0	0	10	0	5	1	0	0	0	0	0	0	0	0	9	2	2	2	0	0	0	0	0	0	0	0	0	0	0	1	0	0	0	0	0	0
Senna occidentalis	(L.) Link	Fabaceae	Herb, Shrub	Invasive	307	15	92	2	1	1	1	16	1	2	1	175	0	160	58	0	0	0	0	10	1	1	0	98	108	47	18	33	47	13	11	7	4	3	4	4	1	2	9	4	2	1	0	1	0
Senna siamea	(Lam.) H.S.Irwin & Barneby	Fabaceae	Tree	Naturalized	59	11	1	0	0	0	1	3	0	1	0	8	0	35	28	0	0	0	0	0	0	0	0	15	3	1	0	8	31	0	0	0	0	0	1	0	0	1	10	1	0	1	0	0	0
Senna sophera	(L.) Roxb.	Fabaceae	Shrub	Invasive	28	2	11	1	0	0	0	0	0	1	0	20	0	13	8	0	0	0	0	0	0	0	0	4	9	9	0	1	12	2	1	1	0	0	0	0	1	0	2	0	0	0	0	0	0
Senna surattensis	(Burm.f.) H.S.Irwin & Barneby	Fabaceae	Shrub,Tree	Naturalized	124	3	10	0	0	0	0	11	0	0	0	60	0	59	15	0	0	0	0	0	0	0	0	53	39	2	0	12	12	5	2	6	0	0	2	2	0	1	0	1	0	0	0	0	0
Senna tora	(L.) Roxb.	Fabaceae	Herb	Naturalized	367	16	147	1	2	0	1	19	3	0	0	238	0	205	54	0	0	0	0	19	0	2	1	84	163	52	44	33	50	23	27	12	8	3	4	3	1	3	9	9	1	1	0	0	0
Sesbania cannabina	(Retz.) Poir.	Fabaceae	Herb	Invasive	157	1	66	0	2	1	1	11	0	1	1	120	0	98	5	0	0	0	0	5	0	1	0	72	55	36	21	7	16	4	7	0	1	1	2	1	0	0	0	1	0	1	0	0	0
Sesbania grandiflora	(L.) Pers.	Fabaceae	Herb	Introduced	26	0	0	0	0	0	1	6	0	1	0	2	0	16	3	0	0	0	0	0	0	0	0	10	1	0	0	3	8	1	0	0	0	0	1	0	0	0	0	2	0	1	0	0	0
Sesbania herbacea	(Mill.) McVaugh	Fabaceae	Herb	Invasive	0	0	1	0	0	0	0	0	0	0	0	0	0	0	0	0	0	0	0	1	0	0	0	0	0	0	0	0	0	0	0	0	0	1	0	0	0	0	0	0	0	0	0	0	0
Sesbania sesban	(L.) Merr.	Fabaceae	Herb	Introduced	18	0	6	0	0	0	0	1	0	0	0	14	0	10	1	0	0	0	0	1	0	0	0	3	4	5	1	2	3	1	0	0	0	0	4	0	0	0	0	1	0	0	0	0	0
Setaria parviflora	(Poir.) M.Kerguelen	Poaceae	Herb	Introduced	28	3	9	0	0	0	0	2	0	0	0	13	0	15	10	0	0	0	0	2	0	0	0	8	5	3	2	2	7	6	1	0	0	1	0	0	0	0	3	0	2	0	0	0	0
Setaria sphacelata	(Schumach.) Stapf & C.E.Hubb. ex Moss	Poaceae	Herb	Introduced	5	0	0	0	0	0	0	0	0	0	0	0	0	4	1	0	0	0	0	0	0	0	0	2	0	0	0	1	2	0	0	0	0	0	0	0	0	0	0	0	0	0	0	0	0
Sicyos angulatus	L.	Cucurbitaceae	Herb, Vine	Introduced	3	1	6	0	0	0	0	0	0	0	0	1	0	2	2	0	0	0	0	5	0	0	0	1	0	0	3	1	0	0	1	0	1	1	1	1	0	0	0	0	0	0	0	0	0
Sida acuta	Burm.f.	Malvaceae	Herb	Invasive	192	3	16	1	0	1	0	20	0	3	0	81	0	91	25	0	0	0	0	2	0	0	0	68	55	8	7	16	31	5	0	0	0	1	4	0	1	2	1	12	0	0	0	0	0
Sida spinosa	L.	Malvaceae	Herb	Naturalized	1	0	5	0	1	0	0	0	0	0	0	2	0	3	0	0	0	0	0	3	0	0	0	1	0	2	1	0	0	0	0	0	0	2	0	0	0	0	0	0	0	0	0	0	0
Silene armeria	L.	Caryophyllaceae	Herb	Naturalized	12	2	39	2	0	0	0	1	0	2	0	31	0	14	3	0	0	0	0	5	0	1	0	2	5	20	13	2	0	3	2	2	2	0	0	1	1	1	0	0	0	0	0	0	1
Silene gallica	L.	Caryophyllaceae	Herb	Introduced	10	2	37	4	0	0	1	0	0	5	0	28	0	12	1	1	0	0	0	3	4	2	3	0	9	14	6	0	0	1	1	2	13	0	0	0	2	1	1	0	1	1	0	0	0
Silene vulgaris	(Moench) Garcke	Caryophyllaceae	Herb	Invasive	1	9	14	19	1	15	27	0	0	26	11	4	0	1	1	0	2	8	3	3	16	10	3	0	0	3	3	0	0	1	0	0	0	2	0	0	0	0	1	0	0	13	6	12	0
Silphium perfoliatum	L.	Asteraceae	Herb	Invasive	5	0	13	0	0	0	0	0	0	0	0	9	0	6	0	0	0	0	0	3	0	0	0	1	2	5	5	0	0	2	0	2	1	0	0	0	0	0	0	0	0	0	0	0	0
Silybum marianum	(L.) Gaertn.	Asteraceae	Herb	Introduced	5	1	5	0	0	0	1	0	0	0	0	5	0	5	3	0	0	0	0	1	0	0	0	1	1	1	3	2	0	1	1	0	0	0	0	0	0	1	0	0	0	1	0	0	0
Sinapis alba	L.	Brassicaceae	Herb	Naturalized	5	4	23	1	0	1	0	0	0	1	1	7	0	14	2	0	0	0	0	5	2	2	1	1	0	2	3	0	0	4	8	3	6	1	0	4	1	0	0	0	0	0	0	0	0
Sinapis arvensis	L.	Brassicaceae	Herb	Naturalized	0	1	3	2	0	2	2	0	0	3	2	0	0	2	0	0	0	2	0	0	1	0	0	0	0	0	2	0	0	0	0	0	1	0	0	0	0	0	0	0	0	0	0	2	0
Sisymbrium altissimum	L.	Brassicaceae	Herb	Naturalized	1	0	10	2	1	3	7	0	0	5	1	3	0	1	0	0	2	3	1	4	4	0	0	1	0	3	0	0	0	0	0	0	2	3	0	0	0	0	0	0	0	0	1	3	0
Sisymbrium irio	L.	Brassicaceae	Herb	Naturalized	1	2	1	6	0	1	2	0	0	4	0	1	0	1	1	0	0	2	1	0	1	0	2	0	1	0	1	0	0	0	0	0	0	0	0	1	0	0	0	0	0	1	0	1	2
Sisymbrium officinale	(L.) Scop.	Brassicaceae	Herb	Naturalized	1	2	11	0	0	0	3	0	0	1	0	3	0	0	0	0	0	0	0	4	6	3	0	1	0	1	2	0	0	0	0	1	1	1	0	0	0	0	0	0	0	3	5	0	0
Sisymbrium orientale	L.	Brassicaceae	Herb	Naturalized	0	0	1	0	0	0	0	0	0	0	0	1	0	0	0	0	0	0	0	0	0	0	0	0	0	1	0	0	0	0	0	0	0	0	0	0	0	0	0	0	0	0	0	0	0
Sisyrinchium atlanticum	E.P.Bicknell	Iridaceae	Herb	Naturalized	5	0	1	0	0	0	0	0	0	0	0	3	0	0	3	0	0	0	0	0	0	0	0	0	0	0	0	1	0	0	0	1	0	0	4	0	0	0	0	0	0	0	0	0	0
Sisyrinchium micranthum	Cav.	Iridaceae	Herb	Naturalized	1	0	0	0	0	0	0	0	0	0	0	1	0	0	0	0	0	0	0	0	0	0	0	0	1	0	0	0	0	0	0	0	0	0	0	0	0	0	0	0	0	0	0	0	0
Sisyrinchium rosulatum	E.P.Bicknell	Iridaceae	Herb	Naturalized	15	2	5	0	0	0	0	0	0	0	0	5	0	12	5	0	0	0	0	0	0	0	0	1	0	1	0	3	0	9	4	0	0	0	2	2	0	0	0	0	0	0	0	0	0
Solanum aculeatissimum	Jacq.	Solanaceae	Herb	Invasive	182	16	31	0	0	0	0	3	1	0	0	104	0	74	46	1	0	0	0	1	0	1	0	30	78	12	2	31	27	15	6	6	0	1	0	4	0	2	9	1	4	0	0	0	0
Solanum americanum	Mill.	Solanaceae	Herb	Invasive	260	46	40	3	0	1	0	5	0	2	0	150	0	125	62	1	0	0	0	1	0	10	1	77	108	21	1	26	27	20	4	12	0	1	0	12	2	6	26	2	1	0	0	0	0
Solanum betaceum	Cav.	Solanaceae	Tree,Shrub	Naturalized	8	1	1	1	0	0	0	0	0	1	0	1	0	5	4	0	0	0	0	1	0	0	0	1	0	0	1	1	6	0	0	0	0	0	0	0	1	1	0	0	0	0	0	0	0
Solanum capsicoides	All.	Solanaceae	Herb,Shrub	Invasive	141	7	41	0	0	0	0	5	1	0	0	115	0	56	12	0	0	0	0	4	0	0	0	30	65	12	2	13	3	28	16	9	0	2	1	7	0	0	0	1	0	0	0	0	0
Solanum carolinense	L.	Solanaceae	Herb	Introduced	0	0	3	0	0	0	0	0	0	0	0	1	0	2	0	0	0	0	0	0	0	0	0	0	0	1	2	0	0	0	0	0	0	0	0	0	0	0	0	0	0	0	0	0	0
Solanum chrysotrichum	Schltdl.	Solanaceae	Shrub	Invasive	1	0	0	0	0	0	0	0	0	0	0	2	0	0	0	0	0	0	0	0	0	0	0	0	1	0	0	0	0	0	0	0	0	0	0	0	0	0	0	0	0	0	0	0	0
Solanum diphyllum	L.	Solanaceae	Shrub	Introduced	9	0	0	0	0	0	0	0	0	0	0	3	0	4	2	0	0	0	0	0	0	0	0	1	0	0	0	2	6	0	0	0	0	0	0	0	0	0	0	0	0	0	0	0	0
Solanum donianum	Walp.	Solanaceae	Shrub	Naturalized	5	0	0	0	0	1	0	0	0	1	0	0	0	2	3	0	0	0	0	0	0	0	0	0	0	0	0	3	2	0	0	0	0	0	0	0	0	0	0	0	0	0	0	0	0
Solanum elaeagnifolium	Cav.	Solanaceae	Shrub	Invasive	0	0	1	0	0	0	0	0	0	0	0	0	0	1	0	0	0	0	0	0	0	0	0	0	0	0	1	0	0	0	0	0	0	0	0	0	0	0	0	0	0	0	0	0	0
Solanum erianthum	D.Don	Solanaceae	Tree	Invasive	172	15	0	1	0	0	0	6	0	1	0	61	0	67	56	0	0	0	0	0	0	0	0	47	48	0	0	34	32	9	0	0	0	0	0	0	1	0	14	2	0	0	0	0	0
Solanum lycopersicum	L.	Solanaceae	Herb	Naturalized	69	15	86	3	3	5	8	1	0	10	5	80	0	51	23	0	0	0	0	20	2	1	0	10	20	31	19	9	10	18	9	13	11	1	1	10	3	2	3	1	0	7	1	1	0
Solanum pseudocapsicum	L.	Solanaceae	Herb	Introduced	171	26	146	0	0	0	0	0	1	0	0	192	0	86	60	0	0	0	0	6	1	0	0	9	67	79	13	31	11	53	30	17	1	1	0	17	0	3	6	0	5	0	0	0	0
Solanum rostratum	Dunal	Solanaceae	Herb	Invasive	0	0	8	0	1	2	8	0	0	3	0	0	0	0	0	0	0	1	0	11	4	0	0	0	0	0	2	0	0	0	0	0	2	4	0	0	0	0	0	0	0	8	0	2	0
Solanum sarrachoides	Sendtn.	Solanaceae	Herb	Introduced	0	1	5	0	0	0	0	0	0	0	0	0	0	1	0	0	0	0	0	5	0	0	0	0	0	0	1	0	0	0	0	0	1	3	0	1	0	0	0	0	0	0	0	0	0
Solanum scabrum	Mill.	Solanaceae	Herb	Introduced	10	0	2	0	0	0	0	0	0	0	0	5	0	5	2	0	0	0	0	0	0	0	0	0	3	1	0	5	1	1	0	1	0	0	0	0	0	0	0	0	0	0	0	0	0
Solanum seaforthianum	Andrews	Solanaceae	Herb, Shrub	Naturalized	8	0	1	0	0	0	0	0	0	0	0	6	0	5	0	0	0	0	0	0	0	0	0	2	2	1	0	0	3	0	0	0	0	0	1	0	0	0	0	0	0	0	0	0	0
Solanum sisymbriifolium	Lam.	Solanaceae	Herb	Introduced	8	0	4	0	0	0	1	0	0	0	0	4	0	4	3	0	0	0	0	2	0	0	0	3	1	3	0	3	0	1	0	0	0	1	0	0	0	0	0	0	0	1	0	0	0
Solanum torvum	Sw.	Solanaceae	Shrub	Invasive	291	9	4	4	0	0	1	7	1	4	1	95	0	160	43	0	0	0	0	1	1	2	0	119	74	1	2	25	61	7	0	0	0	0	1	0	3	0	5	4	0	1	1	0	1
Solanum viarum	Dunal	Solanaceae	Shrub	Introduced	13	2	8	0	0	0	0	0	0	0	0	7	0	6	8	0	0	0	0	0	1	1	0	1	1	4	0	6	5	0	1	2	1	0	0	0	0	0	1	0	0	0	0	0	0
Solanum wrightii	Benth.	Solanaceae	Shrub	Naturalized	6	0	0	0	0	0	0	0	0	0	0	2	0	5	0	0	0	0	0	0	0	0	0	1	1	0	0	0	4	0	0	0	0	0	0	0	0	0	0	0	0	0	0	0	0
Solidago altissima	L.	Asteraceae	Herb	Naturalized	0	0	4	0	0	0	0	0	0	0	0	5	0	0	0	0	0	0	0	0	0	0	0	0	0	4	0	0	0	0	0	0	0	0	0	0	0	0	0	0	0	0	0	0	0
Solidago canadensis	L.	Asteraceae	Herb	Invasive	41	0	117	6	1	2	0	0	0	0	2	145	0	16	2	0	0	0	1	6	0	0	5	6	30	96	13	1	1	2	3	2	2	1	1	0	0	0	0	0	0	0	0	1	0
Soliva anthemifolia	(Juss.) Sweet	Asteraceae	Herb	Invasive	56	0	19	0	0	0	0	0	0	0	0	60	0	24	0	0	0	0	0	0	0	0	0	20	35	13	2	0	0	1	1	3	0	0	0	0	0	0	0	0	0	0	0	0	0
Sonchus arvensis	L.	Asteraceae	Herb	Invasive	148	40	147	36	6	24	46	2	0	43	21	116	0	113	35	0	0	1	0	43	37	30	11	33	73	29	39	15	8	16	14	14	20	20	2	17	16	11	5	1	7	43	3	3	5
Sonchus asper	(L.) Hill	Asteraceae	Herb	Introduced	12	4	17	0	0	2	0	0	0	1	1	17	0	11	5	0	0	0	0	0	1	0	0	1	6	9	6	2	1	2	1	0	0	0	0	2	0	1	1	0	0	0	0	1	0
Sonchus oleraceus	(L.) L.	Asteraceae	Herb	Invasive	197	68	288	49	4	35	38	3	1	51	27	246	0	161	71	1	2	4	0	41	44	33	6	28	72	114	58	26	9	53	22	34	36	11	5	24	21	12	20	4	8	33	4	9	11
Sonneratia apetala	Buch.-Ham.	Lythraceae	Tree	Introduced	15	0	1	0	0	0	0	1	1	0	0	7	0	14	0	0	0	0	0	0	0	0	0	12	3	1	0	0	0	0	0	0	0	0	0	0	0	0	0	0	0	0	0	0	0
Sorghum halepense	(L.) Pers.	Poaceae	Herb	Invasive	51	2	12	0	0	0	0	11	2	0	0	33	0	20	3	0	0	0	0	1	0	0	0	24	17	7	1	1	0	3	1	2	0	1	0	2	0	0	0	6	0	0	0	0	0
Spartina alterniflora	Loisel.	Poaceae	Herb	Invasive	13	0	14	0	1	0	0	0	0	0	0	23	0	7	0	0	0	0	0	3	0	0	0	2	11	10	4	0	0	0	0	0	0	0	0	0	0	0	0	0	0	0	0	0	0
Spartina anglica	C.E.Hubb.	Poaceae	Herb	Invasive	1	0	11	0	1	0	0	0	0	0	0	10	0	4	0	0	0	0	0	3	0	0	0	0	1	7	4	0	0	0	0	0	0	0	0	0	0	0	0	0	0	0	0	0	0
Spartina cynosuroides	(L.) Roth	Poaceae	Herb, Grass	Introduced	0	0	1	0	0	0	0	0	0	0	0	1	0	0	0	0	0	0	0	0	0	0	0	0	0	1	0	0	0	0	0	0	0	0	0	0	0	0	0	0	0	0	0	0	0
Spergula arvensis	L.	Caryophyllaceae	Herb	Naturalized	11	6	3	1	0	2	0	0	0	0	2	4	0	2	11	0	0	1	0	0	0	3	1	1	0	1	1	8	2	0	0	1	0	0	0	3	1	1	0	0	0	0	0	2	0
Spermacoce alata	Aubl.	Rubiaceae	Herb	Invasive	122	2	4	0	0	0	0	6	2	0	0	70	0	49	7	0	0	0	0	0	0	0	0	51	57	3	1	0	12	0	0	0	0	0	0	0	0	0	2	2	0	0	0	0	0
Spermacoce remota	Lam.	Rubiaceae	Herb	Invasive	8	0	0	0	0	0	0	3	0	0	0	0	0	6	0	0	0	0	0	0	0	0	0	6	1	0	0	0	0	0	0	0	0	0	0	0	0	0	0	1	0	0	0	0	0
Sphagneticola trilobata	(L.) Pruski	Asteraceae	Herb	Invasive	120	0	1	0	0	0	0	4	1	0	0	54	0	67	0	0	0	0	0	0	0	0	0	78	38	1	0	0	3	0	0	0	0	0	0	0	0	0	0	1	0	0	0	0	0
Spilanthes acmella	A.Chev.	Asteraceae	Herb	Naturalized	102	2	8	1	0	0	0	4	1	0	0	56	0	44	9	0	0	0	0	0	0	1	1	32	42	2	1	9	13	4	2	3	0	0	1	0	1	0	1	1	0	0	0	0	0
Stachys arvensis	(L.) L.	Lamiaceae	Herb	Introduced	19	0	1	0	0	0	0	0	0	0	0	19	0	3	0	0	0	0	0	0	0	0	0	4	14	1	0	0	0	1	0	0	0	0	0	0	0	0	0	0	0	0	0	0	0
Stachytarpheta cayennensis	(Rich.) Vahl	Verbenaceae	Herb	Introduced	1	0	0	0	0	0	0	0	1	0	0	0	0	0	0	0	0	0	0	0	0	0	0	1	0	0	0	0	0	0	0	0	0	0	0	0	0	0	0	0	0	0	0	0	0
Stachytarpheta jamaicensis	(L.) Vahl	Verbenaceae	Herb	Invasive	85	0	4	0	0	0	0	14	3	0	0	25	0	51	2	0	0	0	0	0	0	0	0	49	12	3	1	1	11	1	0	0	0	0	2	0	0	0	0	9	0	0	0	0	0
Stachytarpheta urticifolia	(Salisb.) Sims	Verbenaceae	Herb	Invasive	1	0	0	0	0	0	0	1	0	0	0	0	0	0	0	0	0	0	0	0	0	0	0	1	0	0	0	0	0	0	0	0	0	0	0	0	0	0	0	0	0	0	0	0	0
Stellaria media	(L.) Vill.	Caryophyllaceae	Herb	Invasive	275	91	336	44	3	10	18	0	1	19	5	328	0	183	105	1	1	6	0	42	40	39	18	22	133	136	50	34	16	64	37	38	40	9	6	38	25	16	21	0	15	14	10	6	1
Stellaria pallida	(Dumort.) Crép.	Caryophyllaceae	Herb	Invasive	2	0	35	1	1	0	1	0	0	1	0	24	0	13	0	0	0	0	0	1	1	0	0	0	1	23	9	0	0	1	0	2	1	0	0	0	0	0	0	0	0	1	0	0	1
Stemodia verticillata	(Mill.) Hassl.	Plantaginaceae	Herb	Invasive	5	0	0	1	0	0	0	0	0	0	0	1	0	5	0	0	0	0	0	0	0	0	1	5	0	0	0	0	0	0	0	0	0	0	0	0	0	0	0	0	0	0	0	0	0
Stylosanthes guianensis	(Aubl.) Sw.	Fabaceae	Herb, Shrub	Introduced	31	0	1	0	0	0	0	3	2	0	0	9	0	21	0	0	0	0	0	0	0	0	0	18	7	0	1	3	0	0	0	0	0	0	0	0	0	0	0	3	0	0	0	0	0
Symphytum officinale	L.	Boraginaceae	Herb	Introduced	15	4	45	8	1	2	0	0	0	6	0	23	0	23	7	0	0	0	0	10	5	0	2	0	5	11	10	2	1	7	5	8	6	2	0	2	6	1	0	0	2	0	1	1	2
Synedrella nodiflora	(L.) Gaertn.	Asteraceae	Herb	Invasive	157	4	1	1	0	0	0	9	3	1	0	55	0	89	10	0	0	0	0	0	0	1	0	77	45	0	0	4	24	1	0	1	0	0	2	0	1	0	4	4	0	0	0	0	0
Syzygium jambos	(L.) Alston	Myrtaceae	Tree	Naturalized	164	1	13	1	0	0	0	10	5	0	0	64	0	89	13	0	0	0	0	1	0	1	0	84	41	0	0	6	21	5	3	9	0	1	1	1	1	0	0	5	0	0	0	0	0
Tacca leontopetaloides	(L.) Kuntze	Dioscoreaceae	Herb	Naturalized	1	0	0	0	0	0	0	0	0	0	0	0	0	1	0	0	0	0	0	0	0	0	0	1	0	0	0	0	0	0	0	0	0	0	0	0	0	0	0	0	0	0	0	0	0
Tagetes erecta	L.	Asteraceae	Herb	Introduced	159	43	130	13	2	18	11	3	0	16	16	106	0	105	78	3	0	1	0	27	12	8	6	23	51	40	32	48	16	21	11	17	19	5	0	14	7	16	11	0	4	7	2	5	3
Tagetes minuta	L.	Asteraceae	Herb	Invasive	0	0	4	0	0	0	0	0	0	0	0	1	0	2	0	0	0	0	0	1	0	0	0	0	0	1	2	0	0	0	0	0	1	0	0	0	0	0	0	0	0	0	0	0	0
Talinum paniculatum	(Jacq.) Gaertn.	Talinaceae	Herb	Invasive	293	23	140	2	0	0	0	1	2	1	0	232	0	166	57	0	0	0	0	6	0	1	1	61	113	50	8	38	21	58	45	31	2	1	2	16	2	2	5	0	3	0	0	0	0
Tamarindus indica	L.	Fabaceae	Tree	Invasive	115	1	3	0	0	0	0	20	5	0	0	11	0	57	29	0	0	0	0	1	0	0	0	33	3	1	1	30	34	4	1	0	0	0	1	0	0	1	0	10	0	0	0	0	0
Tanacetum vulgare	L.	Asteraceae	Herb	Introduced	2	8	15	1	4	3	11	1	0	4	2	8	0	4	0	0	0	3	0	3	9	11	0	1	0	5	4	0	0	0	1	2	0	1	0	0	0	0	0	1	0	8	2	2	0
Tarlmounia elliptica	(DC.) H.Rob., S.C.Keeley, Skvarla & R.Chan	Asteraceae	Herb, Vine	Naturalized	1	0	0	0	0	0	0	0	0	0	0	0	0	1	0	0	0	0	0	0	0	0	0	0	0	0	0	0	1	0	0	0	0	0	0	0	0	0	0	0	0	0	0	0	0
Tephrosia candida	(Roxb.) DC.	Fabaceae	Herb, Shrub	Introduced	81	0	4	0	0	0	0	1	1	0	0	37	0	37	12	0	0	0	0	0	0	0	0	33	22	1	0	5	15	1	1	2	0	0	3	0	0	0	0	2	0	0	0	0	0
Tephrosia noctiflora	Baker	Fabaceae	Herb, Shrub	Naturalized	3	0	0	0	0	0	0	0	0	0	0	1	0	2	0	0	0	0	0	0	0	0	0	0	0	0	0	0	2	0	0	0	0	0	1	0	0	0	0	0	0	0	0	0	0
Tephrosia vogelii	Hook.f.	Fabaceae	Herb	Naturalized	3	0	0	0	0	0	0	0	0	0	0	0	0	3	0	0	0	0	0	0	0	0	0	3	0	0	0	0	0	0	0	0	0	0	0	0	0	0	0	0	0	0	0	0	0
Tetragonia tetragonioides	(Pall.) Kuntze	Aizoaceae	Herb	Invasive	17	0	5	0	0	0	0	0	0	0	0	24	0	3	0	0	0	0	0	1	0	0	0	6	10	4	0	0	0	0	0	0	0	1	1	0	0	0	0	0	0	0	0	0	0
Thunbergia affinis	S.Moore	Acanthaceae	Shrub	Naturalized	2	0	0	0	0	0	0	0	0	0	0	0	0	2	0	0	0	0	0	0	0	0	0	0	0	0	0	0	2	0	0	0	0	0	0	0	0	0	0	0	0	0	0	0	0
Thunbergia alata	Bojer ex Sims	Acanthaceae	Shrub	Introduced	17	0	0	0	0	0	0	0	0	0	0	4	0	15	0	0	0	0	0	0	0	0	0	11	2	0	0	0	4	0	0	0	0	0	0	0	0	0	0	0	0	0	0	0	0
Tinantia erecta	(Jacq.) Fenzl	Commelinaceae	Herb	Invasive	3	0	0	0	0	0	0	0	0	0	0	0	0	0	3	0	0	0	0	0	0	0	0	0	0	0	0	3	0	0	0	0	0	0	0	0	0	0	0	0	0	0	0	0	0
Tithonia diversifolia	(Hemsl.) A.Gray	Asteraceae	Herb	Invasive	110	0	5	0	0	0	0	3	0	0	0	35	0	65	13	0	0	0	0	2	0	0	0	43	26	1	1	9	29	0	1	0	2	0	1	0	0	0	0	2	0	0	0	0	0
Tithonia rotundifolia	(Mill.) S.F.Blake	Asteraceae	Herb	Invasive	0	0	1	0	0	0	0	0	0	0	0	1	0	0	0	0	0	0	0	0	0	0	0	0	0	1	0	0	0	0	0	0	0	0	0	0	0	0	0	0	0	0	0	0	0
Torenia fournieri	Linden ex E.Fourn.	Linderniaceae	Herb	Invasive	53	0	18	0	0	0	0	0	0	0	0	56	0	21	0	0	0	0	0	0	0	0	0	14	34	15	2	0	1	4	1	0	0	0	0	0	0	0	0	0	0	0	0	0	0
Tradescantia fluminensis	Vell.	Commelinaceae	Herb	Invasive	15	1	20	0	0	0	0	0	0	0	0	27	0	7	1	0	0	0	0	3	0	0	0	1	7	10	1	1	1	5	4	3	2	0	0	1	0	0	0	0	0	0	0	0	0
Tradescantia pallida	(Rose) D.R.Hunt	Commelinaceae	Herb	Invasive	28	1	26	0	0	0	0	0	0	0	0	37	0	16	2	0	0	0	0	2	0	0	0	9	13	12	7	1	1	4	5	1	0	1	0	1	0	0	0	0	0	0	0	0	0
Tradescantia zebrina	Bosse	Commelinaceae	Herb	Invasive	51	1	9	0	0	0	0	1	0	0	0	31	0	29	2	0	0	0	0	3	0	0	0	22	15	4	2	3	5	4	1	1	1	0	1	1	0	0	0	1	0	0	0	0	0
Tribulus cistoides	L.	Zygophyllaceae	Herb	Naturalized	4	0	1	0	0	0	0	3	0	0	0	0	0	1	0	0	0	0	0	0	1	0	0	4	0	0	0	0	0	0	0	0	1	0	0	0	0	0	0	0	0	0	0	0	0
Tridax procumbens	(L.) L.	Asteraceae	Herb	Invasive	112	3	0	0	0	0	0	12	2	0	0	27	0	67	15	0	0	0	0	0	0	0	0	62	13	0	0	7	20	1	0	0	0	0	3	0	0	0	3	6	0	0	0	0	0
Trifolium aureum	Pollich	Fabaceae	Herb	Naturalized	1	0	0	0	0	0	0	0	0	0	0	1	0	0	0	0	0	0	0	0	0	0	0	0	1	0	0	0	0	0	0	0	0	0	0	0	0	0	0	0	0	0	0	0	0
Trifolium dubium	Sibth.	Fabaceae	Herb	Naturalized	1	0	3	0	0	0	0	0	0	0	0	2	0	0	1	0	0	0	0	1	0	0	0	0	0	2	0	0	0	0	0	0	1	0	1	0	0	0	0	0	0	0	0	0	0
Trifolium eximium	Stephan ex Ser.	Fabaceae	Herb	Naturalized	0	0	0	0	0	0	2	0	0	1	1	0	0	0	0	0	0	0	0	0	0	0	0	0	0	0	0	0	0	0	0	0	0	0	0	0	0	0	0	0	0	1	0	0	0
Trifolium fragiferum	L.	Fabaceae	Herb	Naturalized	2	7	1	18	0	26	12	0	0	22	18	2	0	0	0	0	3	13	5	1	1	1	0	0	1	0	0	0	0	1	0	0	0	1	0	1	0	0	0	0	0	0	0	17	0
Trifolium hybridum	L.	Fabaceae	Herb	Introduced	10	4	19	2	0	3	0	0	0	4	0	12	0	7	5	0	0	1	0	4	4	1	0	0	6	5	5	2	0	2	2	1	1	1	0	4	0	0	0	0	0	0	4	3	0
Trifolium incarnatum	L.	Fabaceae	Herb	Introduced	2	0	10	0	0	1	0	0	0	1	1	6	0	5	1	0	0	0	0	0	0	0	0	0	0	3	3	0	0	2	1	1	1	0	0	0	0	0	0	0	1	0	0	1	0
Trifolium medium	L.	Fabaceae	Herb	Naturalized	1	1	2	0	0	0	0	0	0	0	0	1	0	1	1	0	0	0	0	0	0	1	0	0	0	1	0	1	0	0	1	0	0	0	0	1	0	0	0	0	0	0	0	0	0
Trifolium pratense	L.	Fabaceae	Herb	Invasive	86	17	137	23	7	17	20	0	0	21	14	101	0	62	31	2	4	14	5	21	30	5	0	1	13	49	27	16	2	52	5	20	7	12	2	7	1	4	1	0	1	5	15	11	1
Trifolium repens	L.	Fabaceae	Herb	Invasive	126	35	416	33	5	31	19	0	0	27	29	361	0	95	58	0	1	15	6	39	37	10	1	4	38	278	50	31	7	45	8	19	16	14	1	14	5	5	4	0	6	10	22	16	2
Trigonella foenum-graecum	L.	Fabaceae	Herb	Naturalized	5	6	30	16	1	8	2	0	0	8	7	9	0	12	7	0	0	0	0	8	8	7	2	0	2	4	6	0	0	3	1	7	6	4	0	5	9	0	0	0	2	2	0	1	1
Triodanis perfoliata	(L.) Nieuwl.	Campanulaceae	Herb	Introduced	14	0	12	0	0	0	0	0	0	0	0	27	0	0	0	0	0	0	0	0	0	0	0	0	13	12	0	0	0	1	0	0	0	0	0	0	0	0	0	0	0	0	0	0	0
Tropaeolum majus	L.	Tropaeolaceae	Herb	Naturalized	43	18	43	5	0	1	1	0	0	2	1	29	0	40	22	1	0	0	0	7	4	10	0	12	5	9	8	10	7	9	10	7	8	0	0	9	3	4	3	0	1	1	0	0	0
Ulex europaeus	L.	Fabaceae	Shrub	Invasive	1	0	2	0	0	0	0	0	0	0	0	1	0	2	0	0	0	0	0	0	0	0	0	0	0	0	0	0	0	1	0	2	0	0	0	0	0	0	0	0	0	0	0	0	0
Ulmus laevis	Pall.	Ulmaceae	Tree	Naturalized	0	0	6	1	0	4	4	0	0	6	2	0	0	2	0	0	0	1	0	4	0	0	0	0	0	0	5	0	0	0	0	0	0	1	0	0	0	0	0	0	0	2	0	4	0
Vaccaria hispanica	(Mill.) Rauschert	Caryophyllaceae	Herb	Invasive	16	10	139	25	3	27	16	0	0	25	22	44	0	63	14	0	2	5	2	29	20	11	1	1	7	28	49	2	0	6	3	8	29	6	0	2	6	1	1	0	16	9	0	9	5
Vachellia nilotica	(L.) P.J.H.Hurter & Mabb.	Fabaceae	Tree	Introduced	3	0	0	0	0	0	0	0	0	0	0	1	0	2	0	0	0	0	0	0	0	0	0	1	1	0	0	1	0	0	0	0	0	0	0	0	0	0	0	0	0	0	0	0	0
Verbena bonariensis	L.	Verbenaceae	Herb	Introduced	6	1	16	0	0	0	0	0	0	0	1	19	0	3	2	0	0	0	0	2	0	0	0	1	3	12	4	2	0	0	0	0	0	0	0	0	0	0	0	0	0	0	0	0	0
Verbena bracteata	Cav. ex Lag. & Rodr.	Verbenaceae	Herb	Introduced	1	0	0	0	0	0	0	0	0	0	0	0	0	1	0	0	0	0	0	0	0	0	0	1	0	0	0	0	0	0	0	0	0	0	0	0	0	0	0	0	0	0	0	0	0
Verbena brasiliensis	Vell.	Verbenaceae	Herb	Introduced	18	0	5	0	0	0	0	0	0	0	0	20	0	2	1	0	0	0	0	0	0	0	0	2	15	3	0	1	0	0	1	1	0	0	0	0	0	0	0	0	0	0	0	0	0
Verbena stricta	Vent.	Verbenaceae	Herb	Introduced	0	0	1	0	0	0	0	0	0	0	0	0	0	0	0	0	0	0	0	1	0	0	0	0	0	0	0	0	0	0	0	0	0	1	0	0	0	0	0	0	0	0	0	0	0
Veronica arvensis	L.	Plantaginaceae	Herb	Invasive	35	2	110	0	0	1	0	0	0	1	0	123	0	21	5	1	0	0	0	1	1	0	0	0	23	86	12	0	0	12	1	10	0	0	0	1	0	1	0	0	1	0	0	1	0
Veronica hederifolia	L.	Plantaginaceae	Herb	Invasive	1	0	4	0	0	0	0	0	0	0	0	5	0	0	0	0	0	0	0	0	0	0	0	0	0	4	0	0	0	0	0	0	0	0	1	0	0	0	0	0	0	0	0	0	0
Veronica peregrina	L.	Plantaginaceae	Herb	Invasive	63	1	96	1	1	0	1	0	0	0	0	130	0	26	7	0	0	0	1	4	2	0	0	5	41	75	13	4	1	12	1	4	1	2	0	1	0	0	0	0	0	1	0	0	0
Veronica persica	Poir.	Plantaginaceae	Herb	Invasive	130	17	238	3	3	1	3	0	0	3	1	294	0	74	21	2	0	1	0	8	1	4	1	4	80	170	45	9	0	33	5	13	3	0	4	1	1	3	12	0	2	1	0	0	0
Veronica polita	Fr.	Plantaginaceae	Herb	Invasive	47	4	110	1	2	0	1	0	0	2	0	111	0	47	9	0	0	0	0	2	1	0	0	3	30	71	19	2	0	12	7	7	1	0	0	4	1	0	0	0	5	0	0	0	0
Vicia sativa	L.	Fabaceae	Herb	Introduced	178	42	230	28	3	16	7	0	1	16	15	236	0	121	67	0	0	2	0	18	19	10	7	9	59	116	21	29	19	59	21	38	10	6	3	17	11	4	13	0	14	6	4	5	5
Vicia villosa	Roth	Fabaceae	Herb, Vine	Invasive	14	15	50	16	2	8	11	0	0	15	5	10	0	30	25	0	1	10	0	7	11	1	2	0	3	9	19	6	0	5	2	1	9	1	0	8	5	2	2	0	9	6	0	6	2
Voacanga africana	Stapf ex Scott-Elliot	Apocynaceae	Tree	Invasive	3	0	0	0	0	0	0	0	0	0	0	0	0	3	0	0	0	0	0	0	0	0	0	1	0	0	0	0	2	0	0	0	0	0	0	0	0	0	0	0	0	0	0	0	0
Vulpia myuros	(L.) C.C.Gmel.	Poaceae	Herb	Naturalized	4	7	21	11	0	0	0	0	0	0	0	26	0	1	2	0	0	0	0	0	2	12	2	0	3	20	0	0	0	0	0	1	0	0	1	3	3	0	0	0	0	0	0	0	0
Waltheria indica	L.	Malvaceae	Herb, Shrub	Invasive	105	0	1	0	0	0	0	15	4	0	0	26	0	56	11	0	0	0	0	0	0	0	0	66	14	0	1	10	7	1	0	0	0	0	1	0	0	0	0	5	0	0	0	0	0
Xanthium spinosum	L.	Asteraceae	Herb	Invasive	3	1	5	3	0	3	4	0	0	6	0	4	0	3	0	0	0	2	0	1	2	1	0	1	2	2	2	0	0	0	0	0	0	1	0	0	0	0	0	0	0	2	0	2	2
Xanthium strumarium	L.	Asteraceae	Herb	Invasive	467	74	469	49	8	42	54	12	1	69	32	433	0	272	104	0	3	3	2	126	86	28	2	76	205	144	88	54	25	97	18	45	92	40	3	31	18	11	19	7	18	47	19	13	16
Xanthosoma sagittifolium	(L.) Schott	Araceae	Herb	Invasive	1	0	0	0	0	0	0	0	0	0	0	0	0	1	0	0	0	0	0	0	0	0	0	0	0	0	0	0	1	0	0	0	0	0	0	0	0	0	0	0	0	0	0	0	0
Zephyranthes candida	(Lindl.) Herb.	Amaryllidaceae	Herb	Invasive	41	1	69	1	0	0	0	1	1	0	0	80	0	30	3	0	0	0	0	3	0	1	0	12	14	47	8	2	4	9	4	9	1	0	0	1	0	0	0	0	0	0	0	0	0
Zephyranthes carinata	Herb.	Amaryllidaceae	Herb	Invasive	23	1	6	0	0	0	0	0	0	0	0	13	0	14	4	0	0	0	0	1	0	0	0	7	5	5	1	2	5	4	0	0	0	0	0	0	0	0	1	0	0	0	0	0	0
Zephyranthes minuta	(Kunth) D.Dietr.	Amaryllidaceae	Herb	Invasive	3	0	1	0	0	0	0	0	0	0	0	3	0	1	0	0	0	0	0	0	0	0	0	1	1	1	0	0	1	0	0	0	0	0	0	0	0	0	0	0	0	0	0	0	0
Zinnia elegans	Jacq.	Asteraceae	Herb	Invasive	88	17	141	3	3	14	4	0	0	9	10	114	0	70	37	1	0	2	0	24	11	1	0	15	33	59	30	20	8	11	9	17	10	6	1	9	0	4	3	0	8	3	2	4	2
Zinnia peruviana	(L.) L.	Asteraceae	Herb	Invasive	24	3	50	1	0	1	0	0	0	2	0	13	0	32	19	0	0	0	0	13	1	0	0	3	6	4	16	12	1	2	0	6	11	0	0	2	1	1	0	0	13	0	0	1	0
[truncated: 59 more columns]

## Sheet: SpatialScaleCodes
Codes for spatial scales: seven major habitat types (MHTs), 16 Köppen-Geiger climate classes (KGCs), 34 geographic provinces (PROs) and 47 ecological regions (ECOs)
Codes	SpatialScale
MHT1	Tropical and Subtropical Moist Broadleaf Forests
MHT2	Temperate Conifer Forests
MHT3	Temperate Broadleaf and Mixed Forests
MHT4	Montane Grasslands and Shrublands
MHT5	Flooded Grasslands and Savannas
MHT6	Deserts and Xeric Shrublands
MHT7	Temperate Grasslands, Savannas and Shrublands
KGC1	Aw-tropical savannah
KGC2	Am-tropical monsoon
KGC3	BSk-midlatitude steppe
KGC4	BWk-midlatitude dry desert
KGC5	Cfa-humid subtropical, hot summer
KGC6	Cfb-marine west coast, warm summer
KGC7	Cwa-humid subtropical, dry winter, hot summer
KGC8	Cwb-subtropical highland, dry winter, warm summer
KGC9	Cwc-subtropical highland, dry winter, cold summer
KGC10	Dfa-humid continental, no dry season, hot summer
KGC11	Dfb-humid continental, no dry season, warm summer
KGC12	Dfc-subarctic/boreal, no dry season, cold summer
KGC13	Dwa-humid continental, dry winter, hot summer
KGC14	Dwb-humid continental, dry winter, warm summer
KGC15	Dwc-subarctic/boreal, dry cold winter, cool summer
KGC16	ET-polar tundra
ECO1	South China-Vietnam Subtropical Evergreen Forests
ECO2	Jian Nan Subtropical Evergreen Forests
ECO3	Changjiang Plain Evergreen Forests
ECO4	Huang He Plain Mixed Forests
ECO5	Yunnan Plateau Subtropical Evergreen Forests
ECO6	Northern Indochina Subtropical Forests
ECO7	Guizhou Plateau Broadleaf And Mixed Forests
ECO8	Sichuan Basin Evergreen Broadleaf Forests
ECO9	Daba Mountains Evergreen Forests
ECO10	Central China Loess Plateau Mixed Forests
ECO11	Northeast China Plain Deciduous Forests
ECO12	Taiwan Subtropical Evergreen Forests
ECO13	Qionglai-Minshan Conifer Forests
ECO14	Southeast Tibet Shrublands And Meadows
ECO15	Hengduan Mountains Subalpine Conifer Forests
ECO16	Nujiang Langcang Gorge Alpine Conifer And Mixed Forests
ECO17	Hainan Island Monsoon Rain Forests
ECO18	Qin Ling Mountains Deciduous Forests
ECO19	Mongolian-Manchurian Grassland
ECO20	Manchurian Mixed Forests
ECO21	Junggar Basin Semi-Desert
ECO22	Ordos Plateau Steppe
ECO23	Alashan Plateau Semi-Desert
ECO24	Taklimakan Desert
ECO25	Northeastern Himalayan Subalpine Conifer Forests
ECO26	Tian Shan Montane Steppe And Meadows
ECO27	Yarlung Tsangpo Arid Steppe
ECO28	Tian Shan Foothill Arid Steppe
ECO29	Amur Meadow Steppe
ECO30	Emin Valley Steppe
ECO31	Helanshan Montane Conifer Forests
ECO32	Suiphun-Khanka Meadows And Forest Meadows
ECO33	Yellow Sea Saline Meadow
ECO34	Changbai Mountains Mixed Forests
ECO35	Altai Montane Forest And Forest Steppe
ECO36	Tibetan Plateau Alpine Shrublands And Meadows
ECO37	Central Tibetan Plateau Alpine Steppe
ECO38	Eastern Gobi Desert Steppe
ECO39	Da Hinggan-Dzhagdy Mountains Conifer Forests
ECO40	Bohai Sea Saline Meadow
ECO41	Qilian Mountains Conifer Forests
ECO42	Tian Shan Montane Conifer Forests
ECO43	Eastern Himalayan Alpine Shrub And Meadows
ECO44	Nenjiang River Grassland
ECO45	Altai Alpine Meadow And Tundra
ECO46	South Taiwan Monsoon Rain Forests
ECO47	Qaidam Basin Semi-Desert
PRO1	Hainan
PRO2	Guangdong
PRO3	Guangxi
PRO4	Yunnan
PRO5	Macau
PRO6	Hong Kong
PRO7	Fujian
PRO8	Jiangxi
PRO9	Guizhou
PRO10	Hunan
PRO11	Sichuan
PRO12	Xizang
PRO13	Zhejiang
PRO14	Chongqing
PRO15	Hubei
PRO16	Anhui
PRO17	Shanghai
PRO18	Jiangsu
PRO19	Henan
PRO20	Shaanxi
PRO21	Qinghai
PRO22	Gansu
PRO23	Shandong
PRO24	Shanxi
PRO25	Ningxia Hui
PRO26	Xinjiang Uygur
PRO27	Hebei
PRO28	Nei Mongol
PRO29	Liaoning
PRO30	Tianjin
PRO31	Beijing
PRO32	Jilin
PRO33	Heilongjiang
PRO34	Taiwan

## Sheet: OccurrenceData
Occurrence data of 706 alien angiosperm species considered. Data sources: NSII (National Specimen Information Infrastructure) and GBIF (Global Biodiversity Information Facility)
AcceptedSpeciesName	Latitude	Longitude	Source
Abutilon theophrasti	31.713	117.165	GBIF
Abutilon theophrasti	29.7219	118.345	GBIF
Abutilon theophrasti	30.5392	117.121	GBIF
Abutilon theophrasti	32.9215	117.396	GBIF
Abutilon theophrasti	30.6805	117.502	GBIF
Abutilon theophrasti	32.2613	118.339	GBIF
Abutilon theophrasti	32.8961	115.82	GBIF
Abutilon theophrasti	30.6939	117.574	GBIF
Abutilon theophrasti	31.8266	117.233	GBIF
Abutilon theophrasti	33.9617	116.805	GBIF
Abutilon theophrasti	32.6318	117.006	GBIF
Abutilon theophrasti	31.7415	116.526	GBIF
Abutilon theophrasti	31.6763	118.514	GBIF
Abutilon theophrasti	33.6521	116.971	GBIF
Abutilon theophrasti	30.9512	117.818	GBIF
Abutilon theophrasti	30.9568	117.944	GBIF
Abutilon theophrasti	31.3585	118.439	GBIF
Abutilon theophrasti	39.9104	116.731	GBIF
Abutilon theophrasti	39.8466	115.585	GBIF
Abutilon theophrasti	40.2264	116.238	GBIF
Abutilon theophrasti	40.1364	116.661	GBIF
Abutilon theophrasti	39.9655	116.305	GBIF
Abutilon theophrasti	40.3226	116.638	GBIF
Abutilon theophrasti	39.9461	116.108	GBIF
Abutilon theophrasti	40.4622	115.982	GBIF
Abutilon theophrasti	26.0806	119.303	GBIF
Abutilon theophrasti	26.156	119.138	GBIF
Abutilon theophrasti	25.4599	119.015	GBIF
Abutilon theophrasti	24.4854	118.096	GBIF
Abutilon theophrasti	24.4519	118.088	GBIF
Abutilon theophrasti	27.3891	118.087	GBIF
Abutilon theophrasti	24.88	118.682	GBIF
Abutilon theophrasti	36.0635	103.837	GBIF
Abutilon theophrasti	33.7566	105.748	GBIF
Abutilon theophrasti	33.7642	105.896	GBIF
Abutilon theophrasti	32.9496	104.69	GBIF
Abutilon theophrasti	33.7752	106.094	GBIF
Abutilon theophrasti	35.7369	107.657	GBIF
Abutilon theophrasti	22.7929	115.382	GBIF
Abutilon theophrasti	23.0319	112.464	GBIF
Abutilon theophrasti	23.1353	113.271	GBIF
Abutilon theophrasti	24.7823	113.282	GBIF
Abutilon theophrasti	23.0529	112.471	GBIF
Abutilon theophrasti	22.5485	114.065	GBIF
Abutilon theophrasti	22.8218	108.335	GBIF
Abutilon theophrasti	22.6411	107.91	GBIF
Abutilon theophrasti	25.2443	110.219	GBIF
Abutilon theophrasti	24.332	109.434	GBIF
Abutilon theophrasti	25.0057	107.178	GBIF
Abutilon theophrasti	24.7798	110.502	GBIF
Abutilon theophrasti	24.7845	110.503	GBIF
Abutilon theophrasti	22.8226	108.373	NSII
Abutilon theophrasti	21.4868	109.127	NSII
Abutilon theophrasti	22.4112	107.36	NSII
Abutilon theophrasti	21.5536	107.977	NSII
Abutilon theophrasti	24.5532	107.048	NSII
Abutilon theophrasti	24.8202	111.285	NSII
Abutilon theophrasti	23.1174	109.606	NSII
Abutilon theophrasti	24.4941	110.401	NSII
Abutilon theophrasti	24.7832	106.563	NSII
Abutilon theophrasti	26.6061	106.712	NSII
Abutilon theophrasti	27.7978	106.408	NSII
Abutilon theophrasti	25.1844	106.106	NSII
Abutilon theophrasti	25.4409	105.193	NSII
Abutilon theophrasti	25.0981	104.902	NSII
Abutilon theophrasti	25.104	105.45	NSII
Abutilon theophrasti	25.7599	108.912	NSII
Abutilon theophrasti	25.9499	105.625	NSII
Abutilon theophrasti	26.6533	106.637	NSII
Abutilon theophrasti	26.9113	107.924	NSII
Abutilon theophrasti	26.2606	107.528	NSII
Abutilon theophrasti	25.9377	108.528	NSII
Abutilon theophrasti	25.9895	107.876	NSII
Abutilon theophrasti	27.0398	108.13	NSII
Abutilon theophrasti	27.7378	109.196	NSII
Abutilon theophrasti	20.0245	110.355	NSII
Abutilon theophrasti	20.0521	110.207	NSII
Abutilon theophrasti	38.0432	114.537	NSII
Abutilon theophrasti	38.5885	116.811	NSII
Abutilon theophrasti	38.196	116.13	NSII
Abutilon theophrasti	38.0643	117.237	NSII
Abutilon theophrasti	37.8687	116.182	NSII
Abutilon theophrasti	39.1309	116.398	NSII
Abutilon theophrasti	40.4235	117.507	NSII
Abutilon theophrasti	37.6717	114.392	NSII
Abutilon theophrasti	40.7732	114.893	NSII
Abutilon theophrasti	39.7068	119.206	NSII
Abutilon theophrasti	40.9188	115.839	NSII
Abutilon theophrasti	39.8814	119.252	NSII
Abutilon theophrasti	37.7452	115.675	NSII
Abutilon theophrasti	40.9476	117.339	NSII
Abutilon theophrasti	38.0483	114.522	NSII
Abutilon theophrasti	38.0483	114.522	NSII
Abutilon theophrasti	39.8471	114.595	NSII
Abutilon theophrasti	37.0767	114.511	NSII
Abutilon theophrasti	37.2154	113.907	NSII
Abutilon theophrasti	34.7717	113.759	NSII
Abutilon theophrasti	36.1059	114.4	NSII
Abutilon theophrasti	34.4597	113.056	NSII
Abutilon theophrasti	35.221	113.249	NSII
Abutilon theophrasti	35.6819	114.558	NSII
Abutilon theophrasti	34.804	114.321	NSII
Abutilon theophrasti	34.0599	111.055	NSII
Abutilon theophrasti	32.9966	112.535	NSII
Abutilon theophrasti	35.9769	114.908	NSII
Abutilon theophrasti	35.7676	115.036	NSII
Abutilon theophrasti	35.0938	112.958	NSII
Abutilon theophrasti	34.7783	111.207	NSII
Abutilon theophrasti	34.7269	111.108	NSII
Abutilon theophrasti	34.4202	115.662	NSII
Abutilon theophrasti	33.5489	114.618	NSII
Abutilon theophrasti	35.1058	113.408	NSII
Abutilon theophrasti	33.473	114.882	NSII
Abutilon theophrasti	35.3096	113.934	NSII
Abutilon theophrasti	32.153	114.097	NSII
Abutilon theophrasti	35.2293	113.455	NSII
Abutilon theophrasti	34.7534	113.631	NSII
Abutilon theophrasti	33.6431	114.708	NSII
Abutilon theophrasti	33.0178	114.028	NSII
Abutilon theophrasti	34.6243	112.459	NSII
Abutilon theophrasti	45.7479	126.67	NSII
Abutilon theophrasti	45.761	130.599	NSII
Abutilon theophrasti	46.5936	125.109	NSII
Abutilon theophrasti	47.0236	129.059	NSII
Abutilon theophrasti	46.8057	130.327	NSII
Abutilon theophrasti	46.7353	129.912	NSII
Abutilon theophrasti	44.347	129.489	NSII
Abutilon theophrasti	47.3436	123.212	NSII
Abutilon theophrasti	46.4257	125.349	NSII
Abutilon theophrasti	46.0456	124.819	NSII
Abutilon theophrasti	47.3244	130.282	NSII
Abutilon theophrasti	50.2513	127.535	NSII
Abutilon theophrasti	50.2577	127.507	NSII
Abutilon theophrasti	45.3098	130.988	NSII
Abutilon theophrasti	47.648	132.518	NSII
Abutilon theophrasti	44.7923	127.548	NSII
Abutilon theophrasti	44.0961	131.132	NSII
Abutilon theophrasti	44.9248	130.531	NSII
Abutilon theophrasti	47.1613	123.829	NSII
Abutilon theophrasti	46.3978	123.424	NSII
Abutilon theophrasti	46.7107	126.1	NSII
Abutilon theophrasti	46.7345	131.147	NSII
Abutilon theophrasti	46.2581	126.295	NSII
Abutilon theophrasti	47.8995	125.312	NSII
Abutilon theophrasti	46.0824	125.941	NSII
Abutilon theophrasti	45.5242	125.085	NSII
Abutilon theophrasti	30.5516	114.348	NSII
Abutilon theophrasti	32.5463	111.52	NSII
Abutilon theophrasti	30.5983	114.278	NSII
Abutilon theophrasti	31.4085	110.199	NSII
Abutilon theophrasti	31.7505	110.683	NSII
Abutilon theophrasti	32.3241	109.722	NSII
Abutilon theophrasti	30.5596	114.323	NSII
Abutilon theophrasti	30.5985	114.312	NSII
Abutilon theophrasti	32.2303	110.236	NSII
Abutilon theophrasti	32.6589	111.087	NSII
Abutilon theophrasti	30.5523	114.348	NSII
Abutilon theophrasti	28.2642	113.637	NSII
Abutilon theophrasti	29.4173	112.178	NSII
Abutilon theophrasti	28.1183	112.99	NSII
Abutilon theophrasti	29.4059	110.17	NSII
Abutilon theophrasti	27.8357	112.95	NSII
Abutilon theophrasti	27.7327	111.335	NSII
Abutilon theophrasti	28.2349	112.945	NSII
Abutilon theophrasti	28.706	109.666	NSII
Abutilon theophrasti	29.0377	111.705	NSII
Abutilon theophrasti	29.0608	111.69	NSII
Abutilon theophrasti	28.2219	110.227	NSII
Abutilon theophrasti	28.3174	109.746	NSII
Abutilon theophrasti	28.5597	112.362	NSII
Abutilon theophrasti	28.9858	109.864	NSII
Abutilon theophrasti	29.4671	113.013	NSII
Abutilon theophrasti	43.1179	128.905	NSII
Abutilon theophrasti	43.8436	126.556	NSII
Abutilon theophrasti	43.822	125.331	NSII
Abutilon theophrasti	45.6255	122.846	NSII
Abutilon theophrasti	45.513	124.299	NSII
Abutilon theophrasti	43.3783	128.239	NSII
Abutilon theophrasti	43.8399	126.548	NSII
Abutilon theophrasti	45.1474	124.831	NSII
Abutilon theophrasti	43.168	124.416	NSII
Abutilon theophrasti	45.0084	124.048	NSII
Abutilon theophrasti	41.7338	125.947	NSII
Abutilon theophrasti	44.819	123.095	NSII
Abutilon theophrasti	42.8685	130.373	NSII
Abutilon theophrasti	42.7715	129.433	NSII
Abutilon theophrasti	42.9127	129.521	NSII
Abutilon theophrasti	32.0675	118.77	NSII
Abutilon theophrasti	31.6595	120.759	NSII
Abutilon theophrasti	32.0159	119.613	NSII
Abutilon theophrasti	31.9585	118.847	NSII
Abutilon theophrasti	32.0739	118.633	NSII
Abutilon theophrasti	31.926	120.292	NSII
Abutilon theophrasti	34.6022	119.229	NSII
Abutilon theophrasti	34.0926	119.323	NSII
Abutilon theophrasti	34.2886	119.247	NSII
Abutilon theophrasti	32.0647	118.802	NSII
Abutilon theophrasti	31.3036	120.592	NSII
Abutilon theophrasti	31.3909	120.987	NSII
Abutilon theophrasti	31.4646	121.136	NSII
Abutilon theophrasti	31.9882	120.284	NSII
Abutilon theophrasti	31.4988	120.319	NSII
Abutilon theophrasti	31.2313	120.61	NSII
Abutilon theophrasti	33.0183	118.551	NSII
Abutilon theophrasti	32.2781	119.191	NSII
Abutilon theophrasti	32.1947	119.43	NSII
Abutilon theophrasti	31.8158	119.981	NSII
Abutilon theophrasti	31.4221	119.492	NSII
Abutilon theophrasti	34.8477	119.179	NSII
Abutilon theophrasti	33.5567	119.12	NSII
Abutilon theophrasti	33.7871	119.266	NSII
Abutilon theophrasti	33.509	119.147	NSII
Abutilon theophrasti	32.3287	118.827	NSII
Abutilon theophrasti	31.9865	120.902	NSII
Abutilon theophrasti	31.8142	121.663	NSII
Abutilon theophrasti	31.8811	120.562	NSII
Abutilon theophrasti	33.9677	118.282	NSII
Abutilon theophrasti	33.4657	118.222	NSII
Abutilon theophrasti	32.9178	119.858	NSII
Abutilon theophrasti	34.2127	117.291	NSII
Abutilon theophrasti	34.7652	116.943	NSII
Abutilon theophrasti	33.3551	120.168	NSII
Abutilon theophrasti	33.2472	119.366	NSII
Abutilon theophrasti	28.6817	115.915	NSII
Abutilon theophrasti	25.4076	114.368	NSII
Abutilon theophrasti	27.2883	116.915	NSII
Abutilon theophrasti	26.8485	116.343	NSII
Abutilon theophrasti	29.6667	115.961	NSII
Abutilon theophrasti	27.1335	113.969	NSII
Abutilon theophrasti	24.9081	114.811	NSII
Abutilon theophrasti	29.2624	115.107	NSII
Abutilon theophrasti	29.3944	116.008	NSII
Abutilon theophrasti	29.0312	114.554	NSII
Abutilon theophrasti	26.9515	114.249	NSII
Abutilon theophrasti	29.6671	115.96	NSII
Abutilon theophrasti	29.4545	116.051	NSII
Abutilon theophrasti	28.6895	115.865	NSII
Abutilon theophrasti	29.9021	116.556	NSII
Abutilon theophrasti	29.682	115.687	NSII
Abutilon theophrasti	28.4606	117.949	NSII
Abutilon theophrasti	29.254	117.868	NSII
Abutilon theophrasti	28.6877	118.252	NSII
Abutilon theophrasti	39.0573	121.789	NSII
Abutilon theophrasti	41.5389	121.246	NSII
Abutilon theophrasti	42.1068	124.93	NSII
Abutilon theophrasti	41.8419	123.438	NSII
Abutilon theophrasti	42.2299	123.732	NSII
Abutilon theophrasti	42.744	124.734	NSII
Abutilon theophrasti	41.74	125.046	NSII
Abutilon theophrasti	41.9915	122.843	NSII
Abutilon theophrasti	41.1151	123.001	NSII
Abutilon theophrasti	41.3348	123.775	NSII
Abutilon theophrasti	41.5037	120.396	NSII
Abutilon theophrasti	40.4592	124.072	NSII
Abutilon theophrasti	42.0319	121.686	NSII
Abutilon theophrasti	40.8876	122.692	NSII
Abutilon theophrasti	40.6166	120.765	NSII
Abutilon theophrasti	41.2729	125.368	NSII
Abutilon theophrasti	41.1009	121.133	NSII
Abutilon theophrasti	41.1151	121.11	NSII
Abutilon theophrasti	41.2593	123.188	NSII
Abutilon theophrasti	41.6713	123.35	NSII
Abutilon theophrasti	41.7997	123.315	NSII
Abutilon theophrasti	40.2959	123.288	NSII
Abutilon theophrasti	40.6864	122.386	NSII
Abutilon theophrasti	39.687	122.974	NSII
Abutilon theophrasti	39.6164	109.87	NSII
Abutilon theophrasti	40.8922	107.157	NSII
Abutilon theophrasti	40.8243	111.772	NSII
Abutilon theophrasti	40.7353	111.17	NSII
Abutilon theophrasti	48.6771	116.831	NSII
Abutilon theophrasti	48.2238	118.277	NSII
Abutilon theophrasti	49.292	120.718	NSII
Abutilon theophrasti	48.4773	124.514	NSII
Abutilon theophrasti	42.8718	120.665	NSII
Abutilon theophrasti	45.3878	121.601	NSII
Abutilon theophrasti	46.0787	122.1	NSII
Abutilon theophrasti	48.02	122.744	NSII
Abutilon theophrasti	40.8359	111.693	NSII
Abutilon theophrasti	38.8335	105.706	NSII
Abutilon theophrasti	40.7493	107.394	NSII
Abutilon theophrasti	42.2617	118.896	NSII
Abutilon theophrasti	50.5982	123.733	NSII
Abutilon theophrasti	49.1727	119.785	NSII
Abutilon theophrasti	49.1727	119.785	NSII
Abutilon theophrasti	43.658	122.251	NSII
Abutilon theophrasti	41.5933	108.52	NSII
Abutilon theophrasti	43.9394	116.054	NSII
Abutilon theophrasti	44.1323	123.319	NSII
Abutilon theophrasti	43.6488	111.958	NSII
Abutilon theophrasti	43.8656	113.673	NSII
Abutilon theophrasti	43.9383	116.094	NSII
Abutilon theophrasti	37.7893	107.413	NSII
Abutilon theophrasti	38.533	106.237	NSII
Abutilon theophrasti	38.283	106.26	NSII
Abutilon theophrasti	37.5057	105.204	NSII
Abutilon theophrasti	34.9026	108.952	NSII
Abutilon theophrasti	37.7973	107.408	NSII
Abutilon theophrasti	37.5041	105.2	NSII
Abutilon theophrasti	34.7408	101.624	NSII
Abutilon theophrasti	36.6774	117.026	NSII
Abutilon theophrasti	37.4413	116.366	NSII
Abutilon theophrasti	37.7359	117.238	NSII
Abutilon theophrasti	37.3471	116.589	NSII
Abutilon theophrasti	36.7899	116.769	NSII
Abutilon theophrasti	36.9402	116.644	NSII
Abutilon theophrasti	35.4202	116.594	NSII
Abutilon theophrasti	36.1208	115.798	NSII
Abutilon theophrasti	35.1107	118.364	NSII
Abutilon theophrasti	35.5874	116.993	NSII
Abutilon theophrasti	37.1001	122.013	NSII
Abutilon theophrasti	37.47	121.454	NSII
Abutilon theophrasti	35.7962	118.635	NSII
Abutilon theophrasti	35.4075	117.014	NSII
Abutilon theophrasti	37.4396	118.681	NSII
Abutilon theophrasti	36.6566	117.126	NSII
Abutilon theophrasti	36.2059	117.094	NSII
Abutilon theophrasti	36.7127	119.168	NSII
Abutilon theophrasti	34.816	117.331	NSII
Abutilon theophrasti	37.8197	112.585	NSII
Abutilon theophrasti	36.1535	112.257	NSII
Abutilon theophrasti	35.6019	110.719	NSII
Abutilon theophrasti	35.6104	110.989	NSII
Abutilon theophrasti	37.5578	112.163	NSII
Abutilon theophrasti	35.4963	112.859	NSII
Abutilon theophrasti	37.3641	112.342	NSII
Abutilon theophrasti	36.0937	111.526	NSII
Abutilon theophrasti	37.439	110.901	NSII
Abutilon theophrasti	37.7928	113.664	NSII
Abutilon theophrasti	37.877	112.556	NSII
Abutilon theophrasti	37.6131	112.365	NSII
Abutilon theophrasti	34.6994	110.701	NSII
Abutilon theophrasti	35.4211	110.845	NSII
Abutilon theophrasti	38.7342	113.261	NSII
Abutilon theophrasti	39.3907	111.144	NSII
Abutilon theophrasti	33.7015	110.334	NSII
Abutilon theophrasti	33.9166	106.523	NSII
Abutilon theophrasti	35.4821	110.45	NSII
Abutilon theophrasti	34.5187	109.778	NSII
Abutilon theophrasti	35.5902	109.847	NSII
Abutilon theophrasti	37.6051	108.801	NSII
Abutilon theophrasti	34.8988	106.871	NSII
Abutilon theophrasti	34.2804	107.756	NSII
Abutilon theophrasti	33.1598	106.679	NSII
Abutilon theophrasti	33.3166	108.321	NSII
Abutilon theophrasti	32.3948	109.369	NSII
Abutilon theophrasti	32.8405	109.369	NSII
Abutilon theophrasti	36.6561	109.501	NSII
Abutilon theophrasti	33.2289	107.552	NSII
Abutilon theophrasti	31.8896	109.533	NSII
Abutilon theophrasti	32.5258	108.542	NSII
Abutilon theophrasti	34.2716	108.961	NSII
Abutilon theophrasti	32.6905	109.036	NSII
Abutilon theophrasti	34.528	107.407	NSII
Abutilon theophrasti	33.0738	107.029	NSII
Abutilon theophrasti	34.115	108.611	NSII
Abutilon theophrasti	33.8786	109.924	NSII
Abutilon theophrasti	34.0971	110.154	NSII
Abutilon theophrasti	33.8689	109.947	NSII
Abutilon theophrasti	34.7573	109.186	NSII
Abutilon theophrasti	34.2791	109.071	NSII
Abutilon theophrasti	32.9894	107.773	NSII
Abutilon theophrasti	32.9894	107.773	NSII
Abutilon theophrasti	34.2739	108.086	NSII
Abutilon theophrasti	32.8376	109.368	NSII
Abutilon theophrasti	35.9934	109.387	NSII
Abutilon theophrasti	37.7614	110.19	NSII
Abutilon theophrasti	31.1555	121.131	NSII
Abutilon theophrasti	31.2359	121.481	NSII
Abutilon theophrasti	30.9237	121.481	NSII
Abutilon theophrasti	30.7479	121.348	NSII
Abutilon theophrasti	31.2273	121.55	NSII
Abutilon theophrasti	31.255	121.404	NSII
Abutilon theophrasti	31.2408	121.485	NSII
Abutilon theophrasti	31.0371	121.234	NSII
Abutilon theophrasti	31.3802	121.273	NSII
Abutilon theophrasti	31.1188	121.389	NSII
Abutilon theophrasti	31.2655	121.533	NSII
Abutilon theophrasti	30.3164	120.503	NSII
Abutilon theophrasti	30.657	104.083	NSII
Abutilon theophrasti	30.579	104.073	NSII
Abutilon theophrasti	30.9943	103.654	NSII
Abutilon theophrasti	29.2361	103.269	NSII
Abutilon theophrasti	29.607	103.492	NSII
Abutilon theophrasti	30.4175	104.553	NSII
Abutilon theophrasti	27.7121	102.818	NSII
Abutilon theophrasti	30.8438	106.118	NSII
Abutilon theophrasti	32.0874	108.042	NSII
Abutilon theophrasti	30.0168	103.05	NSII
Abutilon theophrasti	32.3378	105.724	NSII
Abutilon theophrasti	29.9106	103.38	NSII
Abutilon theophrasti	31.4737	104.686	NSII
Abutilon theophrasti	30.8771	105.395	NSII
Abutilon theophrasti	27.9006	102.271	NSII
Abutilon theophrasti	27.4282	101.515	NSII
Abutilon theophrasti	30.135	104.634	NSII
Abutilon theophrasti	39.0936	117.206	NSII
Abutilon theophrasti	39.7232	117.317	NSII
Abutilon theophrasti	40.0515	117.415	NSII
Abutilon theophrasti	39.337	117.832	NSII
Abutilon theophrasti	39.3899	117.051	NSII
Abutilon theophrasti	39.1487	117.014	NSII
Abutilon theophrasti	37.0041	80.8132	NSII
Abutilon theophrasti	43.8412	81.1677	NSII
Abutilon theophrasti	43.8473	81.1591	NSII
Abutilon theophrasti	37.1183	79.9202	NSII
Abutilon theophrasti	39.4736	76.0003	NSII
Abutilon theophrasti	41.7324	86.1815	NSII
Abutilon theophrasti	44.3101	86.2206	NSII
Abutilon theophrasti	38.9045	77.616	NSII
Abutilon theophrasti	44.312	86.0869	NSII
Abutilon theophrasti	46.7574	82.9936	NSII
Abutilon theophrasti	42.957	89.1973	NSII
Abutilon theophrasti	43.8308	87.6244	NSII
Abutilon theophrasti	43.8308	87.6244	NSII
Abutilon theophrasti	41.175	80.2669	NSII
Abutilon theophrasti	41.7228	82.9671	NSII
Abutilon theophrasti	41.7838	84.2582	NSII
Abutilon theophrasti	44.9122	82.0729	NSII
Abutilon theophrasti	44.86	82.058	NSII
Abutilon theophrasti	37.0794	80.2045	NSII
Abutilon theophrasti	39.4761	75.9964	NSII
Abutilon theophrasti	39.8053	78.5545	NSII
Abutilon theophrasti	39.8712	79.0756	NSII
Abutilon theophrasti	42.8748	90.2201	NSII
Abutilon theophrasti	43.8827	87.4345	NSII
Abutilon theophrasti	43.9153	81.2842	NSII
Abutilon theophrasti	39.4783	75.9957	NSII
Abutilon theophrasti	24.6802	102.915	NSII
Abutilon theophrasti	24.1748	102.413	NSII
Abutilon theophrasti	25.3493	100.498	NSII
Abutilon theophrasti	25.2334	100.313	NSII
Abutilon theophrasti	26.69	100.758	NSII
Abutilon theophrasti	26.8274	100.244	NSII
Abutilon theophrasti	25.1179	99.168	NSII
Abutilon theophrasti	22.831	100.973	NSII
Abutilon theophrasti	24.3577	102.554	NSII
Abutilon theophrasti	30.5179	120.687	NSII
Abutilon theophrasti	30.2531	120.216	NSII
Abutilon theophrasti	30.751	120.764	NSII
Abutilon theophrasti	29.4812	119.287	NSII
Abutilon theophrasti	30.2398	119.732	NSII
Abutilon theophrasti	29.8661	121.631	NSII
Abutilon theophrasti	29.9768	122.332	NSII
Abutilon theophrasti	30.0255	122.114	NSII
Abutilon theophrasti	30.899	120.095	NSII
Abutilon theophrasti	29.0846	119.653	NSII
Abutilon theophrasti	28.1182	120.993	NSII
Abutilon theophrasti	28.0805	119.148	NSII
Abutilon theophrasti	30.0577	120.59	NSII
Abutilon theophrasti	28.0011	120.706	NSII
Abutilon theophrasti	29.9909	122.214	NSII
Abutilon theophrasti	29.8112	106.402	NSII
Abutilon theophrasti	31.9534	108.672	NSII
Abutilon theophrasti	29.1635	107.106	NSII
Abutilon theophrasti	30.9391	107.957	NSII
Abutilon theophrasti	29.569	106.558	NSII
Abutilon theophrasti	29.8694	107.737	NSII
Abutilon theophrasti	31.4049	109.576	NSII
Abutilon theophrasti	34.71	114.55	NSII
Abutilon theophrasti	25.2756	112.563	NSII
Abutilon theophrasti	28.7008	115.385	NSII
Abutilon theophrasti	32.6059	111.196	NSII
Abutilon theophrasti	30.5539	114.316	NSII
Abutilon theophrasti	30.5492	114.275	NSII
Abutilon theophrasti	29.0014	109.851	NSII
Abutilon theophrasti	34.0542	111.048	NSII
Abutilon theophrasti	32.0556	118.798	NSII
Abutilon theophrasti	43.8762	125.328	NSII
Abutilon theophrasti	43.8006	125.658	NSII
Abutilon theophrasti	41.7916	123.402	NSII
Abutilon theophrasti	31.2912	121.217	NSII
Abutilon theophrasti	39.8261	116.229	NSII
Abutilon theophrasti	39.997	116.517	NSII
Abutilon theophrasti	28.1453	112.913	NSII
Abutilon theophrasti	39.8212	116.532	NSII
Abutilon theophrasti	28.1452	112.913	NSII
Abutilon theophrasti	28.1451	112.913	NSII
Abutilon theophrasti	28.1452	112.913	NSII
Abutilon theophrasti	40.0407	116.431	NSII
Abutilon theophrasti	40.5978	117.336	NSII
Abutilon theophrasti	33.0674	118.959	NSII
Abutilon theophrasti	39.0961	117.062	NSII
Abutilon theophrasti	28.8706	105.431	NSII
Abutilon theophrasti	39.853	116.524	NSII
Abutilon theophrasti	41.8045	123.4	NSII
Abutilon theophrasti	33.08	120.81	NSII
Abutilon theophrasti	39.7766	116.498	NSII
Abutilon theophrasti	39.7626	116.532	NSII
Abutilon theophrasti	43.4708	88.3158	NSII
Abutilon theophrasti	39.9328	116.638	NSII
Abutilon theophrasti	41.6137	91.7058	NSII
Abutilon theophrasti	37.9586	120.607	NSII
Abutilon theophrasti	40.001	116.384	NSII
Abutilon theophrasti	44.4375	86.1786	NSII
Abutilon theophrasti	39.0675	79.1714	NSII
Abutilon theophrasti	35.6333	117.7	NSII
Abutilon theophrasti	31.1	121.367	NSII
Abutilon theophrasti	44.29	86.03	NSII
Abutilon theophrasti	38.07	114.48	NSII
Abutilon theophrasti	32.87	118.57	NSII
Abutilon theophrasti	33.34	120.16	NSII
Abutilon theophrasti	33.6	119.05	NSII
Abutilon theophrasti	36.65	116.99	NSII
Abutilon theophrasti	33.22	107.54	NSII
Abutilon theophrasti	37.69	118.13	NSII
Abutilon theophrasti	36.85	114.5	NSII
Abutilon theophrasti	31.86	118.8	NSII
Abutilon theophrasti	30.54	114.27	NSII
Abutilon theophrasti	29	109.85	NSII
Abutilon theophrasti	26.94	114.24	NSII
Abutilon theophrasti	39.29	116.56	NSII
Abutilon theophrasti	30.27	120.17	NSII
Abutilon theophrasti	35.49	112.85	NSII
Abutilon theophrasti	39.31	115.24	NSII
Abutilon theophrasti	40.21	116.17	NSII
Abutilon theophrasti	41.79	81.87	NSII
Abutilon theophrasti	41.02	117.88	NSII
Abutilon theophrasti	32.39	119.41	NSII
Abutilon theophrasti	40.64	116.58	NSII
Abutilon theophrasti	40.52	116.15	NSII
Abutilon theophrasti	23.12	113.34	NSII
Abutilon theophrasti	33.96	112.03	NSII
Abutilon theophrasti	41.33	86.26	NSII
Abutilon theophrasti	40.5	117.09	NSII
Abutilon theophrasti	33.21	119.43	NSII
Abutilon theophrasti	42.78	128.51	NSII
Abutilon theophrasti	39.63	116.47	NSII
Abutilon theophrasti	36.29	115.22	NSII
Abutilon theophrasti	39.46	75.99	NSII
Abutilon theophrasti	34.36	108.76	NSII
Abutilon theophrasti	30.75	120.75	NSII
Abutilon theophrasti	32.05	118.79	NSII
Abutilon theophrasti	37.28	114.51	NSII
Abutilon theophrasti	33.04	111.84	NSII
Abutilon theophrasti	40.44	117.72	NSII
Abutilon theophrasti	25.08	104.89	NSII
Abutilon theophrasti	32.08	118.27	NSII
Abutilon theophrasti	29.61	115.99	NSII
Abutilon theophrasti	18.74	109.17	NSII
Abutilon theophrasti	40.0217	116.508	NSII
Abutilon theophrasti	19	109	NSII
Abutilon theophrasti	43.6236	81.7919	NSII
Abutilon theophrasti	37.6464	115.635	NSII
Abutilon theophrasti	31.611	119.172	NSII
Abutilon theophrasti	46.9336	131.733	NSII
Abutilon theophrasti	39.472	75.9869	NSII
Abutilon theophrasti	40.0333	116.283	NSII
Abutilon theophrasti	32.0314	118.839	NSII
Abutilon theophrasti	32.0318	118.838	NSII
Abutilon theophrasti	32.0349	118.841	NSII
Abutilon theophrasti	29.4961	103.399	NSII
Abutilon theophrasti	27.8563	112.907	NSII
Abutilon theophrasti	24.8138	113.184	NSII
Abutilon theophrasti	40.2105	116.176	NSII
Abutilon theophrasti	28.2085	113.009	NSII
Abutilon theophrasti	30.274	120.173	NSII
Abutilon theophrasti	42.9423	89.1859	NSII
Abutilon theophrasti	31.526	120.32	NSII
Abutilon theophrasti	32.1447	110.712	NSII
Abutilon theophrasti	28.6052	116.07	NSII
Abutilon theophrasti	25.8336	116.358	NSII
Abutilon theophrasti	32.0556	118.798	NSII
Abutilon theophrasti	27.4029	102.175	NSII
Abutilon theophrasti	26.8309	116.846	NSII
Abutilon theophrasti	33.1536	106.673	NSII
Abutilon theophrasti	29.8683	121.544	NSII
Abutilon theophrasti	24.8463	110.452	NSII
Abutilon theophrasti	31.2382	121.469	NSII
Abutilon theophrasti	25.2551	110.051	NSII
Abutilon theophrasti	24.3992	109.38	NSII
Abutilon theophrasti	30.7106	104.089	NSII
Abutilon theophrasti	30.6634	113.167	NSII
Abutilon theophrasti	29.5991	115.786	NSII
Abutilon theophrasti	37.6029	114.273	NSII
Abutilon theophrasti	29.8877	110.033	NSII
Abutilon theophrasti	29.3425	115.973	NSII
Abutilon theophrasti	27.1277	113.961	NSII
Abutilon theophrasti	29.6102	115.998	NSII
Abutilon theophrasti	29.0101	114.413	NSII
Abutilon theophrasti	26.9452	114.243	NSII
Abutilon theophrasti	29.3265	114.963	NSII
Abutilon theophrasti	40.0015	116.396	NSII
Abutilon theophrasti	22.0107	100.8	NSII
Abutilon theophrasti	26.8981	112.574	NSII
Acacia dealbata	23.1353	113.271	NSII
Acacia dealbata	23.0396	116.301	NSII
Acacia dealbata	22.8218	108.335	NSII
Acacia dealbata	24.332	109.434	NSII
Acacia dealbata	22.8226	108.373	NSII
Acacia dealbata	26.6061	106.712	NSII
Acacia dealbata	25.104	105.45	NSII
Acacia dealbata	26.6533	106.637	NSII
Acacia dealbata	26.5988	104.838	NSII
Acacia dealbata	27.7283	107.038	NSII
Acacia dealbata	26.2192	105.483	NSII
Acacia dealbata	26.8449	106.598	NSII
Acacia dealbata	20.0245	110.355	NSII
Acacia dealbata	19.1011	108.659	NSII
Acacia dealbata	30.5985	114.312	NSII
Acacia dealbata	28.2349	112.945	NSII
Acacia dealbata	31.9865	120.902	NSII
Acacia dealbata	28.6817	115.915	NSII
Acacia dealbata	29.3944	116.008	NSII
Acacia dealbata	29.6667	115.961	NSII
Acacia dealbata	29.6671	115.96	NSII
Acacia dealbata	29.4545	116.051	GBIF
Acacia dealbata	31.1188	121.389	GBIF
Acacia dealbata	31.4103	121.497	GBIF
Acacia dealbata	30.9237	121.481	GBIF
Acacia dealbata	31.3802	121.273	GBIF
Acacia dealbata	30.7479	121.348	GBIF
Acacia dealbata	31.2273	121.55	GBIF
Acacia dealbata	30.3164	120.503	GBIF
Acacia dealbata	31.2268	121.43	GBIF
Acacia dealbata	30.579	104.073	GBIF
Acacia dealbata	27.9006	102.271	GBIF
Acacia dealbata	22.3082	114.173	GBIF
Acacia dealbata	25.0516	102.716	GBIF
Acacia dealbata	25.596	100.262	GBIF
Acacia dealbata	26.9081	98.8756	GBIF
Acacia dealbata	22.7856	103.232	GBIF
Acacia dealbata	24.8863	102.839	GBIF
Acacia dealbata	25.1179	99.168	GBIF
Acacia dealbata	26.0555	101.673	GBIF
Acacia dealbata	24.8919	102.827	GBIF
Acacia dealbata	26.4592	99.4233	GBIF
Acacia dealbata	24.3577	102.554	GBIF
Acacia dealbata	27.8419	121.164	GBIF
Acacia dealbata	29.8661	121.631	GBIF
Acacia dealbata	29.9909	122.214	GBIF
Acacia dealbata	29.8694	107.737	GBIF
Acacia dealbata	29.569	106.558	GBIF
Acacia dealbata	29.1635	107.106	GBIF
Acacia dealbata	25.4192	107.662	GBIF
Acacia dealbata	30.5566	104.063	GBIF
Acacia dealbata	30.5565	104.063	GBIF
Acacia dealbata	30.7659	104.129	GBIF
Acacia dealbata	25.5842	100.222	GBIF
Acacia dealbata	22.6538	108.311	GBIF
Acacia dealbata	25.0125	102.7	GBIF
Acacia dealbata	23.127	113.342	GBIF
Acacia dealbata	26.5435	106.761	GBIF
Acacia dealbata	27.8972	102.265	GBIF
Acacia dealbata	29.5549	106.548	GBIF
Acacia dealbata	18.252	109.504	GBIF
Acacia dealbata	30.0064	107.795	GBIF
Acacia dealbata	28.2624	109.698	GBIF
Acacia decurrens	29.8112	106.402	GBIF
Acacia decurrens	26.0806	119.303	GBIF
Acacia decurrens	24.4854	118.096	GBIF
Acacia decurrens	24.4612	117.808	GBIF
Acacia decurrens	24.5209	117.363	GBIF
Acacia decurrens	27.3891	118.087	GBIF
Acacia decurrens	24.5189	117.654	GBIF
Acacia decurrens	36.0635	103.837	GBIF
Acacia decurrens	21.5202	111.021	GBIF
Acacia decurrens	22.7929	115.382	GBIF
Acacia decurrens	23.1353	113.271	GBIF
Acacia decurrens	24.4483	114.945	GBIF
Acacia decurrens	23.4373	115.849	GBIF
Acacia decurrens	25.1235	114.319	GBIF
Acacia decurrens	22.176	111.798	GBIF
Acacia decurrens	22.3601	110.954	GBIF
Acacia decurrens	22.3483	106.861	GBIF
Acacia decurrens	22.8226	108.373	GBIF
Acacia decurrens	22.2778	109.563	GBIF
Acacia decurrens	24.7768	105.35	GBIF
Acacia decurrens	24.9818	107.547	GBIF
Acacia decurrens	26.6061	106.712	GBIF
Acacia decurrens	26.6533	106.637	GBIF
Acacia decurrens	28.3391	106.203	GBIF
Acacia decurrens	25.104	105.45	GBIF
Acacia decurrens	26.3842	108.085	GBIF
Acacia decurrens	25.0981	104.902	GBIF
Acacia decurrens	20.0245	110.355	GBIF
Acacia decurrens	18.6469	109.703	GBIF
Acacia decurrens	19.5271	109.587	GBIF
Acacia decurrens	18.7559	109.181	GBIF
Acacia decurrens	18.8001	110.399	GBIF
Acacia decurrens	30.6974	111.293	GBIF
Acacia decurrens	28.1183	112.99	GBIF
Acacia decurrens	26.4397	110.863	GBIF
Acacia decurrens	31.9865	120.902	GBIF
Acacia decurrens	25.8237	114.928	GBIF
Acacia decurrens	24.7482	114.537	GBIF
Acacia decurrens	25.8917	116.033	GBIF
Acacia decurrens	25.8352	114.941	GBIF
Acacia decurrens	31.2305	121.471	GBIF
Acacia decurrens	30.657	104.083	GBIF
Acacia decurrens	31.5662	107.111	GBIF
Acacia decurrens	31.9177	107.252	GBIF
Acacia decurrens	29.7093	107.396	GBIF
Acacia decurrens	30.0029	108.115	GBIF
Acacia decurrens	29.2229	106.298	GBIF
Acacia decurrens	29.2402	106.289	GBIF
Acacia decurrens	29.3633	105.936	GBIF
Acacia decurrens	29.9106	103.38	GBIF
Acacia decurrens	26.6612	102.251	GBIF
Acacia decurrens	27.9006	102.271	GBIF
Acacia decurrens	31.4737	104.686	GBIF
Acacia decurrens	29.5027	106.668	GBIF
Acacia decurrens	25.0516	102.716	GBIF
Acacia decurrens	26.5662	100.182	GBIF
Acacia decurrens	22.017	100.806	GBIF
Acacia decurrens	24.8863	102.839	GBIF
Acacia decurrens	21.9634	100.459	GBIF
Acacia decurrens	25.3188	101.553	GBIF
Acacia decurrens	22.99	103.693	GBIF
Acacia decurrens	25.0525	102.717	GBIF
Acacia decurrens	24.0522	105.062	GBIF
Acacia decurrens	30.2728	120.159	GBIF
Acacia decurrens	27.5231	120.434	GBIF
Acacia decurrens	30.2531	120.216	GBIF
Acacia decurrens	28.1182	120.993	GBIF
Acacia decurrens	29.9768	122.332	GBIF
Acacia decurrens	29.9909	122.214	GBIF
Acacia decurrens	28.0011	120.706	GBIF
Acacia decurrens	29.569	106.558	GBIF
Acacia decurrens	29.4085	106.547	GBIF
Acacia decurrens	30.3333	107.34	GBIF
Acacia decurrens	29.8694	107.737	GBIF
Acacia decurrens	29.5472	106.464	GBIF
Acacia decurrens	23.12	113.34	GBIF
Acacia farnesiana	39.9998	116.211	GBIF
Acacia farnesiana	26.0806	119.303	GBIF
Acacia farnesiana	24.4612	117.808	GBIF
Acacia farnesiana	27.3891	118.087	GBIF
Acacia farnesiana	24.88	118.682	GBIF
Acacia farnesiana	24.4854	118.096	GBIF
Acacia farnesiana	24.5189	117.654	GBIF
Acacia farnesiana	23.1379	113.272	GBIF
Acacia farnesiana	22.7929	115.382	NSII
Acacia farnesiana	23.0319	112.464	NSII
Acacia farnesiana	23.1353	113.271	NSII
Acacia farnesiana	22.5846	113.089	NSII
Acacia farnesiana	21.6158	110.292	NSII
Acacia farnesiana	23.0529	112.471	NSII
Acacia farnesiana	22.8218	108.335	NSII
Acacia farnesiana	25.2443	110.219	NSII
Acacia farnesiana	22.8226	108.373	NSII
Acacia farnesiana	24.4175	111.559	NSII
Acacia farnesiana	25.6176	110.679	NSII
Acacia farnesiana	24.9896	105.819	NSII
Acacia farnesiana	27.2902	105.299	NSII
Acacia farnesiana	20.0245	110.355	NSII
Acacia farnesiana	20.0521	110.207	NSII
Acacia farnesiana	34.7717	113.759	NSII
Acacia farnesiana	25.8352	114.941	NSII
Acacia farnesiana	31.1188	121.389	NSII
Acacia farnesiana	30.657	104.083	NSII
Acacia farnesiana	30.8848	101.896	NSII
Acacia farnesiana	26.5826	101.726	NSII
Acacia farnesiana	26.6888	101.86	NSII
Acacia farnesiana	26.6408	102.584	NSII
Acacia farnesiana	26.6612	102.251	NSII
Acacia farnesiana	30.0044	101.964	NSII
Acacia farnesiana	27.0673	102.758	NSII
Acacia farnesiana	27.9006	102.271	NSII
Acacia farnesiana	26.588	101.726	NSII
Acacia farnesiana	28.845	104.993	NSII
Acacia farnesiana	27.4282	101.515	NSII
Acacia farnesiana	23.4801	120.449	NSII
Acacia farnesiana	22.552	120.549	NSII
Acacia farnesiana	25.0421	121.574	NSII
Acacia farnesiana	22.3082	114.173	NSII
Acacia farnesiana	25.0516	102.716	NSII
Acacia farnesiana	25.1179	99.168	NSII
Acacia farnesiana	25.8352	100.578	NSII
Acacia farnesiana	24.1748	102.413	NSII
Acacia farnesiana	26.1201	99.9692	NSII
Acacia farnesiana	23.5435	99.4039	NSII
Acacia farnesiana	22.5355	103.945	NSII
Acacia farnesiana	26.5662	100.182	NSII
Acacia farnesiana	23.5032	100.709	NSII
Acacia farnesiana	22.017	100.806	NSII
Acacia farnesiana	23.7199	103.274	NSII
Acacia farnesiana	24.8863	102.839	NSII
Acacia farnesiana	25.1269	99.1721	NSII
Acacia farnesiana	25.5577	102.477	NSII
Acacia farnesiana	24.4394	98.5946	NSII
Acacia farnesiana	23.4021	103.372	NSII
Acacia farnesiana	21.9634	100.459	NSII
Acacia farnesiana	21.4653	101.572	NSII
Acacia farnesiana	25.8237	98.8633	NSII
Acacia farnesiana	26.9147	102.937	NSII
Acacia farnesiana	24.0228	97.8625	NSII
Acacia farnesiana	23.712	102.502	GBIF
Acacia farnesiana	24.6949	101.648	GBIF
Acacia farnesiana	22.0136	100.803	GBIF
Acacia farnesiana	24.0763	101.996	GBIF
Acacia farnesiana	24.6975	97.9499	GBIF
Acacia farnesiana	24.0249	99.2651	GBIF
Acacia farnesiana	23.603	102.004	GBIF
Acacia farnesiana	25.7109	101.88	GBIF
Acacia farnesiana	23.2262	102.841	GBIF
Acacia farnesiana	25.8919	99.3774	GBIF
Acacia farnesiana	24.4428	100.13	GBIF
Acacia farnesiana	24.0217	101.108	GBIF
Acacia farnesiana	24.0522	105.062	GBIF
Acacia farnesiana	22.99	103.693	GBIF
Acacia farnesiana	28.6361	104.422	NSII
Acacia farnesiana	25.0266	98.4976	NSII
Acacia farnesiana	24.3577	102.554	NSII
Acacia farnesiana	30.2728	120.159	NSII
Acacia farnesiana	31.9534	108.672	NSII
Acacia farnesiana	29.569	106.558	NSII
Acacia farnesiana	29.2959	106.266	NSII
Acacia farnesiana	30.3053	108.045	NSII
Acacia farnesiana	21.9574	100.453	NSII
Acacia farnesiana	24.4797	118.09	NSII
Acacia farnesiana	22.0107	100.8	NSII
Acacia farnesiana	23.3656	103.388	NSII
Acacia farnesiana	25.8857	99.371	NSII
Acacia farnesiana	26.1112	99.951	NSII
Acacia farnesiana	23.127	113.342	NSII
Acacia farnesiana	26.6553	102.245	NSII
Acacia farnesiana	22.6538	108.311	NSII
Acacia farnesiana	22.0109	100.799	NSII
Acacia farnesiana	20.0158	110.331	NSII
Acacia farnesiana	26.6345	102.578	NSII
Acacia farnesiana	30.0553	101.965	NSII
Acacia farnesiana	27.8972	102.265	NSII
Acacia farnesiana	26.6832	101.855	NSII
Acacia farnesiana	25.8628	114.942	NSII
Acacia farnesiana	25.1162	99.1626	NSII
Acacia farnesiana	25.8273	100.575	NSII
Acacia farnesiana	26.9085	102.93	NSII
Acacia farnesiana	21.4758	101.568	NSII
Acacia farnesiana	25.8583	98.9029	NSII
Acacia farnesiana	24.7052	97.9319	NSII
Acacia farnesiana	23.7143	103.268	NSII
Acacia farnesiana	23.2199	102.835	NSII
Acacia farnesiana	24.2713	102.24	NSII
Acacia farnesiana	23.2243	100.44	NSII
Acacia longifolia	24.5189	117.654	NSII
Acacia longifolia	24.4854	118.096	NSII
Acacia longifolia	24.4519	118.088	NSII
Acacia longifolia	23.7069	117.437	NSII
Acacia longifolia	24.3684	117.323	NSII
Acacia longifolia	23.9641	117.346	NSII
Acacia longifolia	23.7171	117.183	NSII
Acacia longifolia	24.2942	116.13	NSII
Acacia longifolia	24.271	116.089	NSII
Acacia longifolia	29.5718	106.469	NSII
Acacia mangium	22.1929	113.549	NSII
Acacia mangium	26.156	119.138	NSII
Acacia mangium	24.4854	118.096	NSII
Acacia mangium	25.9299	119.68	NSII
Acacia mangium	25.328	118.3	NSII
Acacia mangium	24.4903	118.04	NSII
Acacia mangium	24.5189	117.654	NSII
Acacia mangium	23.9641	117.346	NSII
Acacia mangium	23.7171	117.183	NSII
Acacia mangium	23.1379	113.272	NSII
Acacia mangium	23.0319	112.464	NSII
Acacia mangium	23.1353	113.271	NSII
Acacia mangium	22.5411	113.054	NSII
Acacia mangium	22.5485	114.065	NSII
Acacia mangium	23.6626	116.629	NSII
Acacia mangium	23.4373	115.849	NSII
Acacia mangium	23.5557	116.379	NSII
Acacia mangium	24.5724	115.897	NSII
Acacia mangium	23.3324	112.741	NSII
Acacia mangium	22.3483	106.861	NSII
Acacia mangium	21.4868	109.127	NSII
Acacia mangium	21.5536	107.977	NSII
Acacia mangium	21.667	109.213	NSII
Acacia mangium	22.8226	108.373	NSII
Acacia mangium	22.1002	106.774	NSII
Acacia mangium	22.6598	110.188	NSII
Acacia mangium	18.2587	109.519	NSII
Acacia mangium	18.8001	110.399	NSII
Acacia mangium	18.7559	109.181	NSII
Acacia mangium	22.3082	114.173	NSII
Acacia mangium	21.4653	101.572	NSII
Acacia mangium	18.4335	109.549	NSII
Acacia mangium	23.4538	113.48	NSII
Acacia mangium	23.5994	116.366	NSII
Acacia mangium	22.4903	114.573	NSII
Acacia mangium	22.4833	114.183	NSII
Acacia mangium	22.68	112.9	NSII
Acacia mearnsii	29.8112	106.402	NSII
Acacia mearnsii	26.0806	119.303	NSII
Acacia mearnsii	24.4854	118.096	NSII
Acacia mearnsii	24.4483	114.945	NSII
Acacia mearnsii	24.3577	102.554	NSII
Acacia mearnsii	29.1635	107.106	NSII
Acacia mearnsii	24.2151	102.448	GBIF
Acacia mearnsii	30.7754	104.144	NSII
Acacia mearnsii	24.3	117.2	NSII
Acacia mearnsii	29.99	109.48	NSII
Acacia mearnsii	31.05	109.41	NSII
Acacia mearnsii	24.44	114.93	NSII
Acacia mearnsii	30	107.79	NSII
Acacia mearnsii	22.6538	108.311	NSII
Acacia mearnsii	31.4615	104.743	NSII
Acacia mearnsii	18.6263	109.7	NSII
Acacia mearnsii	29.9908	109.485	NSII
Vachellia nilotica	25.0923	113.755	NSII
Vachellia nilotica	20.0245	110.355	NSII
Vachellia nilotica	23.603	102.004	NSII
Acacia senegal	21.2767	110.366	NSII
Acacia senegal	20.0245	110.355	NSII
Acanthospermum australe	25.0516	102.716	NSII
Acanthospermum australe	25.8932	99.3728	NSII
Acanthospermum australe	24.438	98.5914	NSII
Acanthospermum australe	23.3745	102.428	NSII
Acanthospermum australe	24.4519	100.838	NSII
Acanthospermum australe	23.5032	100.709	NSII
Acanthospermum australe	22.017	100.806	NSII
Acanthospermum australe	25.829	98.8646	NSII
Acanthospermum australe	24.4394	98.5946	NSII
Acanthospermum australe	21.9634	100.459	NSII
Acanthospermum australe	22.3353	99.591	NSII
Acanthospermum australe	22.3354	99.5909	NSII
Acanthospermum australe	25.0494	100.516	NSII
Acanthospermum australe	23.0818	101.068	NSII
Acanthospermum australe	22.831	100.973	NSII
Acanthospermum australe	23.712	102.502	NSII
Acanthospermum australe	22.7925	100.984	NSII
Acanthospermum australe	22.0136	100.803	NSII
Acanthospermum australe	25.6763	99.9644	NSII
Acanthospermum australe	23.603	102.004	NSII
Acanthospermum australe	25.8352	100.578	NSII
Acanthospermum australe	35.86	104.2	NSII
Acanthospermum australe	26.6204	101.54	NSII
Acanthospermum australe	23.9914	100.974	NSII
Acanthospermum australe	21.9574	100.453	NSII
Acanthospermum australe	25.6702	99.958	NSII
Acanthospermum australe	25.9689	98.8403	NSII
Acanthospermum australe	25.9689	98.8403	NSII
Acanthospermum australe	25.8544	98.8486	NSII
Acanthospermum hispidum	24.5189	117.654	NSII
Acanthospermum hispidum	19.0971	108.677	NSII
Acanthospermum hispidum	26.69	100.758	NSII
Acanthospermum hispidum	21.9634	100.459	NSII
Acanthospermum hispidum	23.603	102.004	NSII
Acanthospermum hispidum	21.9667	100.467	NSII
Acanthospermum hispidum	25.9828	98.8472	NSII
Acanthospermum hispidum	25.8546	98.8487	NSII
Acanthospermum hispidum	25.9689	98.8403	NSII
Acanthospermum hispidum	25.7517	98.8625	NSII
Acer negundo	39.9104	116.731	NSII
Acer negundo	31.827	117.234	NSII
Acer negundo	39.9655	116.305	NSII
Acer negundo	39.9461	116.108	NSII
Acer negundo	24.4519	118.088	NSII
Acer negundo	27.3891	118.087	NSII
Acer negundo	38.6306	103.1	NSII
Acer negundo	34.5874	105.731	NSII
Acer negundo	37.9344	102.645	NSII
Acer negundo	25.1356	113.355	NSII
Acer negundo	26.6533	106.637	NSII
Acer negundo	27.2902	105.299	NSII
Acer negundo	38.0432	114.537	NSII
Acer negundo	40.4243	117.499	NSII
Acer negundo	34.7717	113.759	NSII
Acer negundo	35.0469	114.426	NSII
Acer negundo	35.468	113.812	NSII
Acer negundo	34.804	114.321	NSII
Acer negundo	33.7449	112.914	NSII
Acer negundo	35.318	113.935	NSII
Acer negundo	45.7479	126.67	NSII
Acer negundo	45.8088	126.542	NSII
Acer negundo	46.8057	130.327	NSII
Acer negundo	46.7353	129.912	NSII
Acer negundo	45.5356	131.854	NSII
Acer negundo	45.2155	128.015	NSII
Acer negundo	46.5936	125.109	NSII
Acer negundo	47.3561	130.304	NSII
Acer negundo	50.2513	127.535	NSII
Acer negundo	45.3009	130.976	NSII
Acer negundo	45.7763	131.012	NSII
Acer negundo	46.6824	131.148	NSII
Acer negundo	30.5516	114.348	NSII
Acer negundo	30.7889	115.406	NSII
Acer negundo	31.7505	110.683	NSII
Acer negundo	30.5985	114.312	NSII
Acer negundo	28.1183	112.99	NSII
Acer negundo	28.2349	112.945	NSII
Acer negundo	43.822	125.331	NSII
Acer negundo	42.9157	129.477	NSII
Acer negundo	32.0647	118.802	NSII
Acer negundo	28.6817	115.915	NSII
Acer negundo	29.4545	116.051	NSII
Acer negundo	41.8419	123.438	NSII
Acer negundo	41.1151	123.001	NSII
Acer negundo	41.5944	121.783	NSII
Acer negundo	38.919	121.622	NSII
Acer negundo	40.4062	122.356	NSII
Acer negundo	42.2299	123.732	NSII
Acer negundo	40.8876	122.692	NSII
Acer negundo	40.6271	109.96	NSII
Acer negundo	39.8705	111.246	NSII
Acer negundo	49.2182	119.742	NSII
Acer negundo	40.8484	111.756	NSII
Acer negundo	48.6771	116.831	NSII
Acer negundo	43.658	122.251	NSII
Acer negundo	41.0007	113.139	GBIF
Acer negundo	43.9394	116.054	GBIF
Acer negundo	40.8359	111.693	GBIF
Acer negundo	41.0402	110.066	GBIF
Acer negundo	49.292	120.718	GBIF
Acer negundo	48.02	122.744	GBIF
Acer negundo	44.1323	123.319	GBIF
Acer negundo	43.6488	111.958	GBIF
Acer negundo	43.8656	113.673	GBIF
Acer negundo	43.9383	116.094	GBIF
Acer negundo	38.4769	106.266	GBIF
Acer negundo	36.6315	101.777	GBIF
Acer negundo	36.6774	117.026	GBIF
Acer negundo	36.6566	117.126	GBIF
Acer negundo	36.0722	120.389	GBIF
Acer negundo	35.5874	116.993	GBIF
Acer negundo	35.4075	117.014	GBIF
Acer negundo	36.8652	119.404	GBIF
Acer negundo	35.0773	115.579	GBIF
Acer negundo	36.6933	121.18	GBIF
Acer negundo	36.0511	120.229	GBIF
Acer negundo	35.4202	116.594	GBIF
Acer negundo	35.558	116.79	GBIF
Acer negundo	35.5859	118.844	GBIF
Acer negundo	35.8081	116.103	GBIF
Acer negundo	37.3471	116.589	GBIF
Acer negundo	35.4228	119.533	NSII
Acer negundo	36.0815	120.419	NSII
Acer negundo	35.6706	117.257	NSII
Acer negundo	36.2059	117.094	NSII
Acer negundo	35.9419	116.478	NSII
Acer negundo	37.5164	122.128	NSII
Acer negundo	36.7127	119.168	NSII
Acer negundo	34.816	117.331	NSII
Acer negundo	36.87	117.749	NSII
Acer negundo	37.8197	112.585	NSII
Acer negundo	40.1028	113.373	NSII
Acer negundo	35.6964	112.193	NSII
Acer negundo	36.7622	112.705	NSII
Acer negundo	37.4299	112.559	NSII
Acer negundo	37.877	112.556	NSII
Acer negundo	35.4922	112.421	NSII
Acer negundo	36.2013	113.123	NSII
Acer negundo	34.8048	108.587	NSII
Acer negundo	34.0642	107.326	NSII
Acer negundo	34.3473	108.946	NSII
Acer negundo	38.2824	109.728	NSII
Acer negundo	30.9237	121.481	NSII
Acer negundo	31.1946	121.443	NSII
Acer negundo	30.657	104.083	NSII
Acer negundo	39.0936	117.206	NSII
Acer negundo	29.6602	91.171	NSII
Acer negundo	43.8308	87.6244	NSII
Acer negundo	43.8331	87.6135	NSII
Acer negundo	44.1631	87.9937	NSII
Acer negundo	46.8042	85.7453	NSII
Acer negundo	41.7324	86.1815	NSII
Acer negundo	44.3101	86.2206	NSII
Acer negundo	44.312	86.0869	NSII
Acer negundo	46.7574	82.9936	NSII
Acer negundo	44.9749	81.0311	NSII
Acer negundo	43.8308	87.6244	NSII
Acer negundo	43.9153	81.2842	NSII
Acer negundo	47.8328	88.1392	NSII
Acer negundo	46.7509	82.9872	NSII
Acer negundo	24.8863	102.839	NSII
Acer negundo	26.69	100.758	NSII
Acer negundo	30.2531	120.216	NSII
Acer negundo	29.6611	121.414	NSII
Acer negundo	31.4049	109.576	NSII
Acer negundo	38.9646	121.404	NSII
Acer negundo	38.8974	121.708	NSII
Acer negundo	44.29	86.03	NSII
Acer negundo	44.31	86.31	NSII
Acer negundo	37.46	121.44	GBIF
Acer negundo	40.02	116.21	GBIF
Acer negundo	36.65	116.99	GBIF
Acer negundo	35.33	107.36	GBIF
Acer negundo	38.43	100.81	GBIF
Acer negundo	29.63	94.36	GBIF
Acer negundo	30.27	120.17	NSII
Acer negundo	39.62	119.05	NSII
Acer negundo	29.65	91.12	NSII
Acer negundo	40.49	115.1	NSII
Acer negundo	34.71	114.55	NSII
Acer negundo	35.06	114.51	NSII
Acer negundo	40.5	117.09	GBIF
Acer negundo	42.78	128.51	GBIF
Acer negundo	46.74	82.97	GBIF
Acer negundo	46.75	83.01	GBIF
Acer negundo	39.46	75.99	GBIF
Acer negundo	42.09	117.52	GBIF
Acer negundo	45.97	126.72	GBIF
Acer negundo	48.43	86.42	GBIF
Acer negundo	42.6	128.96	GBIF
Acer negundo	31.92	119.17	GBIF
Acer negundo	39.83	119.48	GBIF
Acer negundo	40.44	117.72	NSII
Acer negundo	36.07	103.75	NSII
Acer negundo	43.92	81.33	NSII
Acer negundo	43.97	81.52	NSII
Acer negundo	43.81	87.6	NSII
Acer negundo	35.37	103.86	NSII
Acer negundo	39.9978	116.204	NSII
Acer negundo	25.2284	113.217	NSII
Acer negundo	27.2215	112.806	NSII
Acer negundo	32.0556	118.798	NSII
Acer negundo	34.7804	113.658	NSII
Acer negundo	36.1079	120.416	NSII
Acer negundo	42.2863	123.842	NSII
Acer negundo	39.9352	116.364	NSII
Acer negundo	35.08	112.07	NSII
Acer negundo	32.0556	118.798	NSII
Acer negundo	30.5612	114.381	NSII
Achillea millefolium	39.9104	116.731	NSII
Achillea millefolium	39.9655	116.305	NSII
Achillea millefolium	40.4622	115.982	NSII
Achillea millefolium	27.3375	118.128	NSII
Achillea millefolium	24.4854	118.096	NSII
Achillea millefolium	23.9641	117.346	NSII
Achillea millefolium	24.5189	117.654	NSII
Achillea millefolium	34.5874	105.731	NSII
Achillea millefolium	33.3354	105.615	NSII
Achillea millefolium	22.5485	114.065	NSII
Achillea millefolium	24.3551	106.563	NSII
Achillea millefolium	26.6061	106.712	GBIF
Achillea millefolium	27.9531	107.197	GBIF
Achillea millefolium	27.1471	105.618	GBIF
Achillea millefolium	26.6365	106.758	GBIF
Achillea millefolium	38.0432	114.537	GBIF
Achillea millefolium	40.9579	117.969	GBIF
Achillea millefolium	40.4235	117.507	GBIF
Achillea millefolium	40.9088	115.846	GBIF
Achillea millefolium	38.0435	114.537	NSII
Achillea millefolium	37.0464	115.674	NSII
Achillea millefolium	39.9881	117.085	NSII
Achillea millefolium	36.8611	114.509	NSII
Achillea millefolium	41.9443	117.767	NSII
Achillea millefolium	40.3858	115.211	GBIF
Achillea millefolium	40.9188	115.839	GBIF
Achillea millefolium	41.2153	116.652	GBIF
Achillea millefolium	41.676	115.695	GBIF
Achillea millefolium	34.7534	113.631	GBIF
Achillea millefolium	45.7479	126.67	NSII
Achillea millefolium	45.761	130.599	NSII
Achillea millefolium	50.42	124.153	NSII
Achillea millefolium	47.0236	129.059	NSII
Achillea millefolium	45.8088	126.542	NSII
Achillea millefolium	50.2513	127.535	NSII
Achillea millefolium	51.7309	126.66	NSII
Achillea millefolium	46.8057	130.327	NSII
Achillea millefolium	45.5356	131.854	NSII
Achillea millefolium	52.9783	122.545	NSII
Achillea millefolium	50.4581	125.601	NSII
Achillea millefolium	44.347	129.489	NSII
Achillea millefolium	47.7333	128.848	NSII
Achillea millefolium	44.5999	129.387	NSII
Achillea millefolium	44.7923	127.548	NSII
Achillea millefolium	44.5562	129.64	NSII
Achillea millefolium	49.186	125.223	NSII
Achillea millefolium	46.9915	128.044	NSII
Achillea millefolium	30.5596	114.323	NSII
Achillea millefolium	25.1913	111.585	NSII
Achillea millefolium	29.4641	109.45	NSII
Achillea millefolium	43.8436	126.556	NSII
Achillea millefolium	43.822	125.331	NSII
Achillea millefolium	32.0647	118.802	NSII
Achillea millefolium	32.0675	118.77	NSII
Achillea millefolium	33.9677	118.282	NSII
Achillea millefolium	28.6817	115.915	NSII
Achillea millefolium	29.6671	115.96	NSII
Achillea millefolium	41.3076	124.127	NSII
Achillea millefolium	41.8419	123.438	NSII
Achillea millefolium	42.2299	123.732	NSII
Achillea millefolium	39.687	122.974	NSII
Achillea millefolium	40.8876	122.692	NSII
Achillea millefolium	40.8243	111.772	NSII
Achillea millefolium	40.8232	111.773	NSII
Achillea millefolium	47.1831	119.951	NSII
Achillea millefolium	43.9764	119.386	NSII
Achillea millefolium	42.2617	118.896	NSII
Achillea millefolium	50.2481	120.187	NSII
Achillea millefolium	50.2481	120.187	NSII
Achillea millefolium	50.7861	121.528	NSII
Achillea millefolium	49.2182	119.742	NSII
Achillea millefolium	40.8484	111.756	NSII
Achillea millefolium	49.1727	119.785	NSII
Achillea millefolium	50.249	120.187	NSII
Achillea millefolium	49.1727	119.785	NSII
Achillea millefolium	49.152	119.76	NSII
Achillea millefolium	48.6773	116.827	NSII
Achillea millefolium	48.2238	118.277	NSII
Achillea millefolium	50.5982	123.733	NSII
Achillea millefolium	46.0857	121.959	NSII
Achillea millefolium	43.2708	117.552	NSII
Achillea millefolium	49.5945	117.466	NSII
Achillea millefolium	41.5394	111.712	NSII
Achillea millefolium	40.9003	112.584	NSII
Achillea millefolium	44.5938	117.616	NSII
Achillea millefolium	43.9394	116.054	NSII
Achillea millefolium	42.2926	115.037	NSII
Achillea millefolium	45.5157	116.979	NSII
Achillea millefolium	42.8058	114.098	NSII
Achillea millefolium	43.9494	116.095	NSII
Achillea millefolium	46.0885	122.044	NSII
Achillea millefolium	49.292	120.718	NSII
Achillea millefolium	50.5979	123.732	NSII
Achillea millefolium	49.153	119.761	NSII
Achillea millefolium	40.3848	111.828	NSII
Achillea millefolium	36.0722	120.389	NSII
Achillea millefolium	35.4202	116.594	NSII
Achillea millefolium	37.8197	112.585	NSII
Achillea millefolium	37.877	112.556	NSII
Achillea millefolium	34.2716	108.961	NSII
Achillea millefolium	34.1694	108.228	NSII
Achillea millefolium	34.5718	110.099	NSII
Achillea millefolium	34.8988	106.871	NSII
Achillea millefolium	34.2804	107.756	NSII
Achillea millefolium	33.0056	106.942	NSII
Achillea millefolium	32.8354	106.265	NSII
Achillea millefolium	32.3948	109.369	NSII
Achillea millefolium	34.0642	107.326	NSII
Achillea millefolium	34.3473	108.946	NSII
Achillea millefolium	32.8405	109.369	NSII
Achillea millefolium	31.2359	121.481	NSII
Achillea millefolium	30.9237	121.481	NSII
Achillea millefolium	31.2273	121.55	NSII
Achillea millefolium	31.2655	121.533	NSII
Achillea millefolium	30.3164	120.503	NSII
Achillea millefolium	30.657	104.083	NSII
Achillea millefolium	31.9075	102.208	NSII
Achillea millefolium	27.7121	102.818	NSII
Achillea millefolium	29.607	103.492	NSII
Achillea millefolium	29.7093	107.396	NSII
Achillea millefolium	31.9117	102.214	NSII
Achillea millefolium	30.8438	106.118	NSII
Achillea millefolium	30.8203	108.386	NSII
Achillea millefolium	30.0168	103.05	NSII
Achillea millefolium	29.569	106.558	NSII
Achillea millefolium	31.4479	104.415	NSII
Achillea millefolium	39.0936	117.206	NSII
Achillea millefolium	43.8308	87.6244	NSII
Achillea millefolium	47.8328	88.1392	NSII
Achillea millefolium	43.6062	93.0168	NSII
Achillea millefolium	44.86	82.058	NSII
Achillea millefolium	46.5319	83.6334	NSII
Achillea millefolium	47.1181	87.4932	NSII
Achillea millefolium	44.1631	87.9937	NSII
Achillea millefolium	47	89.532	NSII
Achillea millefolium	48.0661	86.4248	NSII
Achillea millefolium	42.8258	93.5212	NSII
Achillea millefolium	44.0622	80.8853	NSII
Achillea millefolium	43.8418	90.2914	NSII
Achillea millefolium	46.6802	90.3894	NSII
Achillea millefolium	44.3321	85.6261	NSII
Achillea millefolium	43.9197	88.1251	NSII
Achillea millefolium	43.8308	87.6244	NSII
Achillea millefolium	43.4771	87.416	NSII
Achillea millefolium	43.9153	81.2842	NSII
Achillea millefolium	43.2607	94.7038	NSII
Achillea millefolium	43.1668	81.1343	NSII
Achillea millefolium	43.1635	81.1374	NSII
Achillea millefolium	43.8069	82.5146	NSII
Achillea millefolium	46.7487	82.9838	NSII
Achillea millefolium	43.831	87.6158	NSII
Achillea millefolium	25.0516	102.716	NSII
Achillea millefolium	21.4653	101.572	NSII
Achillea millefolium	25.0525	102.717	NSII
Achillea millefolium	24.0522	105.062	NSII
Achillea millefolium	30.2728	120.159	NSII
Achillea millefolium	30.5486	119.983	NSII
Achillea millefolium	30.2531	120.216	NSII
Achillea millefolium	29.9909	122.214	NSII
Achillea millefolium	31.9534	108.672	NSII
Achillea millefolium	31.0805	109.886	NSII
Achillea millefolium	31.4049	109.576	NSII
Achillea millefolium	39.6794	80.8519	NSII
Achillea millefolium	40.0981	105.676	NSII
Achillea millefolium	50.6005	120.048	NSII
Achillea millefolium	46.52	89.47	NSII
Achillea millefolium	42.09	117.52	NSII
Achillea millefolium	38.46	111.12	NSII
Achillea millefolium	26.5729	106.708	NSII
Achillea millefolium	44.6639	81.2625	NSII
Achillea millefolium	27.8	100.6	NSII
Achillea millefolium	29.4608	95.3208	NSII
Achillea millefolium	29.4961	103.399	NSII
Achillea millefolium	30.5539	114.316	NSII
Achillea millefolium	29.9805	103.013	NSII
Achillea millefolium	49.1752	125.218	NSII
Acmella ciliata	22.8218	108.335	NSII
Acmella ciliata	23.1716	107.703	NSII
Acmella ciliata	22.6444	114.31	NSII
Acmella ciliata	24.42	107.35	NSII
Acmella radicans	29.7219	118.345	NSII
Acmella radicans	29.931	117.944	NSII
Acmella radicans	29.4823	121.876	NSII
Acmella uliginosa	23.02	103.71	NSII
Acmella uliginosa	24.77	97.58	NSII
Aeschynomene americana	23.1379	113.272	NSII
Aeschynomene americana	23.1353	113.271	NSII
Aeschynomene americana	23.3036	116.172	NSII
Aeschynomene americana	21.4868	109.127	NSII
Aeschynomene americana	20.0245	110.355	NSII
Aeschynomene americana	19.304	109.062	NSII
Aeschynomene americana	18.781	109.524	NSII
Aeschynomene americana	28.5597	112.362	NSII
Aeschynomene americana	25.0387	121.56	NSII
Aeschynomene americana	23.5712	119.579	NSII
Aeschynomene americana	22.552	120.549	NSII
Aeschynomene americana	22.9999	120.227	NSII
Aeschynomene americana	22.3082	114.173	NSII
Aeschynomene americana	23.1767	113.432	NSII
Aeschynomene americana	23.61	113.66	NSII
Aeschynomene americana	21.1333	110.25	NSII
Aeschynomene americana	20	110.29	NSII
Aeschynomene americana	20	110	NSII
Aeschynomene americana	21	110	NSII
Agave americana	24.4854	118.096	NSII
Agave americana	26.1762	118.197	NSII
Agave americana	26.0806	119.303	NSII
Agave americana	27.3891	118.087	NSII
Agave americana	23.1353	113.271	NSII
Agave americana	25.2417	110.186	NSII
Agave americana	21.7661	108.366	NSII
Agave americana	25.4951	111.168	NSII
Agave americana	24.5317	111.31	NSII
Agave americana	25.4308	106.759	NSII
Agave americana	20.0245	110.355	NSII
Agave americana	20.0521	110.207	NSII
Agave americana	18.8001	110.399	NSII
Agave americana	31.2273	121.55	NSII
Agave americana	25.7109	101.88	NSII
Agave americana	24.0249	99.2651	NSII
Agave americana	29.8112	106.402	NSII
Agave americana	29.2959	106.266	NSII
Agave americana	29.1635	107.106	NSII
Agave americana	35.86	104.2	NSII
Agave americana	33.4563	117.623	NSII
Agave americana	25.0745	101.498	NSII
Agave americana	21.4847	101.56	NSII
Agave americana	25.1756	110.352	NSII
Agave sisalana	22.1929	113.549	NSII
Agave sisalana	24.4854	118.096	NSII
Agave sisalana	24.5189	117.654	NSII
Agave sisalana	25.9693	119.529	NSII
Agave sisalana	23.1379	113.272	NSII
Agave sisalana	23.641	112.447	NSII
Agave sisalana	23.1353	113.271	NSII
Agave sisalana	22.5385	113.937	NSII
Agave sisalana	21.4868	109.127	NSII
Agave sisalana	25.2417	110.186	NSII
Agave sisalana	24.7831	108.912	NSII
Agave sisalana	23.9082	106.625	NSII
Agave sisalana	25.4308	106.759	NSII
Agave sisalana	26.3842	108.085	NSII
Agave sisalana	19.771	110.005	NSII
Agave sisalana	20.0521	110.207	NSII
Agave sisalana	18.8001	110.399	NSII
Agave sisalana	20.0245	110.355	NSII
Agave sisalana	25.0387	121.56	NSII
Agave sisalana	26.8274	100.244	NSII
Agave sisalana	22.017	100.806	NSII
Agave sisalana	23.7683	98.8319	NSII
Agave sisalana	30.2728	120.159	NSII
Agave sisalana	35.86	104.2	NSII
Agave sisalana	26.5341	100.423	NSII
Agave sisalana	24.59	117.65	NSII
Agave sisalana	25.1756	110.352	NSII
Agave sisalana	21.5337	109.321	NSII
Ageratina adenophora	24.5532	107.048	NSII
Ageratina adenophora	24.354	106.568	NSII
Ageratina adenophora	23.3938	105.839	NSII
Ageratina adenophora	24.3005	106.234	NSII
Ageratina adenophora	25.104	105.45	NSII
Ageratina adenophora	26.2515	105.972	NSII
Ageratina adenophora	26.6533	106.637	NSII
Ageratina adenophora	26.2606	107.528	NSII
Ageratina adenophora	25.094	104.912	NSII
Ageratina adenophora	26.588	101.726	NSII
Ageratina adenophora	29.5579	103.773	NSII
Ageratina adenophora	27.8878	102.274	NSII
Ageratina adenophora	28.8417	103.552	NSII
Ageratina adenophora	23.3745	102.428	NSII
Ageratina adenophora	23.603	102.004	NSII
Ageratina adenophora	25.6846	100.308	NSII
Ageratina adenophora	22.7856	103.232	NSII
Ageratina adenophora	22.99	103.693	NSII
Ageratina adenophora	24.4519	100.838	NSII
Ageratina adenophora	22.5618	99.9386	NSII
Ageratina adenophora	23.3919	104.239	NSII
Ageratina adenophora	29.6128	106.58	NSII
Ageratina adenophora	29.569	106.558	NSII
Ageratina adenophora	29.4085	106.547	NSII
Ageratina adenophora	26.6244	106.705	NSII
Ageratina adenophora	25.0783	102.769	NSII
Ageratina adenophora	25.6643	102.651	NSII
Ageratina adenophora	25.8701	98.7537	NSII
Ageratina adenophora	24.7916	98.8741	NSII
Ageratina adenophora	26.9097	98.8632	NSII
Ageratina adenophora	27.7331	98.6588	NSII
Ageratina adenophora	27.1689	98.7711	NSII
Ageratina adenophora	26.0153	98.6076	NSII
Ageratina adenophora	26.9017	98.8692	NSII
Ageratina adenophora	25.8419	98.8577	NSII
Ageratina adenophora	24.6157	100.71	NSII
Ageratina adenophora	24.5867	98.6892	NSII
Ageratina adenophora	24.7917	98.8742	NSII
Ageratina adenophora	27.1689	98.7711	NSII
Ageratina adenophora	26.0153	98.6075	NSII
Ageratina adenophora	26.9097	98.8631	NSII
Ageratum conyzoides	30.5392	117.121	NSII
Ageratum conyzoides	30.6805	117.502	NSII
Ageratum conyzoides	32.2622	118.34	NSII
Ageratum conyzoides	30.1165	117.034	NSII
Ageratum conyzoides	31.8266	117.233	NSII
Ageratum conyzoides	32.6318	117.006	NSII
Ageratum conyzoides	29.7219	118.345	NSII
Ageratum conyzoides	31.4156	116.354	NSII
Ageratum conyzoides	31.7415	116.526	NSII
Ageratum conyzoides	31.3585	118.439	NSII
Ageratum conyzoides	30.9466	118.766	NSII
Ageratum conyzoides	22.1929	113.549	NSII
Ageratum conyzoides	39.9104	116.731	NSII
Ageratum conyzoides	26.0806	119.303	NSII
Ageratum conyzoides	25.4973	118.248	NSII
Ageratum conyzoides	26.0397	119.322	NSII
Ageratum conyzoides	26.0528	119.28	NSII
Ageratum conyzoides	26.4955	119.556	NSII
Ageratum conyzoides	24.4612	117.808	NSII
Ageratum conyzoides	24.4527	117.824	NSII
Ageratum conyzoides	25.0812	117.023	NSII
Ageratum conyzoides	25.7163	116.76	NSII
Ageratum conyzoides	25.0556	116.426	NSII
Ageratum conyzoides	24.5209	117.363	NSII
Ageratum conyzoides	27.3891	118.087	NSII
Ageratum conyzoides	26.9143	118.993	NSII
Ageratum conyzoides	25.5713	119.83	NSII
Ageratum conyzoides	24.88	118.682	NSII
Ageratum conyzoides	24.4854	118.096	NSII
Ageratum conyzoides	27.5369	118.802	NSII
Ageratum conyzoides	25.9481	117.371	NSII
Ageratum conyzoides	25.328	118.3	NSII
Ageratum conyzoides	25.8392	116.364	NSII
Ageratum conyzoides	23.7171	117.183	NSII
Ageratum conyzoides	27.3305	120.223	NSII
Ageratum conyzoides	26.156	119.138	NSII
Ageratum conyzoides	27.029	118.311	NSII
Ageratum conyzoides	25.4599	119.015	NSII
Ageratum conyzoides	26.2697	117.646	NSII
Ageratum conyzoides	26.5528	116.569	NSII
Ageratum conyzoides	24.4519	118.088	NSII
Ageratum conyzoides	26.9057	117.183	NSII
Ageratum conyzoides	23.9641	117.346	NSII
Ageratum conyzoides	24.5189	117.654	NSII
Ageratum conyzoides	24.3684	117.323	NSII
Ageratum conyzoides	23.1379	113.272	NSII
Ageratum conyzoides	23.1788	114.297	NSII
Ageratum conyzoides	23.4684	116.685	NSII
Ageratum conyzoides	23.6626	116.629	NSII
Ageratum conyzoides	23.554	113.594	NSII
Ageratum conyzoides	24.3535	116.702	NSII
Ageratum conyzoides	23.1514	111.792	NSII
Ageratum conyzoides	22.7929	115.382	NSII
Ageratum conyzoides	23.4298	111.519	NSII
Ageratum conyzoides	23.0319	112.464	NSII
Ageratum conyzoides	21.924	110.859	NSII
Ageratum conyzoides	23.1353	113.271	NSII
Ageratum conyzoides	23.7497	114.707	NSII
Ageratum conyzoides	23.9266	112.174	NSII
Ageratum conyzoides	22.5411	113.054	NSII
Ageratum conyzoides	24.665	116.177	NSII
Ageratum conyzoides	23.3036	116.172	NSII
Ageratum conyzoides	25.1356	113.355	NSII
Ageratum conyzoides	24.7315	112.294	NSII
Ageratum conyzoides	24.7865	112.384	NSII
Ageratum conyzoides	23.7338	114.261	NSII
Ageratum conyzoides	21.6691	110.932	NSII
Ageratum conyzoides	23.035	113.149	NSII
Ageratum conyzoides	23.6703	117.01	NSII
Ageratum conyzoides	24.7823	113.282	NSII
Ageratum conyzoides	23.2709	116.609	NSII
Ageratum conyzoides	22.5485	114.065	NSII
Ageratum conyzoides	24.9586	114.069	NSII
Ageratum conyzoides	22.2579	112.8	NSII
Ageratum conyzoides	24.3566	114.136	NSII
Ageratum conyzoides	23.9384	115.782	NSII
Ageratum conyzoides	24.0655	114.214	NSII
Ageratum conyzoides	22.7019	112.231	NSII
Ageratum conyzoides	20.3317	110.182	NSII
Ageratum conyzoides	22.176	111.798	NSII
Ageratum conyzoides	24.4709	112.648	NSII
Ageratum conyzoides	22.9209	112.052	NSII
Ageratum conyzoides	23.0529	112.471	NSII
Ageratum conyzoides	23.4009	111.518	NSII
Ageratum conyzoides	23.0278	113.129	NSII
Ageratum conyzoides	36.8611	114.509	NSII
Ageratum conyzoides	23.1304	113.369	NSII
Ageratum conyzoides	24.4483	114.945	NSII
Ageratum conyzoides	23.6414	115.19	NSII
Ageratum conyzoides	22.7947	114.463	NSII
Ageratum conyzoides	22.9914	114.726	NSII
Ageratum conyzoides	23.1164	114.424	NSII
Ageratum conyzoides	22.5846	113.089	NSII
Ageratum conyzoides	23.4373	115.849	NSII
Ageratum conyzoides	23.5557	116.379	NSII
Ageratum conyzoides	24.3758	114.495	NSII
Ageratum conyzoides	24.2942	116.13	NSII
Ageratum conyzoides	23.6882	113.062	NSII
Ageratum conyzoides	23.3591	116.689	NSII
Ageratum conyzoides	22.7913	115.382	NSII
Ageratum conyzoides	23.3077	115.666	NSII
Ageratum conyzoides	24.8159	113.604	NSII
Ageratum conyzoides	20.9464	110.104	NSII
Ageratum conyzoides	21.2767	110.366	NSII
Ageratum conyzoides	22.2766	113.583	NSII
Ageratum conyzoides	22.5385	113.937	NSII
Ageratum conyzoides	22.8218	108.335	NSII
Ageratum conyzoides	24.1473	107.266	NSII
Ageratum conyzoides	23.9082	106.625	NSII
Ageratum conyzoides	22.2787	109.983	NSII
Ageratum conyzoides	23.846	111.556	NSII
Ageratum conyzoides	22.8362	107.208	NSII
Ageratum conyzoides	23.3299	106.622	NSII
Ageratum conyzoides	21.5536	107.977	NSII
Ageratum conyzoides	23.9373	108.111	NSII
Ageratum conyzoides	24.5532	107.048	NSII
Ageratum conyzoides	22.6411	107.91	NSII
Ageratum conyzoides	24.4084	111.572	NSII
Ageratum conyzoides	23.1175	109.606	NSII
Ageratum conyzoides	25.2417	110.186	NSII
Ageratum conyzoides	21.667	109.213	NSII
Ageratum conyzoides	24.4101	111.574	NSII
Ageratum conyzoides	24.8321	108.264	NSII
Ageratum conyzoides	24.1363	110.196	NSII
Ageratum conyzoides	23.1401	106.424	NSII
Ageratum conyzoides	25.2443	110.219	NSII
Ageratum conyzoides	24.332	109.434	NSII
Ageratum conyzoides	22.3483	106.861	NSII
Ageratum conyzoides	25.8041	110.017	NSII
Ageratum conyzoides	25.8038	110.018	NSII
Ageratum conyzoides	22.3483	106.861	NSII
Ageratum conyzoides	23.1716	107.703	NSII
Ageratum conyzoides	24.7768	105.35	NSII
Ageratum conyzoides	24.7768	105.35	NSII
Ageratum conyzoides	24.4786	109.758	NSII
Ageratum conyzoides	24.7831	108.912	NSII
Ageratum conyzoides	23.7139	108.184	NSII
Ageratum conyzoides	23.3938	105.839	NSII
Ageratum conyzoides	22.8226	108.373	NSII
Ageratum conyzoides	23.3343	107.576	NSII
Ageratum conyzoides	24.6396	110.649	NSII
Ageratum conyzoides	22.2778	109.563	NSII
Ageratum conyzoides	25.0721	109.263	NSII
Ageratum conyzoides	23.4385	108.611	NSII
Ageratum conyzoides	23.0875	107.149	NSII
Ageratum conyzoides	25.0057	107.178	NSII
Ageratum conyzoides	24.3005	106.234	NSII
Ageratum conyzoides	23.4827	111.286	NSII
Ageratum conyzoides	23.1645	108.282	NSII
Ageratum conyzoides	25.6176	110.679	NSII
Ageratum conyzoides	24.1751	110.818	NSII
Ageratum conyzoides	26.0486	110.658	NSII
Ageratum conyzoides	21.4868	109.127	NSII
Ageratum conyzoides	21.693	108.36	NSII
Ageratum conyzoides	23.4	110.086	NSII
Ageratum conyzoides	24.6989	108.091	NSII
Ageratum conyzoides	24.4095	111.574	NSII
Ageratum conyzoides	21.9866	108.661	NSII
Ageratum conyzoides	22.6598	110.188	NSII
Ageratum conyzoides	22.9246	111.001	NSII
Ageratum conyzoides	23.329	106.622	NSII
Ageratum conyzoides	24.5169	107.381	NSII
Ageratum conyzoides	21.7661	108.366	NSII
Ageratum conyzoides	24.8202	111.285	NSII
Ageratum conyzoides	24.8372	110.835	NSII
Ageratum conyzoides	25.4951	111.168	NSII
Ageratum conyzoides	23.1176	109.578	NSII
Ageratum conyzoides	24.4941	110.401	NSII
Ageratum conyzoides	25.3202	110.308	NSII
Ageratum conyzoides	24.7845	110.503	NSII
Ageratum conyzoides	24.4175	111.559	NSII
Ageratum conyzoides	23.7565	109.227	NSII
Ageratum conyzoides	24.7832	106.563	NSII
Ageratum conyzoides	24.354	106.568	NSII
Ageratum conyzoides	24.6564	109.252	NSII
Ageratum conyzoides	24.9818	107.547	NSII
Ageratum conyzoides	22.8231	108.374	NSII
Ageratum conyzoides	22.7922	108.501	NSII
Ageratum conyzoides	22.1002	106.774	NSII
Ageratum conyzoides	22.0204	108.639	NSII
Ageratum conyzoides	22.8637	110.565	NSII
Ageratum conyzoides	25.7888	109.615	NSII
Ageratum conyzoides	22.1599	107.99	NSII
Ageratum conyzoides	24.0719	108.673	NSII
Ageratum conyzoides	24.4911	108.644	NSII
Ageratum conyzoides	24.5317	111.31	NSII
Ageratum conyzoides	26.6061	106.712	NSII
Ageratum conyzoides	25.104	105.45	NSII
Ageratum conyzoides	24.9896	105.819	NSII
Ageratum conyzoides	25.7599	108.912	NSII
Ageratum conyzoides	25.8283	107.551	NSII
Ageratum conyzoides	26.1382	106.663	NSII
Ageratum conyzoides	26.5731	107.987	NSII
Ageratum conyzoides	25.4308	106.759	NSII
Ageratum conyzoides	26.7837	105.389	NSII
Ageratum conyzoides	25.9377	108.528	NSII
Ageratum conyzoides	25.9895	107.876	NSII
Ageratum conyzoides	25.1844	106.106	NSII
Ageratum conyzoides	25.0981	104.902	NSII
Ageratum conyzoides	25.3921	105.657	NSII
Ageratum conyzoides	26.6692	105.778	NSII
Ageratum conyzoides	27.7283	107.038	NSII
Ageratum conyzoides	26.2593	105.954	NSII
Ageratum conyzoides	27.2902	105.299	NSII
Ageratum conyzoides	26.2661	107.525	NSII
Ageratum conyzoides	26.6533	106.637	NSII
Ageratum conyzoides	26.734	108.448	NSII
Ageratum conyzoides	27.7059	108.845	NSII
Ageratum conyzoides	26.6826	109.207	NSII
Ageratum conyzoides	26.3842	108.085	NSII
Ageratum conyzoides	26.2369	109.144	NSII
Ageratum conyzoides	26.5988	104.838	NSII
Ageratum conyzoides	26.2192	105.483	NSII
Ageratum conyzoides	26.3082	105.748	NSII
Ageratum conyzoides	26.5897	107.989	NSII
Ageratum conyzoides	26.2606	107.528	NSII
Ageratum conyzoides	25.094	104.912	NSII
Ageratum conyzoides	27.5425	106.837	NSII
Ageratum conyzoides	20.0245	110.355	NSII
Ageratum conyzoides	18.6469	109.703	NSII
Ageratum conyzoides	19.771	110.005	NSII
Ageratum conyzoides	19.5271	109.587	NSII
Ageratum conyzoides	19.6871	110.366	NSII
Ageratum conyzoides	19.0971	108.677	NSII
Ageratum conyzoides	19.1011	108.659	NSII
Ageratum conyzoides	19.1011	108.659	NSII
Ageratum conyzoides	18.7559	109.181	NSII
Ageratum conyzoides	18.5123	110.044	NSII
Ageratum conyzoides	19.052	109.846	NSII
Ageratum conyzoides	19.0392	109.845	NSII
Ageratum conyzoides	18.2587	109.519	NSII
Ageratum conyzoides	18.8001	110.399	NSII
Ageratum conyzoides	18.259	109.517	NSII
Ageratum conyzoides	18.3729	109.121	NSII
Ageratum conyzoides	20.0521	110.207	NSII
Ageratum conyzoides	20.0131	109.723	NSII
Ageratum conyzoides	18.7211	110.408	NSII
Ageratum conyzoides	35.318	113.935	NSII
Ageratum conyzoides	32.153	114.097	NSII
Ageratum conyzoides	32.9966	112.535	NSII
Ageratum conyzoides	45.8088	126.542	NSII
Ageratum conyzoides	44.5562	129.64	NSII
Ageratum conyzoides	32.6351	110.805	NSII
Ageratum conyzoides	31.6225	113.833	NSII
Ageratum conyzoides	29.2509	113.824	NSII
Ageratum conyzoides	30.5985	114.312	NSII
Ageratum conyzoides	30.934	113.58	NSII
Ageratum conyzoides	30.5516	114.348	NSII
Ageratum conyzoides	29.5613	114.047	NSII
Ageratum conyzoides	29.6126	114.489	NSII
Ageratum conyzoides	30.5365	111.442	NSII
Ageratum conyzoides	28.1183	112.99	NSII
Ageratum conyzoides	25.5561	113.692	NSII
Ageratum conyzoides	27.066	110.583	NSII
Ageratum conyzoides	28.6687	110.08	NSII
Ageratum conyzoides	27.2151	109.844	NSII
Ageratum conyzoides	25.1913	111.585	NSII
Ageratum conyzoides	25.2797	111.35	NSII
Ageratum conyzoides	27.1199	111.04	NSII
Ageratum conyzoides	25.5771	111.952	NSII
Ageratum conyzoides	28.7076	113.588	NSII
Ageratum conyzoides	26.5884	110.162	NSII
Ageratum conyzoides	26.4397	110.863	NSII
Ageratum conyzoides	27.3271	111.464	NSII
Ageratum conyzoides	25.4057	112.955	NSII
Ageratum conyzoides	29.1228	110.486	NSII
Ageratum conyzoides	27.8336	113.14	NSII
Ageratum conyzoides	28.706	109.666	NSII
Ageratum conyzoides	25.7767	113.021	NSII
Ageratum conyzoides	28.6231	109.958	NSII
Ageratum conyzoides	28.5854	109.481	NSII
Ageratum conyzoides	28.2675	109.704	NSII
Ageratum conyzoides	28.2219	110.227	NSII
Ageratum conyzoides	28.3174	109.746	NSII
Ageratum conyzoides	29.4641	109.45	NSII
Ageratum conyzoides	28.9858	109.864	NSII
Ageratum conyzoides	27.0058	113.352	NSII
Ageratum conyzoides	29.1262	110.544	NSII
Ageratum conyzoides	28.2614	112.993	NSII
Ageratum conyzoides	26.7918	113.709	NSII
Ageratum conyzoides	32.0675	118.77	NSII
Ageratum conyzoides	32.0647	118.802	NSII
Ageratum conyzoides	31.6595	120.759	NSII
Ageratum conyzoides	31.8158	119.981	NSII
Ageratum conyzoides	31.3036	120.592	NSII
Ageratum conyzoides	33.9677	118.282	NSII
Ageratum conyzoides	28.6817	115.915	NSII
Ageratum conyzoides	25.1427	115.401	NSII
Ageratum conyzoides	25.4076	114.368	NSII
Ageratum conyzoides	27.8207	114.698	NSII
Ageratum conyzoides	24.9694	115.654	NSII
Ageratum conyzoides	25.6038	115.792	NSII
Ageratum conyzoides	28.8671	115.37	NSII
Ageratum conyzoides	26.7537	114.296	NSII
Ageratum conyzoides	25.6671	114.772	NSII
Ageratum conyzoides	25.7122	115.878	NSII
Ageratum conyzoides	26.3195	114.528	NSII
Ageratum conyzoides	26.4641	114.793	NSII
Ageratum conyzoides	28.1121	114.453	NSII
Ageratum conyzoides	25.392	114.93	NSII
Ageratum conyzoides	28.4004	114.81	NSII
Ageratum conyzoides	26.9515	114.249	NSII
Ageratum conyzoides	28.6432	115.824	NSII
Ageratum conyzoides	27.3991	114.626	NSII
Ageratum conyzoides	28.694	115.407	NSII
Ageratum conyzoides	25.8352	114.941	NSII
Ageratum conyzoides	28.2987	117.251	NSII
Ageratum conyzoides	27.2781	114.605	NSII
Ageratum conyzoides	27.447	114.284	NSII
Ageratum conyzoides	27.453	114.186	NSII
Ageratum conyzoides	27.3628	114.387	NSII
Ageratum conyzoides	27.2999	114.228	NSII
Ageratum conyzoides	27.5283	114.37	NSII
Ageratum conyzoides	29.6667	115.961	NSII
Ageratum conyzoides	29.6775	115.996	NSII
Ageratum conyzoides	29.0312	114.554	NSII
Ageratum conyzoides	29.6671	115.96	NSII
Ageratum conyzoides	24.9081	114.811	NSII
Ageratum conyzoides	29.4545	116.051	NSII
Ageratum conyzoides	29.9021	116.556	NSII
Ageratum conyzoides	28.3215	117.716	NSII
Ageratum conyzoides	29.2624	115.107	NSII
Ageratum conyzoides	28.6645	115.405	NSII
Ageratum conyzoides	27.8026	114.435	NSII
Ageratum conyzoides	27.7118	117.067	NSII
Ageratum conyzoides	40.6271	109.96	NSII
Ageratum conyzoides	36.87	117.749	GBIF
Ageratum conyzoides	35.4202	116.594	GBIF
Ageratum conyzoides	36.0722	120.389	GBIF
Ageratum conyzoides	34.816	117.331	GBIF
Ageratum conyzoides	37.877	112.556	GBIF
Ageratum conyzoides	34.3473	108.946	GBIF
Ageratum conyzoides	31.0371	121.234	GBIF
Ageratum conyzoides	31.2268	121.43	GBIF
Ageratum conyzoides	30.657	104.083	GBIF
Ageratum conyzoides	30.579	104.073	GBIF
Ageratum conyzoides	27.4085	102.183	GBIF
Ageratum conyzoides	26.5826	101.726	GBIF
Ageratum conyzoides	31.4479	104.415	GBIF
Ageratum conyzoides	29.9106	103.38	GBIF
Ageratum conyzoides	26.6408	102.584	GBIF
Ageratum conyzoides	29.607	103.492	GBIF
Ageratum conyzoides	29.3452	105.294	GBIF
Ageratum conyzoides	26.9025	102.118	GBIF
Ageratum conyzoides	27.9346	101.286	GBIF
Ageratum conyzoides	29.5859	105.065	GBIF
Ageratum conyzoides	27.0673	102.758	GBIF
Ageratum conyzoides	27.382	102.547	GBIF
Ageratum conyzoides	30.8771	105.395	GBIF
Ageratum conyzoides	27.9006	102.271	GBIF
Ageratum conyzoides	30.0168	103.05	GBIF
Ageratum conyzoides	26.6888	101.86	GBIF
Ageratum conyzoides	27.4282	101.515	GBIF
Ageratum conyzoides	28.758	104.649	GBIF
Ageratum conyzoides	29.569	106.558	GBIF
Ageratum conyzoides	29.5579	103.773	GBIF
Ageratum conyzoides	28.8417	103.552	GBIF
Ageratum conyzoides	29.362	105.933	GBIF
Ageratum conyzoides	28.847	108.775	GBIF
Ageratum conyzoides	25.0387	121.56	GBIF
Ageratum conyzoides	25.0421	121.574	GBIF
Ageratum conyzoides	22.9943	120.196	GBIF
Ageratum conyzoides	25.0408	121.574	GBIF
Ageratum conyzoides	29.6602	91.171	GBIF
Ageratum conyzoides	28.6674	97.4733	GBIF
Ageratum conyzoides	29.3309	95.3395	GBIF
Ageratum conyzoides	28.1608	85.9888	GBIF
Ageratum conyzoides	29.6455	94.36	GBIF
Ageratum conyzoides	22.3527	114.16	GBIF
Ageratum conyzoides	25.0516	102.716	GBIF
Ageratum conyzoides	26.5443	98.9225	GBIF
Ageratum conyzoides	23.1529	99.2527	GBIF
Ageratum conyzoides	25.6846	100.308	GBIF
Ageratum conyzoides	24.438	98.5914	GBIF
Ageratum conyzoides	24.1748	102.413	GBIF
Ageratum conyzoides	24.5865	99.935	GBIF
Ageratum conyzoides	26.9081	98.8756	GBIF
Ageratum conyzoides	23.545	99.4095	GBIF
Ageratum conyzoides	23.5435	99.4039	GBIF
Ageratum conyzoides	27.7471	98.6724	GBIF
Ageratum conyzoides	24.0522	105.062	GBIF
Ageratum conyzoides	25.0525	102.717	GBIF
Ageratum conyzoides	22.5355	103.945	GBIF
Ageratum conyzoides	23.3745	102.428	GBIF
Ageratum conyzoides	24.1986	102.935	GBIF
Ageratum conyzoides	23.6409	102.833	GBIF
Ageratum conyzoides	24.2934	102.761	GBIF
Ageratum conyzoides	22.7856	103.232	GBIF
Ageratum conyzoides	24.4519	100.838	GBIF
Ageratum conyzoides	22.017	100.806	GBIF
Ageratum conyzoides	24.8863	102.839	GBIF
Ageratum conyzoides	26.8607	100.232	GBIF
Ageratum conyzoides	24.8108	98.3031	GBIF
Ageratum conyzoides	23.8905	100.095	GBIF
Ageratum conyzoides	23.8915	100.1	GBIF
Ageratum conyzoides	25.829	98.8646	GBIF
Ageratum conyzoides	24.538	103.773	GBIF
Ageratum conyzoides	25.5577	102.477	GBIF
Ageratum conyzoides	24.4394	98.5946	GBIF
Ageratum conyzoides	23.0002	102.398	GBIF
Ageratum conyzoides	23.019	104.4	GBIF
Ageratum conyzoides	24.4539	98.5887	GBIF
Ageratum conyzoides	23.4021	103.372	GBIF
Ageratum conyzoides	26.4602	99.4204	GBIF
Ageratum conyzoides	21.9634	100.459	GBIF
Ageratum conyzoides	21.4653	101.572	GBIF
Ageratum conyzoides	22.99	103.693	GBIF
Ageratum conyzoides	22.831	100.973	GBIF
Ageratum conyzoides	22.5917	101.868	GBIF
Ageratum conyzoides	24.0228	97.8625	GBIF
Ageratum conyzoides	24.828	103.992	GBIF
Ageratum conyzoides	22.7925	100.984	GBIF
Ageratum conyzoides	25.0266	98.4976	GBIF
Ageratum conyzoides	23.3919	104.239	GBIF
Ageratum conyzoides	22.0136	100.803	GBIF
Ageratum conyzoides	23.6115	104.344	GBIF
Ageratum conyzoides	25.6763	99.9644	GBIF
Ageratum conyzoides	24.6975	97.9499	GBIF
Ageratum conyzoides	24.0249	99.2651	GBIF
Ageratum conyzoides	25.4702	99.5475	GBIF
Ageratum conyzoides	23.603	102.004	GBIF
Ageratum conyzoides	23.2262	102.841	GBIF
Ageratum conyzoides	25.7085	100.162	GBIF
Ageratum conyzoides	24.5925	98.6957	GBIF
Ageratum conyzoides	23.1316	104.71	GBIF
Ageratum conyzoides	22.5619	99.9385	GBIF
Ageratum conyzoides	21.4715	101.573	GBIF
Ageratum conyzoides	29.615	119.048	GBIF
Ageratum conyzoides	30.2531	120.216	GBIF
Ageratum conyzoides	29.0846	119.653	GBIF
Ageratum conyzoides	27.9796	119.642	GBIF
Ageratum conyzoides	28.6652	120.097	GBIF
Ageratum conyzoides	28.4551	119.489	GBIF
Ageratum conyzoides	28.5985	119.282	GBIF
Ageratum conyzoides	30.2398	119.732	GBIF
Ageratum conyzoides	28.0805	119.148	GBIF
Ageratum conyzoides	27.8419	121.164	GBIF
Ageratum conyzoides	29.5055	120.911	GBIF
Ageratum conyzoides	29.7149	120.253	GBIF
Ageratum conyzoides	30.751	120.764	NSII
Ageratum conyzoides	29.1432	118.421	NSII
Ageratum conyzoides	29.214	119.467	NSII
Ageratum conyzoides	28.4733	119.93	NSII
Ageratum conyzoides	29.8661	121.631	NSII
Ageratum conyzoides	28.9755	118.867	NSII
Ageratum conyzoides	30.0577	120.59	NSII
Ageratum conyzoides	28.6622	121.427	NSII
Ageratum conyzoides	28.0011	120.706	NSII
Ageratum conyzoides	29.8112	106.402	NSII
Ageratum conyzoides	31.9534	108.672	NSII
Ageratum conyzoides	29.8694	107.737	NSII
Ageratum conyzoides	29.9782	106.283	NSII
Ageratum conyzoides	29.1635	107.106	NSII
Ageratum conyzoides	29.4085	106.547	NSII
Ageratum conyzoides	30.3053	108.045	NSII
Ageratum conyzoides	27.24	119.696	NSII
Ageratum conyzoides	28.8138	121.13	NSII
Ageratum conyzoides	22.83	115.05	NSII
Ageratum conyzoides	39.85	116.281	NSII
Ageratum conyzoides	23.0976	113.295	NSII
Ageratum conyzoides	22.83	115.05	NSII
Ageratum conyzoides	22.77	113.6	GBIF
Ageratum conyzoides	23.17	113.36	GBIF
Ageratum conyzoides	23.18	115.54	GBIF
Ageratum conyzoides	25.8	114.88	GBIF
Ageratum conyzoides	23.5667	116.395	GBIF
Ageratum conyzoides	28.171	112.847	NSII
Ageratum conyzoides	28.1768	112.895	NSII
Ageratum conyzoides	27.147	113.913	NSII
Ageratum conyzoides	27.145	113.915	NSII
Ageratum conyzoides	28.1691	112.846	NSII
Ageratum conyzoides	28.1803	112.864	NSII
Ageratum conyzoides	22.7709	113.575	NSII
Ageratum conyzoides	27.1795	113.929	NSII
Ageratum conyzoides	28.16	112.875	NSII
Ageratum conyzoides	27.1983	113.834	NSII
Ageratum conyzoides	28.185	112.897	NSII
Ageratum conyzoides	27.1459	113.912	NSII
Ageratum conyzoides	28.1389	112.755	NSII
Ageratum conyzoides	27.147	113.909	NSII
Ageratum conyzoides	25.472	113.676	NSII
Ageratum conyzoides	25.6027	113.647	NSII
Ageratum conyzoides	27.1425	113.824	NSII
Ageratum conyzoides	28.1691	112.842	NSII
Ageratum conyzoides	28.1803	112.874	NSII
Ageratum conyzoides	27.2833	113.904	NSII
Ageratum conyzoides	27.2833	113.904	NSII
Ageratum conyzoides	28.185	112.897	NSII
Ageratum conyzoides	28.1611	112.874	NSII
Ageratum conyzoides	27.145	113.915	NSII
Ageratum conyzoides	28.1387	112.755	NSII
Ageratum conyzoides	28.1711	112.848	GBIF
Ageratum conyzoides	27.0663	113.987	GBIF
Ageratum conyzoides	28.1719	112.849	GBIF
Ageratum conyzoides	23.5367	113.562	GBIF
Ageratum conyzoides	24.6231	114.565	GBIF
Ageratum conyzoides	23.1869	113.364	NSII
Ageratum conyzoides	35.86	104.2	NSII
Ageratum conyzoides	21.9551	108.635	NSII
Ageratum conyzoides	21.9568	108.638	NSII
Ageratum conyzoides	23.9007	116.327	NSII
Ageratum conyzoides	23.5969	116.382	NSII
Ageratum conyzoides	23.6166	113.632	NSII
Ageratum conyzoides	23.4315	113.481	NSII
Ageratum conyzoides	23.158	113.34	NSII
Ageratum conyzoides	23.547	116.389	NSII
Ageratum conyzoides	26.0667	110.133	NSII
Ageratum conyzoides	21.68	101.31	NSII
Ageratum conyzoides	21.9196	101.277	NSII
Ageratum conyzoides	18.7445	108.836	NSII
Ageratum conyzoides	23.9	106.61	NSII
Ageratum conyzoides	25.59	107.54	NSII
Ageratum conyzoides	24.59	117.65	NSII
Ageratum conyzoides	21.15	110.38	NSII
Ageratum conyzoides	22.54	114.05	NSII
Ageratum conyzoides	25.18	111.57	NSII
Ageratum conyzoides	26	108.45	NSII
Ageratum conyzoides	25.17	110.35	NSII
Ageratum conyzoides	25.25	106.17	NSII
Ageratum conyzoides	26.43	110.85	NSII
Ageratum conyzoides	22.69	112.22	NSII
Ageratum conyzoides	20.44	110.2	NSII
Ageratum conyzoides	29.49	103.39	GBIF
Ageratum conyzoides	26.72	117.47	GBIF
Ageratum conyzoides	24.95	115.65	GBIF
Ageratum conyzoides	28.66	97.46	GBIF
Ageratum conyzoides	25.13	105.39	GBIF
Ageratum conyzoides	29.32	95.33	GBIF
Ageratum conyzoides	24.33	116.62	GBIF
Ageratum conyzoides	25.39	114.35	GBIF
Ageratum conyzoides	45.97	126.72	GBIF
Ageratum conyzoides	21.66	109.2	GBIF
Ageratum conyzoides	22.65	108.31	GBIF
Ageratum conyzoides	32.05	118.79	GBIF
Ageratum conyzoides	26.58	107.97	GBIF
Ageratum conyzoides	24.93	105.84	GBIF
Ageratum conyzoides	25.6	110.58	GBIF
Ageratum conyzoides	25.08	104.89	GBIF
Ageratum conyzoides	18.62	109.7	GBIF
Ageratum conyzoides	23.65	113.67	NSII
Ageratum conyzoides	25.25	110.05	NSII
Ageratum conyzoides	26.0169	98.6269	NSII
Ageratum conyzoides	29.5333	103.35	NSII
Ageratum conyzoides	24.45	98.58	NSII
Ageratum conyzoides	24.5833	99.9	NSII
Ageratum conyzoides	22.9	103.667	NSII
Ageratum conyzoides	29.5667	103.733	NSII
Ageratum conyzoides	23.4621	111.909	NSII
Ageratum conyzoides	19	109	NSII
Ageratum conyzoides	22.5307	114.042	NSII
Ageratum conyzoides	24.3231	109.492	NSII
Ageratum conyzoides	27.8561	98.6844	NSII
Ageratum conyzoides	24.9344	98.8111	NSII
Ageratum conyzoides	24.902	98.8849	NSII
Ageratum conyzoides	24.902	98.8849	NSII
Ageratum conyzoides	24.8946	98.6755	NSII
Ageratum conyzoides	27.7388	98.3489	NSII
Ageratum conyzoides	27.975	98.655	NSII
Ageratum conyzoides	26.4896	98.8914	NSII
Ageratum conyzoides	24.8015	98.8751	NSII
Ageratum conyzoides	24.9854	98.8733	NSII
Ageratum conyzoides	25.2975	98.7953	NSII
Ageratum conyzoides	25.8546	98.8487	NSII
Ageratum conyzoides	27.9069	98.6592	NSII
Ageratum conyzoides	24.4337	98.5886	NSII
Ageratum conyzoides	21.9574	100.453	NSII
Ageratum conyzoides	23.3656	103.388	NSII
Ageratum conyzoides	24.5804	99.9285	NSII
Ageratum conyzoides	23.6057	104.337	NSII
Ageratum conyzoides	22.9836	103.688	NSII
Ageratum conyzoides	24.399	113.988	NSII
Ageratum conyzoides	22.0107	100.8	NSII
Ageratum conyzoides	24.6157	100.71	NSII
Ageratum conyzoides	25.2284	113.217	NSII
Ageratum conyzoides	22.6538	108.311	NSII
Ageratum conyzoides	22.9294	112.044	NSII
Ageratum conyzoides	22.0081	111.001	NSII
Ageratum conyzoides	24.8138	113.184	NSII
Ageratum conyzoides	23.127	113.342	NSII
Ageratum conyzoides	23.6462	114.118	NSII
Ageratum conyzoides	22.2526	111.722	NSII
Ageratum conyzoides	22.0104	107.325	NSII
Ageratum conyzoides	30.9963	103.612	NSII
Ageratum conyzoides	22.3913	106.818	NSII
Ageratum conyzoides	24.4797	118.09	NSII
Ageratum conyzoides	25.4231	105.698	NSII
Ageratum conyzoides	23.4904	111.296	NSII
Ageratum conyzoides	18.2526	109.512	NSII
[truncated: 85,662 more rows]
