# Supplementary material for: Invasive alien plants are phylogenetically distinct from other alien species across spatial and taxonomic scales in China
Source: Front Plant Sci. 2023 Sep 7;14:1075344. doi: 10.3389/fpls.2023.1075344 (PMC10513447; doi:10.3389/fpls.2023.1075344)
Supplement: Supplementary file 4 [file Table_3.xlsx]

## Sheet: Supplementary Data 3
Supplementary Data 3: Mean values and standard error (SE) of the net relatedness index (NRI) and nearest taxon index (NTI) of the six community types at species and family levels across four spatial scales (ECOs: Ecoregions, KGCs: Köppen-Geiger climate classes, PROs: Provinces, MHTs: Major habitat types)
Taxonomic scale	Community	Spatial scale	N	NRI	SE	NTI	SE
Species	Invasive+Introduced	ECOs	47	2.27531	0.180489	1.52911	0.128825
	Invasive+Introduced	KGCs	16	2.03083	0.344288	1.44407	0.156776
	Invasive+Introduced	MHTs	7	2.78856	0.407083	1.49149	0.235553
	Invasive+Introduced	PROs	34	2.57847	0.241179	1.36786	0.143472
	Invasive+Naturalized	ECOs	47	1.92249	0.190821	2.06614	0.132636
	Invasive+Naturalized	KGCs	16	1.75568	0.374845	1.71416	0.192854
	Invasive+Naturalized	MHTs	7	2.268	0.603327	2.12776	0.225007
	Invasive+Naturalized	PROs	34	2.67648	0.325989	1.74184	0.167314
	Introduced	ECOs	47	0.233879	0.127715	-0.372989	0.149252
	Introduced	KGCs	16	0.271363	0.207342	-0.331813	0.230678
	Introduced	MHTs	7	0.0129143	0.109595	-0.750029	0.288836
	Introduced	PROs	34	0.0945853	0.137627	-0.809282	0.144652
	Invasive	ECOs	47	2.99499	0.215335	2.50313	0.114742
	Invasive	KGCs	16	2.75027	0.445304	2.30066	0.17514
	Invasive	MHTs	7	3.67719	0.529413	2.68341	0.14435
	Invasive	PROs	34	3.58526	0.293962	2.24011	0.14107
	Naturalized	ECOs	47	0.239591	0.128644	0.82366	0.128767
	Naturalized	KGCs	16	0.228544	0.204523	0.708344	0.235599
	Naturalized	MHTs	7	0.138171	0.359854	0.8254	0.234982
	Naturalized	PROs	34	0.641882	0.232228	0.604668	0.153585
	Naturalized+Introduced	ECOs	47	0.0480936	0.105841	0.528317	0.103471
	Naturalized+Introduced	KGCs	16	-0.0915	0.143734	0.21585	0.176734
	Naturalized+Introduced	MHTs	7	-0.141657	0.231092	0.2749	0.219407
	Naturalized+Introduced	PROs	34	0.230629	0.161264	0.373518	0.131561
Asteraceae	Invasive+Introduced	ECOs	46	20.1364	1.20126	4.28405	0.0696519
	Invasive+Introduced	KGCs	16	22.3495	2.32566	4.25391	0.132159
	Invasive+Introduced	MHTs	7	26.8858	2.22768	4.49499	0.139224
	Invasive+Introduced	PROs	34	26.8221	1.24584	4.63926	0.0994758
	Invasive+Naturalized	ECOs	46	22.3209	1.46346	4.42216	0.0865332
	Invasive+Naturalized	KGCs	16	24.5124	2.66683	4.41816	0.168842
	Invasive+Naturalized	MHTs	7	29.019	3.01075	4.63864	0.193306
	Invasive+Naturalized	PROs	34	30.4756	1.36957	4.86405	0.102083
	Introduced	ECOs	33	7.45624	0.466655	3.29181	0.0946331
	Introduced	KGCs	12	8.09722	0.823042	3.2225	0.127607
	Introduced	MHTs	7	9.39724	0.620562	3.16691	0.202813
	Introduced	PROs	31	8.45834	0.450134	3.226	0.0739771
	Invasive	ECOs	46	18.136	1.22453	4.20054	0.0742527
	Invasive	KGCs	16	19.8811	2.32845	4.15127	0.141786
	Invasive	MHTs	7	24.1775	2.64043	4.34387	0.185296
	Invasive	PROs	34	25.0374	1.23458	4.55319	0.100906
	Naturalized	ECOs	38	10.8829	0.729195	3.44999	0.0679781
	Naturalized	KGCs	15	10.8229	1.3683	3.37711	0.128307
	Naturalized	MHTs	7	13.119	1.26874	3.24259	0.199564
	Naturalized	PROs	34	12.9847	0.602704	3.38769	0.0565174
	Naturalized+Introduced	ECOs	41	13.4269	0.750991	3.61277	0.0561569
	Naturalized+Introduced	KGCs	16	13.5114	1.47817	3.67916	0.101337
	Naturalized+Introduced	MHTs	7	17.7576	1.07494	3.61154	0.174993
	Naturalized+Introduced	PROs	34	16.176	0.646971	3.63202	0.0522566
Fabaceae	Invasive+Introduced	ECOs	47	11.4279	0.600648	3.28726	0.074108
	Invasive+Introduced	KGCs	16	12.3787	1.16408	3.03668	0.156761
	Invasive+Introduced	MHTs	7	14.2589	1.43144	2.97291	0.0969026
	Invasive+Introduced	PROs	34	13.9785	0.693939	3.00736	0.0865841
	Invasive+Naturalized	ECOs	47	11.746	0.590133	3.01603	0.084111
	Invasive+Naturalized	KGCs	16	13.107	1.08768	2.85556	0.125442
	Invasive+Naturalized	MHTs	7	15.1396	1.1175	2.76874	0.0998374
	Invasive+Naturalized	PROs	34	14.0807	0.606517	2.70185	0.0635889
	Introduced	ECOs	28	6.08413	0.586267	2.76588	0.130201
	Introduced	KGCs	13	7.29647	0.655242	2.73862	0.140464
	Introduced	MHTs	7	6.37814	1.05002	2.54176	0.118403
	Introduced	PROs	31	6.88829	0.53205	2.60993	0.0962494
	Invasive	ECOs	47	9.21669	0.430992	3.26637	0.0855707
	Invasive	KGCs	16	9.7669	0.881472	3.00356	0.164823
	Invasive	MHTs	7	11.6745	0.89253	2.92944	0.108883
	Invasive	PROs	34	10.802	0.449205	2.86652	0.0764462
	Naturalized	ECOs	38	5.7831	0.419245	2.14346	0.072892
	Naturalized	KGCs	15	6.57987	0.72084	2.2497	0.085343
	Naturalized	MHTs	7	7.7222	0.749135	1.92269	0.14691
	Naturalized	PROs	34	7.06246	0.38522	2.10108	0.071521
	Naturalized+Introduced	ECOs	41	8.17712	0.655269	2.40148	0.0916803
	Naturalized+Introduced	KGCs	16	9.34962	1.18337	2.32304	0.101137
	Naturalized+Introduced	MHTs	7	10.6474	1.32902	2.01257	0.14035
	Naturalized+Introduced	PROs	34	10.4857	0.718384	2.29413	0.0826424
Poaceae	Invasive+Introduced	ECOs	46	11.849	0.917764	3.64535	0.0675945
	Invasive+Introduced	KGCs	16	15.0607	1.93483	3.75617	0.14236
	Invasive+Introduced	MHTs	7	17.438	2.64861	3.5425	0.247215
	Invasive+Introduced	PROs	34	16.808	0.94228	3.78713	0.09788
	Invasive+Naturalized	ECOs	46	13.8284	0.673219	3.66908	0.0590681
	Invasive+Naturalized	KGCs	16	15.67	1.09146	3.72839	0.0797027
	Invasive+Naturalized	MHTs	7	17.1662	1.81299	3.53897	0.114245
	Invasive+Naturalized	PROs	34	16.6751	0.671123	3.72162	0.0649283
	Introduced	ECOs	33	7.83834	0.606038	3.70515	0.064798
	Introduced	KGCs	13	10.1888	1.14179	3.67373	0.0770987
	Introduced	MHTs	7	10.227	1.52524	3.61921	0.126561
	Introduced	PROs	34	9.11417	0.632636	3.62623	0.0598398
	Invasive	ECOs	43	8.90292	0.642617	3.64753	0.0692307
	Invasive	KGCs	16	10.4398	1.29521	3.57595	0.101072
	Invasive	MHTs	7	12.4714	1.83271	3.26359	0.156126
	Invasive	PROs	34	11.957	0.672982	3.51223	0.0764316
	Naturalized	ECOs	45	8.73452	0.413253	3.63477	0.0562937
	Naturalized	KGCs	16	9.31965	0.719991	3.53069	0.100222
	Naturalized	MHTs	7	10.3345	1.10646	3.34661	0.0976289
	Naturalized	PROs	33	10.092	0.365067	3.53014	0.0494566
	Naturalized+Introduced	ECOs	45	11.7321	0.652681	3.6282	0.0652226
	Naturalized+Introduced	KGCs	16	12.8272	1.20947	3.55127	0.102839
	Naturalized+Introduced	MHTs	7	14.3562	1.83314	3.37917	0.133186
	Naturalized+Introduced	PROs	34	14.5332	0.72902	3.6871	0.0793134
