# Supplementary material for: Invasive alien plants are phylogenetically distinct from other alien species across spatial and taxonomic scales in China
Source: Front Plant Sci. 2023 Sep 7;14:1075344. doi: 10.3389/fpls.2023.1075344 (PMC10513447; doi:10.3389/fpls.2023.1075344)
Supplement: Supplementary file 5 [file Table_4.xlsx]

## Sheet: Table S4.1
Supplementary Data 4: Statistical estimates of the comparative analysis of the two phylogenetic measures between six community types and four spatial scales
Table S4.1: Results of two-way ANOVA analysis for comparison of the net relatedness index (NRI) and nearest taxon index (NTI) across six community types, four spatial scales and their interactions. The analyses were conducted at species and family levels
Taxonomic scale	Parameters	Community types		Spatial scale		Interaction
		NRI	NTI	NRI	NTI	NRI	NTI
Species	df	5	5	3	3	15	15
	df.res	600	600	600	600	600	600
	F	84.5201	106.081	5.0759	2.8542	1.021	0.4047
	p	<0.001	<0.001	0.001744	0.036583	0.431043	0.977926
Asteraceae	df	5	5	3	3	15	15
	df.res	560	560	560	560	560	560
	F	79.694	95.9456	22.566	5.1924	1.763	1.7079
	p	<0.001	<0.001	<0.001	0.0015204	0.0366	0.0455706
Fabaceae	df	5	5	3	3	15	15
	df.res	559	559	559	559	559	559
	F	42.7796	42.9857	9.29168	9.13006	0.46743	0.63062
	p	<0.001	<0.001	<0.001	<0.001	0.95629	0.85061
Poaceae	df	5	5	3	3	15	15
	df.res	572	572	572	572	572	572
	F	23.297	1.21308	17.6265	3.93503	0.77974	0.71799
	p	<0.001	0.301455	<0.001	0.008504	0.70089	0.767306
Note: df = numerator degrees of freedom, df.res = denominator degrees of freedom

## Sheet: Table S4.2
Supplementary Data 4: Statistical estimates of the comparative analysis of the two phylogenetic measures between six community types and four spatial scales
Table S4.2: Results of post-hoc analysis for comparison of the net relatedness index (NRI) and nearest taxon index (NTI) between six community types (Invasive, Naturalized, Introduced, InvNat:invasive+naturalized, InvInt: invasive+introduced, NatInt: naturalized+introduced) and four spatial scales (ECOs: Ecoregions, KGCs: Köppen-Geiger climate classes, PROs: Provinces, MHTs: Major habitat types).…
Taxonomic scale	Contrast	NRI				NTI
		Estimate	df	t ratio	p	Estimate	df	t ratio	p
Species	Community types
	InvInt-InvNat	25.5	600	1.15	0.756	-67.8	600	-3.21	0.003
	InvInt-Int	252.3	600	11.33	<.0001	271.7	600	12.87	<.0001
	InvInt-Inv	-55.2	600	-2.48	0.067	-137.4	600	-6.51	<.0001
	InvInt-Nat	226.9	600	10.19	<.0001	111.9	600	5.3	<.0001
	InvInt-NatInt	267.6	600	12.02	<.0001	168.8	600	7.99	<.0001
	InvNat-Int	226.7	600	10.18	<.0001	339.5	600	16.08	<.0001
	InvNat-Inv	-80.7	600	-3.63	0.002	-69.5	600	-3.29	0.003
	InvNat-Nat	201.4	600	9.05	<.0001	179.7	600	8.51	<.0001
	InvNat-NatInt	242.1	600	10.87	<.0001	236.6	600	11.21	<.0001
	Int-Inv	-307.5	600	-13.81	<.0001	-409.1	600	-19.38	<.0001
	Int-Nat	-25.3	600	-1.14	0.756	-159.8	600	-7.57	<.0001
	Int-NatInt	15.4	600	0.69	0.756	-102.9	600	-4.88	<.0001
	Inv-Nat	282.1	600	12.67	<.0001	249.2	600	11.81	<.0001
	Inv-NatInt	322.8	600	14.5	<.0001	306.2	600	14.5	<.0001
	Nat-NatInt	40.7	600	1.83	0.272	56.9	600	2.7	0.007
	Spatial scales
	ECOs-KGCs	20.9	600	0.98	0.818	29.7	600	1.38	0.841
	ECOs-MHTs	-32.9	600	-1.1	0.818	9.9	600	0.33	1
	ECOs-PROs	-53.3	600	-3.21	0.007	47.9	600	2.86	0.026
	KGCs-MHTs	-53.7	600	-1.61	0.436	-19.9	600	-0.59	1
	KGCs-PROs	-74.2	600	-3.31	0.006	18.2	600	0.81	1
	MHTs-PROs	-20.4	600	-0.67	0.818	38.1	600	1.23	0.874
Asteraceae	Community types
	InvInt-InvNat	-29.7	560	-1.4	0.163	-27.5	560	-1.37	0.513
	InvInt-Int	318.4	560	14.53	<.0001	287.8	560	13.91	<.0001
	InvInt-Inv	37.3	560	1.75	0.16	24.4	560	1.21	0.513
	InvInt-Nat	224.7	560	10.48	<.0001	261.6	560	12.92	<.0001
	InvInt-NatInt	152.8	560	7.17	<.0001	203.9	560	10.13	<.0001
	InvNat-Int	348.1	560	15.88	<.0001	315.3	560	15.24	<.0001
	InvNat-Inv	67	560	3.15	0.005	51.9	560	2.58	0.04
	InvNat-Nat	254.4	560	11.87	<.0001	289.1	560	14.28	<.0001
	InvNat-NatInt	182.5	560	8.57	<.0001	231.4	560	11.5	<.0001
	Int-Inv	-281.1	560	-12.83	<.0001	-263.5	560	-12.73	<.0001
	Int-Nat	-93.7	560	-4.24	0	-26.2	560	-1.26	0.513
	Int-NatInt	-165.5	560	-7.54	<.0001	-83.9	560	-4.04	0
	Inv-Nat	187.4	560	8.74	<.0001	237.3	560	11.72	<.0001
	Inv-NatInt	115.5	560	5.42	<.0001	179.6	560	8.92	<.0001
	Nat-NatInt	-71.9	560	-3.34	0.004	-57.7	560	-2.84	0.023
	Spatial scales
	ECOs-KGCs	-30.4	560	-1.52	0.258	11.5	560	0.55	1
	ECOs-MHTs	-106.8	560	-3.94	0	-1.1	560	-0.04	1
	ECOs-PROs	-121	560	-7.83	<.0001	-55.2	560	-3.43	0.004
	KGCs-MHTs	-76.4	560	-2.52	0.036	-12.5	560	-0.4	1
	KGCs-PROs	-90.6	560	-4.4	0	-66.7	560	-3.1	0.01
	MHTs-PROs	-14.2	560	-0.52	0.607	-54.2	560	-1.88	0.241
Fabaceae	Community types
	InvInt-InvNat	-18.96	559	-0.78	0.873	75	559	3.09	0.011
	InvInt-Int	244.09	559	9.72	<.0001	129.6	559	5.18	<.0001
	InvInt-Inv	85.6	559	3.51	0.002	17.3	559	0.71	0.477
	InvInt-Nat	246.05	559	10.01	<.0001	280	559	11.42	<.0001
	InvInt-NatInt	127.01	559	5.2	<.0001	228.6	559	9.38	<.0001
	InvNat-Int	263.05	559	10.48	<.0001	54.5	559	2.18	0.09
	InvNat-Inv	104.56	559	4.29	0	-57.8	559	-2.38	0.071
	InvNat-Nat	265.01	559	10.78	<.0001	204.9	559	8.36	<.0001
	InvNat-NatInt	145.97	559	5.97	<.0001	153.6	559	6.3	<.0001
	Int-Inv	-158.49	559	-6.31	<.0001	-112.3	559	-4.49	0
	Int-Nat	1.96	559	0.08	0.939	150.4	559	5.96	<.0001
	Int-NatInt	-117.09	559	-4.65	<.0001	99.1	559	3.95	0.001
	Inv-Nat	160.45	559	6.53	<.0001	262.7	559	10.72	<.0001
	Inv-NatInt	41.41	559	1.7	0.272	211.4	559	8.67	<.0001
	Nat-NatInt	-119.04	559	-4.83	<.0001	-51.3	559	-2.09	0.09
	Spatial scales
	ECOs-KGCs	-37	559	-1.8	0.21	41.5	559	2.01	0.133
	ECOs-MHTs	-99.1	559	-3.54	0.002	109.9	559	3.92	0.001
	ECOs-PROs	-75.4	559	-4.7	<.0001	70	559	4.37	0
	KGCs-MHTs	-62	559	-1.99	0.19	68.4	559	2.19	0.116
	KGCs-PROs	-38.3	559	-1.81	0.21	28.5	559	1.35	0.323
	MHTs-PROs	23.7	559	0.83	0.405	-39.9	559	-1.4	0.323
Poaceae	Community types
	InvInt-InvNat	-63.7	572	-2.34	0.097	-1.2	572	-0.04	1
	InvInt-Int	168.8	572	6.07	<.0001	4.39	572	0.14	1
	InvInt-Inv	118.6	572	4.35	0	45.47	572	1.46	1
	InvInt-Nat	150.9	572	5.54	<.0001	55.07	572	1.76	1
	InvInt-NatInt	17.9	572	0.66	1	24.97	572	0.8	1
	InvNat-Int	232.5	572	8.36	<.0001	5.59	572	0.18	1
	InvNat-Inv	182.3	572	6.69	<.0001	46.68	572	1.49	1
	InvNat-Nat	214.6	572	7.88	<.0001	56.27	572	1.8	1
	InvNat-NatInt	81.6	572	3	0.017	26.17	572	0.84	1
	Int-Inv	-50.2	572	-1.8	0.288	41.08	572	1.29	1
	Int-Nat	-17.9	572	-0.64	1	50.68	572	1.59	1
	Int-NatInt	-150.9	572	-5.43	<.0001	20.58	572	0.65	1
	Inv-Nat	32.3	572	1.18	0.711	9.59	572	0.31	1
	Inv-NatInt	-100.7	572	-3.7	0.002	-20.5	572	-0.66	1
	Nat-NatInt	-133	572	-4.88	<.0001	-30.1	572	-0.96	1
	Spatial scales
	ECOs-KGCs	-63.9	572	-3.14	0.007	11.3	572	0.53	1
	ECOs-MHTs	-110.6	572	-3.96	0	99.1	572	3.43	0.004
	ECOs-PROs	-108.4	572	-6.87	<.0001	10.4	572	0.63	1
	KGCs-MHTs	-46.6	572	-1.5	0.271	87.9	572	2.72	0.027
	KGCs-PROs	-44.5	572	-2.12	0.105	-0.9	572	-0.04	1
	MHTs-PROs	2.2	572	0.08	0.94	-88.8	572	-3.02	0.013
