# Supplementary material for: Invasive alien plants are phylogenetically distinct from other alien species across spatial and taxonomic scales in China
Source: Front Plant Sci. 2023 Sep 7;14:1075344. doi: 10.3389/fpls.2023.1075344 (PMC10513447; doi:10.3389/fpls.2023.1075344)
Supplement: Supplementary file 6 [file Table_5.xlsx]

## Sheet: Table S5.1
Supplementary Data 5: Statistical estimates of the comparative analysis of the two phylogenetic measures between six community types at each of the four spatial scales separately
Table S5.1: Results of one-way ANOVA (or its non-parametric alternative, Kruskal Wallis H test) analysis for comparison of the net relatedness index (NRI) and nearest taxon index (NTI) across six community types at four spatial scales (ECOs: Ecoregions, KGCs: Köppen Geiger climate classes, PROs: Provinces, MHTs: Major habitat types). The analyses were conducted at species and family levels
Taxonomic scale	Spatial scale	NRI					NTI
		df	df.res	F	Chi-squared	p	df	df.res	F	Chi-squared	p
Species	MHTs	5	36	16.41	NA	1.99e-08	5	36	30.2	NA	6.2e-12
	ECOs	5	NA	NA	156.66	2.2e-16	5	276	69.6	NA	2.2e-16
	KGCs	5	NA	NA	46.561	6.981e-09	5	NA	NA	56.034	7.998e-11
	PROs	5	NA	NA	103.11	2.2e-16	5	NA	NA	117.72	2.2e-16
Asteraceae	MHTs	5	36	15.45	NA	4.07e-08	5	NA	12.72	NA	3.76e-07
	ECOs	5	NA	NA	94.665	2.2e-16	5	244	39.15	NA	2.2e-16
	KGCs	5	NA	NA	34.775	1.668e-06	5	NA	NA	40.519	1.183e-07
	PROs	5	195	NA	139.72	2.2e-16	5	NA	NA	136.91	2.2e-16
Fabaceae	MHTs	5	36	9.638	NA	6.6e-06	5	36	14.55	NA	8.21e-08
	ECOs	5	NA	NA	75.869	6.127e-15	5	NA	NA	92.955	2.2e-16
	KGCs	5	86	6.856	NA	1.99e-05	5	86	6.662	NA	2.74e-05
	PROs	5	NA	NA	91.573	2.2e-16	5	NA	NA	69.521	1.289e-13
Poaceae	MHTs	5	36	2.993	NA	0.0233	5	36	0.808	NA	0.551
	ECOs	5	NA	NA	48.695	2.562e-09	5	252	0.168	NA	0.974
	KGCs	5	NA	NA	19.569	0.001505	5	87	0.87	NA	0.505
	PROs	5	NA	NA	80.35	7.091e-16	5	NA	NA	7.8722	0.1634
Note: F-value obtained from one-way ANOVA; Chi-squared obtained from Kruskal Wallis H test; df = numerator degrees of freedom, df.res = denominator degrees of freedom; For the Kruskal Wallis H test, the approximation of the test statistics is done by the Chi-squared distribution, which has only one degree of freedom

## Sheet: Table S5.2
Supplementary Data 5: Statistical estimates of the comparative analysis of the two phylogenetic measures between six community types at each of the four spatial scales separately
Table S5.2: Results of post-hoc analysis (Tukey's HSD for parametric test or Dunn's test as its non-parametric alternative) for comparison of the net relatedness index (NRI) and nearest taxon index (NTI) between six community types (Invasive, Naturalized, Introduced, InvNat:invasive+naturalized, InvInt: invasive+introduced, NatInt: naturalized+introduced) at four spatial scales (ECOs: Ecoregions,…
Spatial scale	Contrast between community types	Species				Asteraceae				Fabaceae				Poaceae
		NRI		NTI		NRI		NTI		NRI		NTI		NRI		NTI
		t/z	p	t/z	p	t/z	p	t/z	p	t/z	p	t/z	p	t/z	p	t/z	p
MHTs	InvNat-InvInt	-0.899	0.944126	1.968	0.380078	0.752	0.973695	0.553	0.993396	0.556	0.993205	-1.202	0.832829	-0.104	0.999998	-0.016	1
	Introduced-InvInt	-4.796	0.0003773	-6.931	6e-07	-6.164	6e-06	-5.11	0.0001473	-4.976	0.0002201	-2.539	0.139737	-2.754	0.0890827	-0.353	0.999217
	Invasive-InvInt	1.535	0.644461	3.686	0.0089914	-0.955	0.929055	-0.581	0.991661	-1.632	0.583724	-0.256	0.999837	-1.897	0.420571	-1.283	0.792257
	Naturalized-InvInt	-4.579	0.0007159	-2.06	0.330516	-4.852	0.0003189	-4.819	0.0003527	-4.127	0.0026471	-6.184	5.6e-06	-2.713	0.0973514	-0.901	0.943751
	NatInt-InvInt	-5.063	0.0001696	-3.762	0.0073153	-3.217	0.0302189	-3.399	0.0191196	-2.28	0.228388	-5.655	2.82e-05	-1.177	0.844779	-0.751	0.973798
	Introduced-InvNat	-3.896	0.0050599	-8.899	0	-6.916	6e-07	-5.662	2.76e-05	-5.532	4.1e-05	-1.337	0.762974	-2.65	0.111236	0.369	0.999027
	Invasive-InvNat	2.435	0.171515	1.718	0.529194	-1.706	0.53662	-1.134	0.863862	-2.188	0.268193	0.946	0.93146	-1.793	0.482868	-1.267	0.80076
	Naturalized-InvNat	-3.68	0.0091339	-4.027	0.0035124	-5.604	3.29e-05	-5.371	6.68e-05	-4.684	0.0005265	-4.982	0.0002162	-2.609	0.121168	-0.885	0.94777
	NatInt-InvNat	-4.163	0.0023895	-5.73	2.25e-05	-3.969	0.0041331	-3.952	0.0043395	-2.836	0.0742117	-4.453	0.0010371	-1.073	0.888787	-0.735	0.97617
	Invasive-Introduced	6.331	3.6e-06	10.617	0	5.209	0.000109	4.528	0.0008319	3.344	0.0219845	2.283	0.227321	0.857	0.954158	-1.636	0.58135
	Naturalized-Introduced	0.216	0.999929	4.872	0.0003009	1.312	0.776683	0.291	0.999693	0.849	0.955999	-3.646	0.0100171	0.041	1	-1.254	0.807362
	NatInt-Introduced	-0.267	0.999799	3.169	0.0339982	2.947	0.0577566	1.711	0.533956	2.696	0.100945	-3.116	0.0386873	1.577	0.618456	-1.104	0.876506
	Naturalized-Invasive	-6.115	6.9e-06	-5.746	2.14e-05	-3.898	0.0050421	-4.237	0.0019359	-2.496	0.152354	-5.928	1.22e-05	-0.816	0.962662	0.382	0.998853
	NatInt-Invasive	-6.598	1.6e-06	-7.448	1e-07	-2.263	0.235641	-2.818	0.0774043	-0.649	0.986305	-5.399	6.14e-05	0.72	0.978248	0.532	0.994488
	NatInt-Naturalized	-0.483	0.996465	-1.702	0.539214	1.635	0.581775	1.42	0.71521	1.847	0.449914	0.529	0.994597	1.536	0.6442	0.15	0.999988
ECOs	InvNat-InvInt	-0.954896	1	2.988	0.0358524	0.599768	0.548661	1.358	0.752223	0.369517	1	-2.08195	0.186736	2.5791	0.0792458	0.271	0.999801
	Introduced-InvInt	-6.83667	8.91584e-11	-10.583	0	-7.31125	3.70527e-12	-8.915	0	-5.38669	8.61225e-07	-3.18975	0.0113916	-3.16544	0.0170331	0.624	0.989185
	Introduced-InvNat	-5.88178	3.24706e-08	-13.57	0	-7.85946	5.78705e-14	-10.156	0	-5.70598	1.50374e-07	-1.39074	0.328606	-5.52281	5.00427e-07	0.376	0.99901
	Invasive-InvInt	1.36658	0.858791	5.419	1.9e-06	-1.15917	0.492777	-0.821	0.963482	-2.13083	0.165515	-0.248741	0.803561	-2.47637	0.0929091	0.024	1
	Invasive-InvNat	2.32147	0.121568	2.431	0.14916	-1.75893	0.235766	-2.178	0.251646	-2.50035	0.0744424	1.83321	0.267087	-5.01163	7.55597e-06	-0.242	0.999886
	Invasive-Introduced	8.20325	3.27565e-15	16.002	0	6.25175	5.27659e-09	8.165	0	3.54544	0.00313572	2.97482	0.0205216	0.850537	1	-0.593	0.991462
	Naturalized-InvInt	-6.56728	5.12429e-10	-3.925	0.00152	-5.17197	2.54803e-06	-7.798	0	-6.24714	5.85234e-09	-7.5115	8.76806e-13	-2.42329	0.0922828	-0.12	0.999996
	Naturalized-InvNat	-5.61238	1.39691e-07	-6.913	0	-5.74246	1.11971e-07	-9.09	0	-6.59655	6.31247e-10	-5.54286	3.27335e-07	-4.98819	7.92331e-06	-0.39	0.998829
	Naturalized-Introduced	0.269394	0.787626	6.658	0	2.24474	0.123926	1.363	0.749333	-0.308788	0.757483	-3.52208	0.00385362	0.933896	1	-0.731	0.977949
	Naturalized-Invasive	-7.93386	2.76179e-14	-9.344	0	-4.06938	0.00047138	-7.018	0	-4.23228	0.000254472	-7.2763	4.80355e-12	0.0806354	0.935732	-0.142	0.999992
	NatInt-InvInt	-7.42858	1.31721e-12	-5.568	9e-07	-3.38842	0.0049208	-6.406	0	-3.70032	0.00193798	-6.00986	2.41387e-08	0.570717	1	-0.195	0.999961
	NatInt-InvNat	-6.47369	8.6076e-10	-8.556	0	-3.9707	0.000573304	-7.724	0	-4.05701	0.000497042	-4.00014	0.000633044	-1.99418	0.230664	-0.464	0.997286
	NatInt-Introduced	-0.591909	1	5.015	1.4e-05	4.02	0.000523773	2.813	0.0587581	2.01989	0.17358	-2.13252	0.197785	3.67298	0.00287689	-0.799	0.967435
	NatInt-Invasive	-8.79516	2.14269e-17	-10.987	0	-2.26305	0.141794	-5.609	8e-07	-1.64341	0.300896	-5.76975	9.52671e-08	3.0243	0.024921	-0.216	0.999935
	NatInt-Naturalized	-0.861303	1	-1.643	0.570634	1.80306	0.285513	1.482	0.676337	2.54066	0.0774495	1.5738	0.346598	2.9777	0.0261382	-0.074	1
KGCs	InvNat-InvInt	-0.342679	1	0.818623	0.413002	0.334635	0.737901	0.40491	0.685544	0.528	0.994889	-0.985	0.921503	2.99969	0.0378362	-0.191	0.999964
	Introduced-InvInt	-3.35699	0.00709168	-4.00427	0.000746507	-4.18246	0.000403727	-4.15562	0.000421724	-3.49	0.0096298	-1.535	0.642865	1.97161	0.437892	-0.537	0.99449
	Introduced-InvNat	-3.01431	0.0180296	-4.82289	1.83937e-05	-4.49227	0.000105703	-4.5305	8.82681e-05	-3.99	0.0018683	-0.602	0.990612	2.92044	0.0454403	-0.356	0.999225
	Invasive-InvInt	0.691705	1	2.14492	0.191756	-0.829894	0.813197	-0.421642	1	-1.894	0.412639	-0.18	0.999973	0.5028	1	-1.239	0.816247
	Invasive-InvNat	1.03438	1	1.3263	0.554225	-1.16453	1	-0.826551	1	-2.423	0.160091	0.805	0.965889	0.615656	1	-1.048	0.900007
	Invasive-Introduced	4.04869	0.000618054	6.14919	1.16819e-08	3.41412	0.00767851	3.76526	0.00183015	1.697	0.537793	1.364	0.747912	-1.00208	1	-0.637	0.987901
	Naturalized-InvInt	-3.43314	0.00596636	-1.65628	0.488322	-3.38542	0.00781757	-3.91346	0.00109178	-4.138	0.0011175	-4.211	0.000861	2.61326	0.107619	-1.551	0.632783
	Naturalized-InvNat	-3.09046	0.0159877	-2.47491	0.106617	-3.71462	0.00264567	-4.31179	0.000226714	-4.657	0.0001648	-3.242	0.0203073	-1.47548	0.980577	-1.36	0.750686
	Naturalized-Introduced	-0.076151	0.939299	2.34799	0.132126	0.982418	1	0.465958	1	-0.485	0.996581	-2.481	0.141265	-0.0801427	0.936124	-0.931	0.937291
	Naturalized-Invasive	-4.12484	0.000482282	-3.8012	0.00143996	-2.56902	0.0815884	-3.49868	0.00467569	-2.274	0.216101	-4.034	0.0016093	1.52604	1	-0.311	0.999597
	NatInt-InvInt	-4.37233	0.000172095	-3.09046	0.0179862	-2.59677	0.0846955	-2.47965	0.105208	-2.197	0.249891	-3.882	0.0027096	3.61534	0.00449928	-1.409	0.721449
	NatInt-InvNat	-4.02966	0.000614446	-3.90908	0.00101912	-2.9314	0.0337438	-2.88456	0.0352762	-2.725	0.0806229	-2.896	0.0524721	0.523963	1	-1.218	0.8269
	NatInt-Introduced	-1.01535	1	0.913811	0.721632	1.77832	0.527461	1.85991	0.37739	1.41	0.720893	-2.14	0.276908	1.99761	0.457593	-0.797	0.967242
	NatInt-Invasive	-5.06404	6.15698e-06	-5.23538	2.30506e-06	-1.76687	0.463499	-2.05801	0.277123	-0.303	0.999648	-3.701	0.0049249	-1.47364	0.843464	-0.17	0.99998
	NatInt-Naturalized	-0.939195	1	-1.43418	0.606088	0.830883	1	1.47413	0.702229	1.976	0.364374	0.392	0.998757	-2.0893	0.403487	0.142	0.999992
PROs	InvNat-InvInt	-0.0903851	0.927981	1.17911	0.476705	1.15497	0.496202	0.942325	1	0.262684	1	-2.26408	0.141414	0.424214	0.67141	0.0154823	1
	Introduced-InvInt	-5.83292	6.5358e-08	-6.55908	7.0382e-10	-8.21676	2.927e-15	-7.25637	5.16886e-12	-6.61283	4.90149e-10	-2.97335	0.0235655	-6.21252	7.29997e-09	-0.801981	1
	Introduced-InvNat	-5.74254	1.02595e-07	-7.7382	1.41171e-13	-9.34477	1.38137e-19	-8.1767	4.37597e-15	-6.86938	9.67213e-11	-0.76213	0.445982	-6.63673	4.81075e-10	-0.817464	1
	Invasive-InvInt	1.56531	0.587556	2.77934	0.0272346	-0.64837	0.516746	-0.339821	0.733991	-2.46422	0.0549243	-0.88291	0.75457	-3.692	0.00177995	-1.894	0.75693
	Invasive-InvNat	1.65569	0.586706	1.60023	0.328645	-1.80334	0.214003	-1.28215	0.799165	-2.72691	0.0319656	1.38117	0.668901	-4.11622	0.000346626	-1.90948	0.843004
	Invasive-Introduced	7.39823	2.0702e-12	9.33842	1.46668e-19	7.58353	4.37157e-13	6.92449	5.25067e-11	4.20615	0.000285737	2.11106	0.173838	2.52051	0.0820288	-1.09202	1
	Naturalized-InvInt	-4.3919	8.98933e-05	-2.64582	0.0325974	-6.13345	9.45903e-09	-6.79225	1.21439e-10	-6.59002	5.27709e-10	-6.81102	1.45368e-10	-5.56747	3.10156e-07	-1.88925	0.706305
	Naturalized-InvNat	-4.30151	0.000118746	-3.82493	0.00104646	-7.28843	3.7631e-12	-7.73457	1.45251e-13	-6.85271	1.01452e-10	-4.54693	5.9877e-05	-5.98851	2.75308e-08	-1.90461	0.795626
	Naturalized-Introduced	1.44103	0.598309	3.91326	0.000819512	2.22652	0.129896	0.622722	1	0.176682	0.859758	-3.67863	0.00234488	0.598509	1	-1.09327	1
	Naturalized-Invasive	-5.9572	3.33572e-08	-5.42516	6.36929e-07	-5.48508	4.13272e-07	-6.45243	1.10073e-09	-4.1258	0.000369447	-5.92811	4.29026e-08	-1.90312	0.285123	-0.00943708	0.99247
	NatInt-InvInt	-5.39948	6.68327e-07	-3.55378	0.00265818	-4.24046	0.000178446	-5.14109	2.18515e-06	-3.16471	0.00931418	-5.50072	4.91705e-07	-1.43675	0.452364	-0.297259	1
	NatInt-InvNat	-5.3091	9.91515e-07	-4.73289	2.21343e-05	-5.39544	6.15208e-07	-6.08342	1.05882e-08	-3.4274	0.0048752	-3.23664	0.0108851	-1.86097	0.250995	-0.312742	1
	NatInt-Introduced	0.433438	1	3.0053	0.0159189	4.07531	0.000321671	2.23532	0.152377	3.52201	0.00385454	-2.39894	0.1151	4.77576	1.9693e-05	0.504722	1
	NatInt-Invasive	-6.96479	4.6045e-11	-6.33312	2.88304e-09	-3.59209	0.00196819	-4.80127	1.10362e-05	-0.70049	1	-4.61781	4.65363e-05	2.25525	0.144706	1.59674	1
	NatInt-Naturalized	-1.00759	0.940956	-0.907959	0.3639	1.89299	0.233437	1.65115	0.493536	3.42531	0.00429867	1.31029	0.570291	4.14148	0.000345073	1.59421	1
