# Supplementary material for: Invasive alien plants are phylogenetically distinct from other alien species across spatial and taxonomic scales in China
Source: Front Plant Sci. 2023 Sep 7;14:1075344. doi: 10.3389/fpls.2023.1075344 (PMC10513447; doi:10.3389/fpls.2023.1075344)
Supplement: Supplementary file 7 [file Table_6.xlsx]

## Sheet: Supplementary Data 6
Supplementary Data 6: Statistical estimates of regression analysis
Relationship of the bioclimatic variables (BIO1: annual mean temperature and BIO12: annual precipitation) with the net relatedness index (NRI) and nearest taxon index (NTI) for each of the six community types (Invasive, Naturalized, Introduced, InvNat:invasive+naturalized, InvInt: invasive+introduced, NatInt: naturalized+introduced) at species and family levels across four spatial scales (ECOs: E…
Taxonomic scale	Spatial scale	Community types	Variable	NTI								NRI
				Estimate	SE	t	p	Null deviance	df	Residual deviance	df	Estimate	SE	t	p	Null deviance	df	Residual deviance	df
Species	MHTs	Invasive	BIO1	-0.0178736	0.0295579	-0.605	0.578006	0.87515	6	0.35003	4	0.014483	0.080797	0.179	0.8665	11.7717	6	2.6155	4
			BIO12	-0.000465	0.0004329	-1.074	0.343158					0.002699	0.001183	2.281	0.0847
		Naturalized	BIO1	-0.024212	0.031346	-0.772	0.48298	2.3191	6	0.39367	4	0.04789	0.058525	0.818	0.459	5.4388	6	1.3723	4
			BIO12	-0.001023	0.000459	-2.228	0.08981					0.001319	0.000857	1.539	0.199
		Introduced	BIO1	-0.019925	0.09298	-0.214	0.841	3.5039	6	3.4637	4	0.0134754	0.0347018	0.388	0.718	0.50447	6	0.48246	4
			BIO12	0.000202	0.001362	0.148	0.889					-0.000209	0.0005082	-0.411	0.702
		InvNat	BIO1	-0.0457455	0.0324356	-1.41	0.23125	2.1264	6	0.4215	4	0.0916663	0.047718	1.921	0.1271	15.2881	6	0.91227	4
			BIO12	-0.0006465	0.000475	-1.361	0.24514					0.0024582	0.0006988	3.518	0.0245
		InvInt	BIO1	0.06695	0.05617	1.192	0.2992	2.3304	6	1.264	4	0.017231	0.077079	0.224	0.8341	6.9601	6	2.3803	4
			BIO12	-4.009e-06	0.0008225	-0.005	0.9963					0.001826	0.001129	1.618	0.1809
		NatInt	BIO1	-0.0809796	0.0540468	-1.498	0.208	2.0218	6	1.1703	4	0.0478478	0.0279624	1.711	0.1622	2.24295	6	0.31326	4
			BIO12	0.0004867	0.0007915	0.615	0.572					0.0006998	0.0004095	1.709	0.1626
	ECOs	Invasive	BIO1	-0.0582457	0.0220562	-2.641	0.0114	28.464	46	22.738	44	0.0481147	0.0431938	1.114	0.271	100.25	46	87.203	44
			BIO12	0.0002018	0.0002747	0.735	0.4665					0.0003343	0.0005379	0.621	0.537
		Naturalized	BIO1	-0.0061475	0.0237804	-0.259	0.7972	35.848	46	26.432	44	0.0474463	0.0237849	1.995	0.0523	35.78	46	26.442	44
			BIO12	-0.0006892	0.0002961	-2.327	0.0246					0.0001897	0.0002962	0.64	0.5253
		Introduced	BIO1	-0.0910622	0.029016	-3.138	0.00303	48.161	46	39.352	44	-0.0171083	0.0247839	-0.69	0.4936	35.265	46	28.71	44
			BIO12	0.0008764	0.0003613	2.425	0.01947					0.0007743	0.0003086	2.509	0.0159
		InvNat	BIO1	-0.0562035	0.02401	-2.341	0.0238	38.035	46	26.945	44	0.0933948	0.032688	2.857	0.0065	78.724	46	49.942	44
			BIO12	-0.0001413	0.000299	-0.473	0.6388					0.0001851	0.0004071	0.455	0.6515
		InvInt	BIO1	-0.0458328	0.0264752	-1.731	0.0904	35.88	46	32.762	44	0.0327494	0.0356194	0.919	0.363	70.43	46	59.301	44
			BIO12	0.0002088	0.0003297	0.633	0.5299					0.0004586	0.0004436	1.034	0.307
		NatInt	BIO1	0.0002982	0.02225	0.013	0.98937	23.147	46	23.145	44	0.0289211	0.0154311	1.874	0.06755	24.219	46	11.13	44
			BIO12	8.937e-06	0.0002771	0.032	0.97442					0.0005765	0.0001922	3	0.00443
	KGCs	Invasive	BIO1	-0.0090077	0.0178662	-0.504	0.62257	7.3618	15	1.9823	13	0.145898	0.0762973	1.912	0.078137	47.591	15	36.151	13
			BIO12	-0.0007063	0.0001982	-3.564	0.00346					-0.0015887	0.0008463	-1.877	0.083124
		Naturalized	BIO1	-0.122327	0.0275482	-4.44	0.000666	13.3217	15	4.7129	13	0.03639	0.03682	0.988	0.341	10.0391	15	8.4186	13
			BIO12	0.0006041	0.0003056	1.977	0.069642					3.461e-05	0.0004084	0.085	0.934
		Introduced	BIO1	0.004828	0.0374166	0.129	0.8993	12.771	15	8.6941	13	-0.0332679	0.0278708	-1.194	0.25394	10.3178	15	4.8239	13
			BIO12	0.0006413	0.0004151	1.545	0.1463					0.0010283	0.0003092	3.326	0.00547
		InvNat	BIO1	-0.0580649	0.021588	-2.69	0.0186	8.9263	15	2.8942	13	0.133683	0.0635292	2.104	0.0554	33.722	15	25.064	13
			BIO12	-0.0002299	0.0002395	-0.96	0.3546					-0.0009887	0.0007047	-1.403	0.1841
		InvInt	BIO1	0.0403866	0.0283718	1.423	0.178	5.8989	15	4.9989	13	0.0970463	0.0615376	1.577	0.1388	28.448	15	23.517	13
			BIO12	-0.0004517	0.0003147	-1.435	0.175					-0.0010255	0.0006826	-1.502	0.15693
		NatInt	BIO1	-0.0587199	0.0306751	-1.914	0.0779	5.8434	13	7.4964	15	0.0209152	0.0209325	0.999	0.33595	4.9583	15	2.7211	13
			BIO12	0.0004603	0.0003403	1.353	0.1992					0.0003081	0.0002322	1.327	0.2074
	PROs	Invasive	BIO1	-0.0098696	0.036382	-0.271	0.788	22.329	33	17.332	31	0.0946225	0.0840772	1.125	0.269	96.956	33	92.564	31
			BIO12	-0.000551	0.0004184	-1.317	0.197					-0.0007019	0.0009669	-0.726	0.473
		Naturalized	BIO1	-0.0626171	0.037652	-1.663	0.106	26.466	33	18.563	31	0.010818	0.0610178	0.177	0.86	60.509	33	48.753	31
			BIO12	-0.0001125	0.000433	-0.26	0.797					0.0008897	0.0007017	1.268	0.214
		Introduced	BIO1	-0.0566121	0.0377023	-1.502	0.14333	23.477	33	18.613	31	-0.0338984	0.0358233	-0.946	0.3513	21.252	33	16.804	31
			BIO12	0.0011014	0.0004336	2.54	0.016308					0.0009124	0.000412	2.215	0.0343
		InvNat	BIO1	-0.0984975	0.0397	-2.481	0.0187	31.409	33	20.638	31	0.09511	0.0896	1.061	0.2967	119.23	33	105.12	31
			BIO12	0.0002154	0.0004566	0.472	0.6403					-3.746e-07	0.00103	0	0.9997
		InvInt	BIO1	0.0491695	0.0408981	1.202	0.238372	23.096	33	21.902	31	0.0913982	0.0685783	1.333	0.192325	65.264	33	61.582	31
			BIO12	-0.0003622	0.0004703	-0.77	0.447078					-0.000784	0.0007887	-0.994	0.32789
		NatInt	BIO1	-0.0414401	0.0367329	-1.128	0.26791	19.42	33	17.668	31	-0.0073179	0.0380402	-0.192	0.8487	29.179	33	18.948	31
			BIO12	0.0001121	0.0004224	0.265	0.79243					0.0010019	0.0004375	2.29	0.029
Asteraceae	MHTs	Invasive	BIO1	0.0039704	0.029733	0.134	0.9002	1.44205	6	0.35419	4	0.09653	0.374547	0.258	0.80934	292.819	6	56.204	4
			BIO12	0.0009421	0.0004354	2.164	0.0965					0.013452	0.005485	2.453	0.07025
		Naturalized	BIO1	-0.024602	0.0561362	-0.438	0.68383	1.6727	6	1.2625	4	-0.04617	0.227268	-0.203	0.84893	67.608	6	20.693	4
			BIO12	0.0008343	0.0008221	1.015	0.36755					0.006984	0.003328	2.098	0.10385
		Introduced	BIO1	-0.0094364	0.0415729	-0.227	0.831565	1.7276	6	0.69243	4	0.223938	0.106549	2.102	0.10345	16.1741	6	4.5484	4
			BIO12	-0.0008534	0.0006088	-1.402	0.233597					-6.89e-05	0.0015603	-0.044	0.966895
		InvNat	BIO1	0.0105381	0.0347828	0.303	0.777	1.56943	6	0.48472	4	0.277072	0.443073	0.625	0.5657	380.713	6	78.652	4
			BIO12	0.000863	0.0005094	1.694	0.165					0.013145	0.006488	2.026	0.1127
		InvInt	BIO1	0.0099663	0.0291229	0.342	0.749	0.8141	6	0.3398	4	0.214734	0.319003	0.673	0.537748	208.428	6	40.771	4
			BIO12	0.0005337	0.0004265	1.251	0.279					0.009687	0.004672	2.074	0.106789
		NatInt	BIO1	-0.0134721	0.0542022	-0.249	0.8159	1.2862	6	1.177	4	0.027798	0.263832	0.105	0.92116	48.531	6	27.888	4
			BIO12	-0.000135	0.0007937	-0.17	0.8732					0.003982	0.003864	1.031	0.36097
	ECOs	Invasive	BIO1	0.0184131	0.0092436	1.992	0.0527	11.4129	45	3.6677	43	0.480106	0.158846	3.022	0.00421	3103.9	45	1083.1	43
			BIO12	0.0006056	0.000133	4.555	4.28e-05					0.007301	0.002285	3.196	0.00261
		Naturalized	BIO1	-0.0189572	0.0147925	-1.282	0.2084	6.4972	37	5.8979	35	0.207817	0.113368	1.833	0.0753	747.61	37	346.41	35
			BIO12	0.0003625	0.0001935	1.874	0.0693					0.003847	0.001483	2.594	0.0137
		Introduced	BIO1	-0.0567311	0.0163921	-3.461	0.00164	9.4569	32	5.5578	30	0.208998	0.098273	2.127	0.0418	229.96	32	199.76	30
			BIO12	0.0001589	0.0002177	0.73	0.47113					-0.002035	0.001305	-1.56	0.1293
		InvNat	BIO1	0.0281559	0.0102242	2.754	0.0086	15.5001	45	4.4872	43	0.659608	0.189806	3.475	0.00118	4433.3	45	1546.5	43
			BIO12	0.0006402	0.0001471	4.354	8.13e-05					0.007478	0.00273	2.739	0.00893
		InvInt	BIO1	0.017649	0.0097895	1.803	0.078422	10.0424	45	4.1138	43	0.4954	0.172346	2.874	0.00627	2987.1	45	1275	43
			BIO12	0.0005098	0.0001408	3.621	0.000769					0.005944	0.002479	2.398	0.0209
		NatInt	BIO1	-0.0145497	0.012125	-1.2	0.238	5.1719	40	4.9831	38	0.292455	0.123951	2.359	0.0235	924.94	40	520.76	38
			BIO12	0.0001509	0.0001668	0.904	0.372					0.002419	0.001705	1.418	0.1643
	KGCs	Invasive	BIO1	0.0347716	0.0254627	1.366	0.195	4.8248	15	4.0263	13	0.850363	0.389821	2.181	0.04811	1301.2	15	943.69	13
			BIO12	-0.000129	0.0002825	-0.457	0.655					-0.005864	0.004324	-1.356	0.198151
		Naturalized	BIO1	-0.0009373	0.0134145	-0.07	0.94545	3.45718	14	0.96419	12	0.52184	0.22204	2.35	0.036699	393.17	14	264.17	12
			BIO12	0.000553	0.000144	3.839	0.00236					-0.003167	0.002384	-1.328	0.208773
		Introduced	BIO1	-0.0244015	0.027309	-0.894	0.395	2.1494	11	1.311	9	0.0571605	0.217402	0.263	0.798528	89.417	11	83.083	9
			BIO12	-0.0001885	0.0004353	-0.433	0.675					0.0006826	0.0034656	0.197	0.848223
		InvNat	BIO1	0.0585788	0.0271187	2.16	0.05	6.8418	15	4.567	13	1.05661	0.425672	2.482	0.0275	1706.9	15	1125.2	13
			BIO12	-0.0002155	0.0003008	-0.716	0.486					-0.006397	0.004722	-1.355	0.1986
		InvInt	BIO1	0.028148	0.0245757	1.145	0.273	4.1918	15	3.7507	13	0.847546	0.391867	2.163	0.0498	1298.09	15	953.62	13
			BIO12	-0.0001484	0.0002726	-0.544	0.595					-0.007404	0.004347	-1.703	0.1123
		NatInt	BIO1	-0.019316	0.0178149	-1.084	0.298	2.4646	15	1.9709	13	0.595206	0.2386	2.495	0.0269	524.4	15	353.54	13
			BIO12	0.0003497	0.0001976	1.769	0.1					-0.005357	0.002647	-2.024	0.064
	PROs	Invasive	BIO1	0.0368576	0.022344	1.65	0.109	11.4241	33	6.5374	31	0.44177	0.280475	1.575	0.125	1710.1	33	1030.1	31
			BIO12	0.0002425	0.000257	0.944	0.353					0.002777	0.003226	0.861	0.396
		Naturalized	BIO1	-0.0096312	0.0141963	-0.678	0.5025	3.5839	33	2.639	31	0.100188	0.15335	0.653	0.518	407.57	33	307.93	31
			BIO12	0.0003716	0.0001633	2.276	0.0299					0.001859	0.001764	1.054	0.3
		Introduced	BIO1	-0.01463	0.02011	-0.727	0.473	5.0895	30	4.7169	28	0.265624	0.116509	2.28	0.0304	188.44	30	158.28	28
			BIO12	-2.966e-05	0.0002427	-0.122	0.904					-0.002948	0.001406	-2.097	0.0452
		InvNat	BIO1	0.038361	0.0203798	1.882	0.0692	11.6923	33	5.4386	31	0.553557	0.298497	1.854	0.0732	2104.5	33	1166.7	31
			BIO12	0.0003141	0.0002344	1.34	0.19					0.00284	0.003433	0.827	0.4144
		InvInt	BIO1	0.0399581	0.0232759	1.717	0.096	11.1027	33	7.0941	31	0.503471	0.303915	1.657	0.108	1741.5	33	1209.4	31
			BIO12	0.0001391	0.0002677	0.52	0.607					0.001056	0.003495	0.302	0.765
		NatInt	BIO1	-0.0071699	0.0152105	-0.471	0.641	3.0639	33	3.0295	31	0.1128	0.185	0.61	0.546	469.64	33	447.98	31
			BIO12	0.0001032	0.0001749	0.59	0.559					6.645e-05	0.002127	0.031	0.975
Fabaceae	MHTs	Invasive	BIO1	-0.001619	0.031548	-0.051	0.961531	0.49793	6	0.39875	4	0.024923	0.096501	0.258	0.808944	33.4576	6	3.7309	4
			BIO12	-0.0002796	0.000462	-0.605	0.577713					0.004877	0.001413	3.451	0.026034
		Naturalized	BIO1	0.003047	0.04747	0.064	0.9519	0.90647	6	0.90264	4	-0.018223	0.161204	-0.113	0.91544	23.571	6	10.411	4
			BIO12	-8.498e-05	0.0006951	-0.122	0.9086					0.003633	0.002361	1.539	0.19869
		Introduced	BIO1	0.0003718	0.0354837	0.01	0.992142	0.58881	6	0.50445	4	0.225963	0.23044	0.981	0.3823	46.306	6	21.275	4
			BIO12	-0.000279	0.0005196	-0.537	0.619751					0.0017	0.003375	0.504	0.6408
		InvNat	BIO1	0.0071355	0.0292334	0.244	0.819173	0.41864	6	0.34239	4	0.140129	0.107702	1.301	0.2631	52.4497	6	4.6474	4
			BIO12	-0.0003322	0.0004281	-0.776	0.481143					0.004843	0.001577	3.071	0.0373
		InvInt	BIO1	-0.0059856	0.0303646	-0.197	0.853342	0.39438	6	0.3694	4	0.106846	0.150161	0.712	0.516043	86.0586	6	9.0338	4
			BIO12	0.0002053	0.0004447	0.462	0.668287					0.007051	0.002199	3.207	0.032691
		NatInt	BIO1	-0.0085843	0.0452345	-0.19	0.85873	0.82732	6	0.81978	4	0.119651	0.237225	0.504	0.6405	74.184	6	22.546	4
			BIO12	8.4e-05	0.0006624	0.127	0.90521					0.00537	0.003474	1.546	0.1971
	ECOs	Invasive	BIO1	-0.06094	0.01241	-4.909	1.3e-05	15.8309	46	7.2029	44	0.204998	0.0779015	2.631	0.0117	401.6	46	283.65	44
			BIO12	5.475e-05	0.0001546	0.354	0.725					0.0001291	0.0009701	0.133	0.8947
		Naturalized	BIO1	-0.0191385	0.0167153	-1.145	0.26	7.4704	37	7.1872	35	0.168593	0.0539976	3.122	0.00359	247.127	37	75.004	35
			BIO12	0.0002254	0.0002166	1.041	0.305					0.0021514	0.0006998	3.074	0.00407
		Introduced	BIO1	-0.0564095	0.02769	-2.037	0.0524	12.816	27	10.341	25	0.218074	0.107943	2.02	0.054193	259.84	27	157.14	25
			BIO12	0.0002899	0.0003221	0.9	0.3767					0.0004255	0.0012556	0.339	0.737546
		InvNat	BIO1	-0.0698773	0.0122022	-5.727	8.5e-07	15.2954	46	6.9593	44	0.347645	0.099869	3.481	0.00114	752.93	46	466.18	44
			BIO12	0.0002355	0.000152	1.55	0.128					-0.000254	0.001244	-0.204	0.83914
		InvInt	BIO1	-0.0530421	0.0123864	-4.282	9.87e-05	11.8737	46	7.1711	44	0.280263	0.093037	3.012	0.00429	780	46	404.58	44
			BIO12	0.000188	0.0001543	1.219	0.229					0.001491	0.001159	1.287	0.20474
		NatInt	BIO1	-0.0537906	0.0189866	-2.833	0.00734	13.785	40	11.371	38	0.313573	0.103447	3.031	0.00437	704.18	40	337.56	38
			BIO12	0.0005082	0.0002183	2.328	0.02535					0.001429	0.001189	1.201	0.23703
	KGCs	Invasive	BIO1	-0.0366972	0.0226764	-1.618	0.13	6.52	15	3.1933	13	0.320791	0.141376	2.269	0.0409	186.48	15	124.12	13
			BIO12	-0.0002497	0.0002515	-0.993	0.339					-0.003883	0.001568	-2.476	0.0278
		Naturalized	BIO1	-0.0174087	0.0235205	-0.74	0.473	1.5295	14	1.4429	12	0.180888	0.153542	1.178	0.261591	109.12	14	61.49	12
			BIO12	0.0003117	0.0003676	0.848	0.413					0.0005749	0.0023997	0.24	0.81471
		Introduced	BIO1	-0.0180475	0.0196092	-0.92	0.379	3.0779	12	1.6881	10	0.293074	0.0806738	3.633	0.00459	66.977	12	28.573	10
			BIO12	-0.0002526	0.0002145	-1.177	0.266					-0.0020509	0.0008827	-2.324	0.04252
		InvNat	BIO1	-0.03153	0.0189	-1.668	0.119	3.7766	15	2.2191	13	0.504149	0.158553	3.18	0.00725	283.93	15	156.12	13
			BIO12	-9.063e-05	0.0002097	-0.432	0.673					-0.005028	0.001759	-2.859	0.01343
		InvInt	BIO1	-0.0203918	0.0251132	-0.812	0.431	5.8977	15	3.9165	13	0.453176	0.189582	2.39	0.0327	325.22	15	223.2	13
			BIO12	-0.0002823	0.0002786	-1.014	0.329					-0.003082	0.002103	-1.466	0.1665
		NatInt	BIO1	-0.0181168	0.0191886	-0.944	0.362	2.4549	15	2.2866	13	0.504529	0.171138	2.948	0.011313	336.09	15	181.88	13
			BIO12	0.0001137	0.0002129	0.534	0.602					-0.002247	0.001898	-1.183	0.257826
	PROs	Invasive	BIO1	-0.0303923	0.021148	-1.437	0.161	6.557	33	5.8563	31	0.136653	0.097085	1.408	0.169	226.4	33	123.42	31
			BIO12	0.0001363	0.0002432	0.56	0.579					0.001496	0.001116	1.34	0.19
		Naturalized	BIO1	-0.012974	0.0179587	-0.722	0.4754	5.7393	33	4.2231	31	0.124913	0.083821	1.49	0.146	166.498	33	92.001	31
			BIO12	0.0004773	0.0002065	2.311	0.0276					0.001172	0.000964	1.216	0.233
		Introduced	BIO1	-0.0270369	0.0297408	-0.909	0.371	8.6155	30	8.3446	28	0.129128	0.123622	1.045	0.30517	263.26	30	144.18	28
			BIO12	0.0003089	0.0003323	0.93	0.36					0.002033	0.001381	1.472	0.15227
		InvNat	BIO1	-0.0380493	0.0173104	-2.198	0.0355	4.5369	33	3.9237	31	0.172325	0.123568	1.395	0.1731	412.74	33	199.94	31
			BIO12	0.000362	0.0001991	1.818	0.0787					0.002427	0.001421	1.708	0.0977
		InvInt	BIO1	-0.0338202	0.0243997	-1.386	0.176	8.4114	33	7.7957	31	0.157863	0.12613	1.252	0.2201	540.3	33	208.31	31
			BIO12	0.0004382	0.0002806	1.562	0.129					0.003669	0.001451	2.529	0.0167
		NatInt	BIO1	-0.0426065	0.0191693	-2.223	0.033668	7.663	33	4.8117	31	0.139517	0.130074	1.073	0.2917	579.04	33	221.55	31
			BIO12	0.0008387	0.0002205	3.805	0.000627					0.00407	0.001496	2.721	0.0106
Poaceae	MHTs	Invasive	BIO1	0.0269288	0.0334336	0.805	0.465717	1.02376	6	0.44784	4	0.459101	0.189212	2.426	0.07226	141.071	6	14.343	4
			BIO12	0.0003707	0.0004896	0.757	0.491104					0.0046	0.002771	1.66	0.17225
		Naturalized	BIO1	-0.0460426	0.0200686	-2.294	0.0835	0.40032	6	0.16136	4	-0.110127	0.285024	-0.386	0.7189	51.418	6	32.548	4
			BIO12	0.0006687	0.0002939	2.275	0.0852					0.005207	0.004174	1.247	0.2803
		Introduced	BIO1	0.024799	0.0389951	0.636	0.559374	0.67274	6	0.60922	4	-0.084889	0.278744	-0.305	0.7759	97.707	6	31.129	4
			BIO12	-0.0003184	0.0005711	-0.558	0.606834					0.008629	0.004082	2.114	0.102
		InvNat	BIO1	-0.0133736	0.0237295	-0.564	0.603	0.54818	6	0.2256	4	0.091304	0.301463	0.303	0.77709	138.05	6	36.41	4
			BIO12	0.0006718	0.0003475	1.933	0.125					0.008483	0.004415	1.922	0.12704
		InvInt	BIO1	0.0505098	0.0368051	1.372	0.24188	2.56684	6	0.54272	4	0.543941	0.275353	1.975	0.11942	294.637	6	30.376	4
			BIO12	0.0006946	0.000539	1.289	0.26697					0.008423	0.004032	2.089	0.10497
		NatInt	BIO1	-0.0251582	0.0185809	-1.354	0.2472	0.74502	6	0.13832	4	0.041795	0.270589	0.154	0.88473	141.138	6	29.334	4
			BIO12	0.0009786	0.0002721	3.596	0.0228					0.009533	0.003963	2.406	0.07389
	ECOs	Invasive	BIO1	-0.0326014	0.014032	-2.323	0.0253	8.6559	42	7.4855	40	0.333791	0.092308	3.616	0.000828	745.8	42	323.94	40
			BIO12	0.0002406	0.0002025	1.188	0.2417					0.001643	0.001332	1.233	0.224624
		Naturalized	BIO1	-0.0380635	0.0107522	-3.54	0.000993	6.2746	44	4.757	42	0.095708	0.073102	1.309	0.1976	338.14	44	219.88	42
			BIO12	0.0003186	0.0001534	2.077	0.043999					0.002073	0.001043	1.987	0.0535
		Introduced	BIO1	-0.0074852	0.0134009	-0.559	0.581	4.4339	32	3.7826	30	0.218373	0.100791	2.167	0.0383	387.85	32	213.96	30
			BIO12	-0.0001804	0.0001789	-1.008	0.322					0.001666	0.001346	1.238	0.2254
		InvNat	BIO1	-0.0318779	0.0110493	-2.885	0.006094	7.2223	45	5.2407	43	0.127077	0.103296	1.23	0.2253	938.17	45	458.02	43
			BIO12	0.0006395	0.0001589	4.024	0.000228					0.004998	0.001486	3.364	0.00163
		InvInt	BIO1	-0.0100865	0.0132841	-0.759	0.4518	9.4579	45	7.575	43	0.326077	0.137695	2.368	0.0224	1743.54	45	813.88	43
			BIO12	0.0005057	0.0001911	2.647	0.0113					0.004946	0.001981	2.497	0.0164
		NatInt	BIO1	-0.0297909	0.0121536	-2.451	0.018481	8.4229	44	6.0779	42	0.172559	0.078865	2.188	0.0343	843.46	44	255.92	42
			BIO12	0.0006834	0.0001734	3.941	0.000301					0.005159	0.001125	4.584	4.06e-05
	KGCs	Invasive	BIO1	-0.0118681	0.0183072	-0.648	0.528	2.4517	15	2.0813	13	0.457984	0.219901	2.083	0.057593	402.62	15	300.3	13
			BIO12	0.0002843	0.0002031	1.4	0.185					-0.003299	0.002439	-1.352	0.199352
		Naturalized	BIO1	-0.0241319	0.018312	-1.318	0.21	2.4107	15	2.0824	13	0.141788	0.133325	1.063	0.307	124.41	15	110.39	13
			BIO12	0.0002753	0.0002031	1.356	0.198					-0.001884	0.001479	-1.274	0.225
		Introduced	BIO1	0.0214268	0.0198139	1.081	0.305	0.9273	12	0.7282	10	0.129575	0.325398	0.398	0.69885	203.37	12	196.4	10
			BIO12	-0.0004756	0.0003115	-1.527	0.158					-0.000806	0.005115	-0.158	0.87792
		InvNat	BIO1	-0.0078987	0.0152038	-0.52	0.612	1.5246	15	1.4355	13	0.354894	0.190524	1.863	0.0852	285.91	15	225.42	13
			BIO12	0.0001477	0.0001687	0.876	0.397					-0.002746	0.002113	-1.299	0.2165
		InvInt	BIO1	0.0270419	0.0233215	1.16	0.267	4.8639	15	3.3776	13	0.76077	0.315866	2.409	0.031577	898.46	15	619.59	13
			BIO12	0.0001365	0.0002587	0.527	0.607					-0.005774	0.003504	-1.648	0.123304
		NatInt	BIO1	0.0053453	0.0185491	0.288	0.778	2.5382	15	2.1367	13	0.453264	0.201812	2.246	0.0427	351.07	15	252.93	13
			BIO12	0.0001662	0.0002058	0.808	0.434					-0.003779	0.002239	-1.688	0.1152
	PROs	Invasive	BIO1	-0.000907	0.0217445	-0.042	0.967	6.5545	33	6.1913	31	0.167283	0.156689	1.068	0.294	508.16	33	321.48	31
			BIO12	0.0001842	0.0002501	0.737	0.467					0.002206	0.001802	1.224	0.23
		Naturalized	BIO1	-0.008797	0.0141735	-0.621	0.54	2.5829	32	2.5452	30	0.010734	0.098759	0.109	0.914	140.74	32	123.57	30
			BIO12	0.0001079	0.0001649	0.654	0.518					0.001158	0.001149	1.008	0.322
		Introduced	BIO1	-0.0104548	0.017403	-0.601	0.552	4.0177	33	3.9658	31	0.156725	0.169317	0.926	0.362	449.06	33	375.39	31
			BIO12	0.0001246	0.0002001	0.622	0.538					0.0007765	0.0019472	0.399	0.693
		InvNat	BIO1	-0.0102122	0.0160673	-0.636	0.5297	4.73	33	3.3804	31	0.025342	0.153656	0.165	0.8701	505.36	33	309.16	31
			BIO12	0.0004329	0.0001848	2.343	0.0257					0.003826	0.001767	2.165	0.0382
		InvInt	BIO1	0.032864	0.0225437	1.458	0.155	10.7493	33	6.6548	31	0.337186	0.214466	1.572	0.126	996.21	33	602.28	31
			BIO12	0.0002325	0.0002593	0.897	0.377					0.002102	0.002466	0.852	0.401
		NatInt	BIO1	0.0015359	0.0178418	0.086	0.932	7.0581	33	4.1683	31	0.156546	0.17236	0.908	0.371	596.31	33	389.01	31
			BIO12	0.0004797	0.0002052	2.338	0.026					0.002548	0.001982	1.285	0.208
Note: df.reg = numerator degrees of freedom (df for regression), df.res = denominator degrees of freedom (df for residual)
