# Supplementary material for: Invasive alien plants are phylogenetically distinct from other alien species across spatial and taxonomic scales in China
Source: Front Plant Sci. 2023 Sep 7;14:1075344. doi: 10.3389/fpls.2023.1075344 (PMC10513447; doi:10.3389/fpls.2023.1075344)
Supplement: Supplementary file 8 [file Table_7.xlsx]

## Sheet: Supplementary Data 7
Supplementary Data 7: Matrix showing statistical estimates (the rho coefficient, p value and sample size) of the correlation analyses of the phylogenetic measures (net relatedness index - bottom diagonal, nearest taxon index - top diagonal) between six community types (Invasive, Naturalized, Introduced, InvNat:invasive+naturalized, InvInt: invasive+introduced, NatInt: naturalized+introduced) at s…
Taxonomic scale	Spatial scale	Community types	Estimates	Community types
				Invasive	Naturalized	Introduced	InvNat	InvInt	NatInt
Species	MHTs	Invasive	Rho		0.392857	0.571429	0.928571	0.107143	0.214286
			p		0.3956	0.2	0.006746	0.8397	0.6615
			s		34	24	4	50	44
		Naturalized	Rho	0.535714		-0.107143	0.392857	-0.714286	0.321429
			p	0.2357		0.8397	0.3956	0.0881	0.4976
			s	26		62	34	96	38
		Introduced	Rho	-0.321429	-0.5		0.5	0.428571	-0.107143
			p	0.4976	0.2667		0.2667	0.3536	0.8397
			s	74	84		28	32	62
		InvNat	Rho	0.892857	0.75	-0.5		0.107143	0.428571
			p	0.0123	0.06627	0.2667		0.8397	0.3536
			s	6	14	84		50	32
		InvInt	Rho	0.964286	0.464286	-0.178571	0.857143		-0.464286
			p	0.002778	0.3024	0.7131	0.02381		0.3024
			s	2	30	66	8		82
		NatInt	Rho	0.607143	0.857143	-0.285714	0.821429	0.535714
			p	0.1667	0.02381	0.556	0.03413	0.2357
			s	22	8	72	10	26
	ECOs	Invasive	Rho		0.166166	0.507632	0.617946	0.740424	0.201549
			p		0.2634	0.0003258	6.076e-06	2.703e-09	0.1738
			s		14422	8516	6608	4489	13810
		Naturalized	Rho	0.216351		-0.0911193	0.713344	-0.00982915	0.581753
			p	0.1438		0.5413	9.456e-08	0.9477	2.574e-05
			s	13554		18872	4958	17466	7234
		Introduced	Rho	0.222711	-0.00589732		0.210569	0.705155	0.10303
			p	0.1322	0.9688		0.155	3.135e-08	0.4895
			s	13444	17398		13654	5099.6	15514
		InvNat	Rho	0.824584	0.617252	0.148127		0.354254	0.447387
			p	2.2e-16	6.254e-06	0.3193		0.01456	0.001788
			s	3034	6620	14734		11169	9558
		InvInt	Rho	0.932586	0.138992	0.387604	0.712303		0.196583
			p	2.2e-16	0.3503	0.007461	9.908e-08		0.1854
			s	1166	14892	10592	4976		13896
		NatInt	Rho	0.258673	0.879394	0.227567	0.60939	0.250809
			p	0.07932	2.2e-16	0.1238	8.651e-06	0.08914
			s	12822	2086	13360	6756	12958
	KGCs	Invasive	Rho		0.138235	-0.502941	0.723529	0.370588	0.0647059
			p		0.6092	0.04935	0.002174	0.1582	0.8137
			s		586	1022	188	428	636
		Naturalized	Rho	0.188235		-0.2	0.594118	-0.573529	0.729412
			p	0.4839		0.4564	0.01725	0.02236	0.001927
			s	552		816	276	1070	184
		Introduced	Rho	-0.255882	-0.102941		-0.476471	-0.00294118	0.0382353
			p	0.3376	0.7049		0.06419	0.9956	0.891
			s	854	750		1004	682	654
		InvNat	Rho	0.873529	0.244118	-0.0882353		-0.138235	0.308823
			p	2.2e-16	0.3609	0.7462		0.6092	0.244
			s	86	514	740		774	470
		InvInt	Rho	0.958824	0.102941	-0.0794118	0.826471		-0.120588
			p	2.2e-16	0.7049	0.7713	9.56e-05		0.6564
			s	28	610	734	118		762
		NatInt	Rho	0.15	0.9	0.167647	0.258823	0.129412
			p	0.5786	2.2e-16	0.5339	0.3319	0.6327
			s	578	68	566	504	592
	PROs	Invasive	Rho		0.37754	0.232697	0.635753	0.605195	0.228113
			p		0.02842	0.1848	7.755e-05	0.0002011	0.1938
			s		4074	5022	2384	2584	5052
		Naturalized	Rho	0.588082		-0.155691	0.79343	0.0728801	0.600611
			p	0.0003299		0.3778	4.922e-07	0.6811	0.0002302
			s	2696		7564	1352	6068	2614
		Introduced	Rho	-0.0172651	0.00932009		-0.0221543	0.533384	-0.234836
			p	0.923	0.9587		0.9011	0.001365	0.1807
			s	6658	6484		6690	3054	8082
		InvNat	Rho	0.927273	0.768984	-0.0420168		0.331092	0.469519
			p	2.2e-16	7.982e-07	0.8131		0.05633	0.00554
			s	476	1512	6820		4378	3472
		InvInt	Rho	0.962414	0.57861	0.105882	0.912605		-0.0114591
			p	2.2e-16	0.0004291	0.5498	2.2e-16		0.9491
			s	246	2758	5852	572		6620
		NatInt	Rho	0.499771	0.941024	0.240031	0.694423	0.540718
			p	0.002943	2.2e-16	0.171	9.549e-06	0.001143
			s	3274	386	4974	2000	3006
Asteraceae	MHTs	Invasive	Rho		0.607143	-0.464286	1	0.964286	-0.321429
			p		0.1667	0.3024	0.0003968	0.002778	0.4976
			s		22	82	1.2434e-14	2	74
		Naturalized	Rho	0.964286		-0.107143	0.607143	0.428571	0.392857
			p	0.002778		0.8397	0.1667	0.3536	0.3956
			s	2		62	22	32	34
		Introduced	Rho	0.428571	0.285714		-0.464286	-0.357143	0.642857
			p	0.3536	0.556		0.3024	0.4444	0.1389
			s	32	40		82	76	20
		InvNat	Rho	1	0.964286	0.428571		0.964286	-0.321429
			p	0.0003968	0.002778	0.3536		0.002778	0.4976
			s	1.2434e-14	2	32		2	74
		InvInt	Rho	1	0.964286	0.428571	1		-0.392857
			p	0.0003968	0.002778	0.3536	0.0003968		0.3956
			s	1.2434e-14	2	32	1.2434e-14		78
		NatInt	Rho	0.857143	0.928571	0.321429	0.857143	0.857143
			p	0.02381	0.006746	0.4976	0.02381	0.02381
			s	8	4	38	8	8
	ECOs	Invasive	Rho		0.0815188	-0.449532	0.907123	0.956953	-0.00940767
			p		0.6254	0.009261	2.2e-16	2.2e-16	0.9537
			s		8394	8674	1506	698	11588
		Naturalized	Rho	0.875698		-0.0591578	0.078455	0.102965	0.619214
			p	2.2e-16		0.7429	0.6385	0.5371	4.959e-05
			s	1136		6338	8422	8198	3480
		Introduced	Rho	0.349265	0.267714		-0.534759	-0.422126	0.144719
			p	0.04699	0.1318		0.001577	0.01508	0.4201
			s	3894	4382		9184	8510	5118
		InvNat	Rho	0.985816	0.908962	0.332219		0.890348	0.0452962
			p	2.2e-16	2.2e-16	0.05945		2.2e-16	0.778
			s	230	832	3996		1778	10960
		InvInt	Rho	0.977675	0.858847	0.404746	0.965957		0.0865854
			p	2.2e-16	2.2e-16	0.02019	2.2e-16		0.5892
			s	362	1290	3562	552		10486
		NatInt	Rho	0.867596	0.915089	0.449198	0.891289	0.894599
			p	2.2e-16	2.2e-16	0.009318	2.2e-16	2.2e-16
			s	1520	776	3296	1248	1210
	KGCs	Invasive	Rho		0.182143	0.286713	0.941176	0.961765	-0.429412
			p		0.5151	0.3664	2.2e-16	2.2e-16	0.09854
			s		458	204	40	26	972
		Naturalized	Rho	0.792857		-0.258741	0.132143	0.075	0.3
			p	0.000674		0.4169	0.6389	0.7926	0.2767
			s	116		360	486	518	392
		Introduced	Rho	0.027972	-0.307692		0.188811	0.202797	-0.0629371
			p	0.9387	0.3309		0.5578	0.5281	0.8517
			s	278	374		232	228	304
		InvNat	Rho	0.991177	0.775	0.0629371		0.920588	-0.314706
			p	3.243e-06	0.00108	0.8517		2.2e-16	0.2347
			s	6	126	268		54	894
		InvInt	Rho	0.979412	0.75	0.013986	0.976471		-0.479412
			p	2.2e-16	0.001907	0.9737	2.2e-16		0.06239
			s	14	140	282	16		1006
		NatInt	Rho	0.9	0.732143	0.027972	0.917647	0.941176
			p	2.2e-16	0.002733	0.9387	2.2e-16	2.2e-16
			s	68	150	278	56	40
	PROs	Invasive	Rho		0.176165	-0.267742	0.937968	0.980443	0.0178762
			p		0.3176	0.1451	2.2e-16	2.2e-16	0.9203
			s		5392	6288	406	128	6428
		Naturalized	Rho	0.7589		-0.197984	0.333232	0.130634	0.698396
			p	1.019e-06		0.2844	0.05468	0.46	8.205e-06
			s	1578		5942	4364	5690	1974
		Introduced	Rho	-0.00766129	-0.0443548		-0.252823	-0.218548	0.154839
			p	0.968	0.8124		0.1695	0.2365	0.404
			s	4998	5180		6214	6044	4192
		InvNat	Rho	0.979221	0.826127	0.0185484		0.903438	0.0985485
			p	2.2e-16	2.602e-07	0.9215		2.2e-16	0.5779
			s	136	1138	4868		632	5900
		InvInt	Rho	0.982888	0.705118	-0.0193548	0.962109		0.0560733
			p	2.2e-16	6.342e-06	0.918	2.2e-16		0.7521
			s	112	1930	5056	248		6178
		NatInt	Rho	0.661115	0.816348	-0.0197581	0.723759	0.697479
			p	3.268e-05	3.204e-07	0.9163	3.138e-06	8.498e-06
			s	2218	1202	5058	1808	1980
Fabaceae	MHTs	Invasive	Rho		-0.285714	0.0357143	0.821429	0.642857	-0.107143
			p		0.556	0.9635	0.03413	0.1389	0.8397
			s		72	54	10	20	62
		Naturalized	Rho	0.678571		0.607143	-0.107143	-0.535714	0.928571
			p	0.1095		0.1667	0.8397	0.2357	0.006746
			s	18		22	62	86	4
		Introduced	Rho	0.428571	0.642857		-0.214286	-0.464286	0.428571
			p	0.3536	0.1389		0.6615	0.3024	0.3536
			s	32	20		68	82	32
		InvNat	Rho	1	0.678571	0.428571		0.642857	0.178571
			p	0.0003968	0.1095	0.3536		0.1389	0.7131
			s	1.2434e-14	18	32		20	46
		InvInt	Rho	1	0.678571	0.428571	1		-0.214286
			p	0.0003968	0.1095	0.3536	0.0003968		0.6615
			s	1.2434e-14	18	32	1.2434e-14		68
		NatInt	Rho	0.678571	0.892857	0.75	0.678571	0.678571
			p	0.1095	0.0123	0.06627	0.1095	0.1095
			s	18	6	14	18	18
	ECOs	Invasive	Rho		0.0421272	0.428024	0.8321	0.89963	0.186411
			p		0.8013	0.02399	2.2e-16	2.2e-16	0.2423
			s		8754	2090	2904	1736	9340
		Naturalized	Rho	0.712879		-0.14012	0.240179	0.00733122	0.634752
			p	1.415e-06		0.4753	0.1461	0.9655	2.862e-05
			s	2624		4166	6944	9072	3338
		Introduced	Rho	0.528188	0.746032		0.311439	0.43514	0.258347
			p	0.004369	9.791e-06		0.1069	0.02156	0.1838
			s	1724	928		2516	2064	2710
		InvNat	Rho	0.957447	0.793413	0.631637		0.771277	0.325784
			p	2.2e-16	1.27e-07	0.0004189		2.2e-16	0.03817
			s	736	1888	1346		3956	7740
		InvInt	Rho	0.932239	0.787942	0.628352	0.941027		0.220209
			p	2.2e-16	1.494e-07	0.0004568	2.2e-16		0.1661
			s	1172	1938	1358	1020		8952
		NatInt	Rho	0.633972	0.906992	0.78763	0.718989	0.710627
			p	1.376e-05	2.2e-16	2.421e-06	4.736e-07	6.445e-07
			s	4202	850	776	3226	3322
	KGCs	Invasive	Rho		0.0392857	0.527473	0.779412	0.908824	0.352941
			p		0.8929	0.06734	0.0005804	2.2e-16	0.1802
			s		538	172	150	62	440
		Naturalized	Rho	-0.00357143		0.197802	-0.253571	0.0678571	0.3
			p	0.9949		0.5172	0.3607	0.8124	0.2767
			s	562		292	702	522	392
		Introduced	Rho	0.725275	0.230769		0.274725	0.587912	0.379121
			p	0.006892	0.4478		0.3633	0.03811	0.2024
			s	100	280		264	150	226
		InvNat	Rho	0.938235	0.0857143	0.813187		0.688235	0.458823
			p	2.2e-16	0.763	0.001239		0.00421	0.07581
			s	42	512	68		212	368
		InvInt	Rho	0.882353	0.121429	0.862637	0.920588		0.411765
			p	2.2e-16	0.6669	0.000188	2.2e-16		0.1144
			s	80	492	50	54		400
		NatInt	Rho	0.673529	0.332143	0.802198	0.814706	0.823529
			p	0.005405	0.2264	0.001624	0.0001719	0.0001125
			s	222	374	72	126	120
	PROs	Invasive	Rho		-0.249809	0.0108871	0.675172	0.877158	-0.137662
			p		0.1538	0.9542	1.967e-05	3.375e-08	0.436
			s		8180	4906	2126	804	7446
		Naturalized	Rho	0.673033		0.182258	0.273338	-0.0722689	0.659893
			p	2.128e-05		0.325	0.1177	0.6836	3.412e-05
			s	2140		4056	4756	7018	2226
		Introduced	Rho	0.387903	0.624597		0.0721774	-0.0508065	0.0487903
			p	0.03185	0.0002357		0.6987	0.7856	0.794
			s	3036	1862		4602	5212	4718
		InvNat	Rho	0.88052	0.87013	0.583871		0.66906	0.356455
			p	2.414e-08	5.596e-08	0.0007076		2.459e-05	0.03918
			s	782	850	2064		2166	4212
		InvInt	Rho	0.92819	0.7589	0.558871	0.920856		0.159053
			p	2.2e-16	1.019e-06	0.001301	2.2e-16		0.3675
			s	470	1578	2188	518		5504
		NatInt	Rho	0.709702	0.899465	0.698387	0.88052	0.853018
			p	5.323e-06	2.2e-16	2.114e-05	2.414e-08	1.223e-07
			s	1900	658	1496	782	962
Poaceae	MHTs	Invasive	Rho		-0.321429	-0.142857	-0.0714286	0.928571	0.214286
			p		0.4976	0.7825	0.9063	0.006746	0.6615
			s		74	64	60	4	44
		Naturalized	Rho	-0.0357143		-0.0357143	0.178571	-0.178571	0.535714
			p	0.9635		0.9635	0.7131	0.7131	0.2357
			s	58		58	46	66	26
		Introduced	Rho	0.214286	0.857143		-0.25	-0.0714286	-0.142857
			p	0.6615	0.02381		0.5948	0.9063	0.7825
			s	44	8		70	60	64
		InvNat	Rho	0.321429	0.857143	0.928571		0.0714286	0.785714
			p	0.4976	0.02381	0.006476		0.9063	0.04802
			s	38	8	4		52	12
		InvInt	Rho	0.928571	0.142857	0.428571	0.428571		0.428571
			p	0.006746	0.7825	0.3536	0.3536		0.3536
			s	4	48	32	32		32
		NatInt	Rho	0.428571	0.75	0.928571	0.892857	0.607143
			p	0.3536	0.06627	0.006746	0.0123	0.1667
			s	32	14	4	6	22
	ECOs	Invasive	Rho		0.286016	0.110963	0.125944	0.487768	0.175325
			p		0.0633	0.5373	0.4197	0.001042	0.2598
			s		9456	5320	11576	6784	10922
		Naturalized	Rho	0.540018		0.197861	0.42029	-0.0617918	0.727141
			p	0.0002329		0.2685	0.00434	0.6859	1.016e-07
			s	6092		4800	8800	16118	4142
		Introduced	Rho	0.732954	0.540441		-0.0370989	-0.173128	0.0929144
			p	3.061e-06	0.001379		0.8374	0.3339	0.6058
			s	1598	2750		6206	7020	5428
		InvNat	Rho	0.777862	0.832806	0.668783		0.375516	0.607115
			p	1.982e-08	2.2e-16	3.322e-05		0.01053	1.496e-05
			s	2942	2538	1982		10126	5964
		InvInt	Rho	0.920417	0.650593	0.824532	0.86235		0.310013
			p	2.2e-16	2.508e-06	3.871e-07	2.2e-16		0.03867
			s	1054	5304	1050	2232		10474
		NatInt	Rho	0.642857	0.903557	0.666778	0.873386	0.753491
			p	5.81e-06	2.2e-16	3.565e-05	2.2e-16	2.923e-08
			s	4730	1464	1994	1922	3742
	KGCs	Invasive	Rho		0.352941	0.0164835	0.532353	0.802941	0.405882
			p		0.1802	0.9639	0.03609	0.0002743	0.12
			s		440	358	318	134	404
		Naturalized	Rho	0.597059		0.285714	0.7	0.126471	0.588235
			p	0.0166		0.3436	0.003413	0.6406	0.0186
			s	274		260	204	594	280
		Introduced	Rho	-0.181319	-0.208791		0.0604396	-0.0604396	0.032967
			p	0.5536	0.4935		0.849	0.849	0.9206
			s	430	440		342	386	352
		InvNat	Rho	0.8	0.891177	-0.126374		0.414706	0.867647
			p	0.0003046	2.2e-16	0.6826		0.1116	2.2e-16
			s	136	74	410		398	90
		InvInt	Rho	0.964706	0.641177	-0.126374	0.844118		0.394118
			p	2.2e-16	0.008975	0.6826	1.932e-05		0.1319
			s	24	244	410	106		412
		NatInt	Rho	0.767647	0.908824	-0.0659341	0.970588	0.841176
			p	0.000798	2.2e-16	0.8348	2.2e-16	2.934e-05
			s	158	62	388	20	108
	PROs	Invasive	Rho		-0.464906	0.239419	0.366539	0.769289	0.262032
			p		0.006931	0.1721	0.03368	7.927e-07	0.1342
			s		8766	4978	4146	1510	4830
		Naturalized	Rho	-0.0985963		-0.459893	-0.22861	-0.337233	-0.208556
			p	0.5838		0.007628	0.1999	0.05553	0.2431
			s	6574		8736	7352	8002	7232
		Introduced	Rho	0.687089	-0.00434492		0.387624	0.291673	0.258671
			p	1.261e-05	0.9815		0.02421	0.09437	0.1394
			s	2048	6010		4008	4636	4852
		InvNat	Rho	0.741482	0.145722	0.754927		0.452406	0.843239
			p	1.694e-06	0.4169	1.133e-06		0.007749	1.678e-07
			s	1692	5112	1604		3584	1026
		InvInt	Rho	0.909549	-0.0695187	0.792513	0.750344		0.497326
			p	2.2e-16	0.6998	5.004e-07	1.29e-06		0.003104
			s	592	6400	1358	1634		3290
		NatInt	Rho	0.644003	0.114639	0.790069	0.890603	0.72437
			p	5.898e-05	0.5238	5.233e-07	2.2e-16	3.068e-06
			s	2330	5298	1374	716	1804
